# Supplementary material for: Uncovering genetic and metabolite markers associated with resistance against anthracnose fruit rot in northern highbush blueberry
Source: Hortic Res. 2023 Aug 20;10(10):uhad169. doi: 10.1093/hr/uhad169 (PMC10660357; doi:10.1093/hr/uhad169)
Supplement: Web_Material_uhad169 [file web_material_uhad169.zip]

Archive with 3 entries (3 files):
- AFR_BB_2022_supp_data1-5_MJ.xlsx
- AFR_BB_2022_supplemental_data_6.xlsx
- AFR_BB_2023_Supplement_V2.docx
