# Supplementary material for: Uncovering genetic and metabolite markers associated with resistance against anthracnose fruit rot in northern highbush blueberry
Source: Hortic Res. 2023 Aug 20;10(10):uhad169. doi: 10.1093/hr/uhad169 (PMC10660357; doi:10.1093/hr/uhad169)
Supplement: Web_Material_uhad169 [file web_material_uhad169.zip › AFR_BB_2022_supp_data1-5_MJ.xlsx]

## Sheet: Supplemental Data 1
Edger.code	Year	N	rep score	sd	se	ci
108	2020	8	2.25	1.28174	0.453163	1.07156
118	2020	4	1.25	1.25831	0.629153	2.00225
120	2020	4	1.25	0.5	0.25	0.795612
127	2020	4	3.5	1.73205	0.866025	2.75608
129	2020	4	1	0.816497	0.408248	1.29923
131	2020	4	2.5	1.29099	0.645497	2.05426
136	2020	8	0	0	0	0
156	2020	8	0.25	0.46291	0.163663	0.387002
162	2020	4	0.5	0.57735	0.288675	0.918693
164	2020	4	0	0	0	0
169	2020	4	0.5	0.57735	0.288675	0.918693
170	2020	8	0	0	0	0
177	2020	4	0.5	0.57735	0.288675	0.918693
178	2020	4	0.75	0.957427	0.478714	1.52348
191	2020	8	0	0	0	0
192	2020	8	1.75	1.28174	0.453163	1.07156
193	2020	8	0.875	1.12599	0.398098	0.941353
194	2020	15	1.46667	1.55226	0.400793	0.859615
195	2020	8	2.625	1.06066	0.375	0.886734
196	2020	12	2.41667	2.02073	0.583333	1.28391
197	2020	12	2.58333	1.67649	0.48396	1.06519
198	2020	12	2.83333	1.52753	0.440959	0.970543
199	2020	4	0.5	1	0.5	1.59122
200	2020	12	3.91667	1.1645	0.336162	0.739888
201	2020	8	1.5	0.92582	0.327327	0.774005
202	2020	4	2	1.41421	0.707107	2.25033
203	2020	4	0.5	0.57735	0.288675	0.918693
204	2020	20	3.6	1.78885	0.4	0.83721
205	2020	12	0.333333	0.887625	0.256235	0.56397
206	2020	12	3.25	1.05529	0.304636	0.670499
207	2020	12	2	1.3484	0.389249	0.856732
208	2020	11	4.72727	0.467099	0.140836	0.313802
211	2020	9	1.33333	1.11803	0.372678	0.859397
212	2020	12	2.83333	1.02986	0.297294	0.65434
213	2020	8	0.875	0.834523	0.295048	0.697679
214	2020	12	1.08333	1.24011	0.35799	0.78793
215	2020	12	3.41667	1.31137	0.378561	0.833206
217	2020	8	0.625	0.744024	0.263052	0.622019
218	2020	9	2.11111	1.16667	0.388889	0.896779
220	2020	10	0.4	0.699206	0.221108	0.500182
221	2020	12	0	0	0	0
223	2020	12	0.166667	0.57735	0.166667	0.366831
224	2020	11	3.36364	1.50151	0.452724	1.00873
225	2020	12	1.08333	1.31137	0.378561	0.833206
226	2020	7	3.85714	1.06904	0.404061	0.988702
227	2020	12	0.833333	0.937437	0.270615	0.595619
228	2020	12	0.166667	0.389249	0.112367	0.247317
230	2020	11	1.54545	1.29334	0.389957	0.868877
231	2020	12	3.16667	1.2673	0.365839	0.805207
232	2020	12	1	1.12815	0.325669	0.716794
233	2020	12	0.833333	1.11464	0.321769	0.708209
234	2020	8	1.375	1.06066	0.375	0.886734
235	2020	4	2.25	0.957427	0.478714	1.52348
237	2020	12	2.08333	1.24011	0.35799	0.78793
238	2020	8	0.875	0.834523	0.295048	0.697679
241	2020	12	1.5	1.83402	0.529437	1.16528
242	2020	8	0.125	0.353553	0.125	0.295578
243	2020	12	0.75	1.54479	0.445941	0.98151
246	2020	8	1.875	2.10017	0.742522	1.75579
247	2020	12	0.25	0.452267	0.130558	0.287357
248	2020	12	1.5	1.446	0.417424	0.918743
249	2020	8	1	1.06904	0.377964	0.893744
250	2020	16	2.25	1.48324	0.37081	0.790363
251	2020	4	0.5	1	0.5	1.59122
253	2020	5	0	0	0	0
254	2020	11	1.09091	1.04447	0.314918	0.701682
255	2020	12	0.333333	0.651339	0.188025	0.413841
257	2020	12	2	1.2792	0.369274	0.812768
259	2020	4	0.75	0.957427	0.478714	1.52348
261	2020	4	4.5	0.57735	0.288675	0.918693
262	2020	12	1.75	1.28806	0.37183	0.818392
263	2020	8	3.375	1.50594	0.53243	1.259
264	2020	8	0.375	0.744024	0.263052	0.622019
265	2020	8	1.125	1.24642	0.440677	1.04204
267	2020	12	1.41667	1.31137	0.378561	0.833206
268	2020	4	0.5	0.57735	0.288675	0.918693
269	2020	8	4.125	0.991031	0.350382	0.828523
270	2020	12	2.58333	1.92865	0.556754	1.22541
271	2020	12	0.25	0.452267	0.130558	0.287357
273	2020	12	0.833333	1.02986	0.297294	0.65434
274	2020	8	4.75	0.46291	0.163663	0.387002
275	2020	8	0.5	0.534522	0.188982	0.446872
276	2020	12	1.25	1.13818	0.328564	0.723165
277	2020	12	3.16667	1.40346	0.405144	0.891715
280	2020	4	1.5	0.57735	0.288675	0.918693
281	2020	8	2.75	1.28174	0.453163	1.07156
282	2020	12	0.25	0.621582	0.179435	0.394934
283	2020	12	0.583333	0.900337	0.259905	0.572047
284	2020	12	2.16667	2.2088	0.637625	1.4034
285	2020	4	0.5	0.57735	0.288675	0.918693
286	2020	8	1	0.92582	0.327327	0.774005
288	2020	8	1.375	0.916125	0.323899	0.7659
289	2020	8	0.875	1.12599	0.398098	0.941353
291	2020	4	0.25	0.5	0.25	0.795612
292	2020	8	0.375	0.744024	0.263052	0.622019
293	2020	8	0.625	1.06066	0.375	0.886734
295	2020	8	0.875	0.834523	0.295048	0.697679
296	2020	12	0.916667	1.31137	0.378561	0.833206
297	2020	8	1.5	1.77281	0.626783	1.48211
298	2020	4	1.75	1.70783	0.853913	2.71753
299	2020	8	0.375	0.517549	0.182981	0.432682
302	2020	4	0	0	0	0
303	2020	8	0.375	0.744024	0.263052	0.622019
304	2020	8	2.125	2.3566	0.833185	1.97017
305	2020	8	0.25	0.46291	0.163663	0.387002
306	2020	12	1.25	1.3568	0.391675	0.86207
307	2020	4	0	0	0	0
308	2020	8	1.5	1.69031	0.597614	1.41313
313	2020	12	0.0833333	0.288675	0.0833333	0.183415
315	2020	4	1.5	1.29099	0.645497	2.05426
320	2020	9	0.111111	0.333333	0.111111	0.256223
322	2020	4	1.5	1	0.5	1.59122
323	2020	8	0.625	0.744024	0.263052	0.622019
324	2020	4	1.5	1.73205	0.866025	2.75608
326	2020	4	0.5	0.57735	0.288675	0.918693
328	2020	4	0.75	0.957427	0.478714	1.52348
329	2020	4	1.75	1.25831	0.629153	2.00225
330	2020	8	0.25	0.46291	0.163663	0.387002
336	2020	8	1	1.06904	0.377964	0.893744
340	2020	8	0	0	0	0
341	2020	12	0.166667	0.389249	0.112367	0.247317
344	2020	4	0.25	0.5	0.25	0.795612
351	2020	4	0.75	0.957427	0.478714	1.52348
352	2020	8	1.125	0.991031	0.350382	0.828523
355	2020	4	0.25	0.5	0.25	0.795612
356	2020	8	0.125	0.353553	0.125	0.295578
359	2020	12	0.25	0.621582	0.179435	0.394934
360	2020	8	0.125	0.353553	0.125	0.295578
362	2020	12	1	1.41421	0.408248	0.898548
364	2020	8	1.75	1.28174	0.453163	1.07156
365	2020	6	0.333333	0.516398	0.210819	0.541926
366	2020	12	2.75	1.42223	0.410561	0.903639
367	2020	12	0.75	0.965307	0.27866	0.613327
368	2020	8	0.75	0.886405	0.313392	0.741053
369	2020	12	1.5	1.16775	0.3371	0.741952
373	2020	8	1.125	1.45774	0.515388	1.2187
376	2020	8	2	1.30931	0.46291	1.09461
378	2020	8	0	0	0	0
379	2020	4	0.75	1.5	0.75	2.38683
380	2020	8	0.75	1.0351	0.365963	0.865364
381	2020	12	3.41667	1.78164	0.514315	1.132
382	2020	8	1.125	0.991031	0.350382	0.828523
383	2020	8	0.875	0.834523	0.295048	0.697679
386	2020	8	0.875	0.991031	0.350382	0.828523
387	2020	8	0.75	0.886405	0.313392	0.741053
388	2020	8	2.75	1.38873	0.49099	1.16101
389	2020	8	0.25	0.707107	0.25	0.591156
391	2020	8	0.25	0.46291	0.163663	0.387002
394	2020	12	0.333333	0.651339	0.188025	0.413841
395	2020	8	0.125	0.353553	0.125	0.295578
397	2020	4	0.25	0.5	0.25	0.795612
398	2020	8	1.25	0.886405	0.313392	0.741053
399	2020	4	0.25	0.5	0.25	0.795612
400	2020	8	0	0	0	0
401	2020	8	0.875	1.12599	0.398098	0.941353
402	2020	4	0	0	0	0
403	2020	4	0.25	0.5	0.25	0.795612
405	2020	12	2.83333	1.40346	0.405144	0.891715
406	2020	4	0	0	0	0
407	2020	8	0.375	0.744024	0.263052	0.622019
408	2020	8	0	0	0	0
409	2020	8	0.125	0.353553	0.125	0.295578
410	2020	12	0.833333	1.11464	0.321769	0.708209
411	2020	8	0.125	0.353553	0.125	0.295578
412	2020	8	0.375	0.517549	0.182981	0.432682
413	2020	8	0.125	0.353553	0.125	0.295578
415	2020	12	2.33333	1.30268	0.376051	0.827682
417	2020	8	0.375	0.517549	0.182981	0.432682
419	2020	8	0.75	1.16496	0.411877	0.973935
421	2020	4	0	0	0	0
423	2020	4	2.25	0.957427	0.478714	1.52348
424	2020	8	0.25	0.46291	0.163663	0.387002
425	2020	8	0.25	0.46291	0.163663	0.387002
426	2020	4	1.25	1.25831	0.629153	2.00225
428	2020	4	0	0	0	0
429	2020	4	0.5	1	0.5	1.59122
430	2020	8	0.125	0.353553	0.125	0.295578
431	2020	4	0	0	0	0
432	2020	6	0.333333	0.516398	0.210819	0.541926
434	2020	12	2.5	1.16775	0.3371	0.741952
435	2020	4	0.25	0.5	0.25	0.795612
438	2020	8	0.125	0.353553	0.125	0.295578
439	2020	4	1.25	1.5	0.75	2.38683
441	2020	8	1.625	1.18773	0.419928	0.992971
443	2020	4	0	0	0	0
445	2020	8	0.875	1.45774	0.515388	1.2187
446	2020	8	0	0	0	0
447	2020	8	1.75	1.90863	0.674802	1.59565
448	2020	8	2.125	1.72689	0.610547	1.44371
449	2020	10	0.3	0.674949	0.213437	0.482829
452	2020	4	2.5	1	0.5	1.59122
453	2020	4	4.25	0.5	0.25	0.795612
454	2020	12	1.16667	1.19342	0.34451	0.758261
455	2020	8	1.75	1.48805	0.526104	1.24404
457	2020	4	3.25	0.957427	0.478714	1.52348
458	2020	12	4	1.04447	0.301511	0.663622
459	2020	8	0.125	0.353553	0.125	0.295578
460	2020	8	2	1.30931	0.46291	1.09461
461	2020	8	1.5	0.755929	0.267261	0.631972
462	2020	4	5	0	0	0
463	2020	12	1.25	1.3568	0.391675	0.86207
465	2020	4	0.25	0.5	0.25	0.795612
466	2020	12	2	1.2792	0.369274	0.812768
467	2020	12	1.08333	0.668558	0.192996	0.424781
469	2020	4	0.25	0.5	0.25	0.795612
470	2020	12	1	1.04447	0.301511	0.663622
472	2020	12	1.5	1.93061	0.55732	1.22665
473	2020	11	0.545455	0.687552	0.207305	0.461903
474	2020	4	1	0.816497	0.408248	1.29923
475	2020	4	0.75	0.957427	0.478714	1.52348
478	2020	12	1.66667	1.66969	0.481999	1.06087
479	2020	12	2.75	2.00567	0.578988	1.27434
480	2020	4	0.5	1	0.5	1.59122
483	2020	4	3.25	0.5	0.25	0.795612
484	2020	11	3.36364	1.68954	0.509415	1.13505
486	2020	12	0.5	0.6742	0.194625	0.428366
487	2020	9	2.77778	1.39443	0.464811	1.07186
490	2020	12	3.5	1.16775	0.3371	0.741952
491	2020	12	3.33333	0.984732	0.284268	0.625669
492	2020	8	1.875	0.834523	0.295048	0.697679
494	2020	11	0.909091	0.94388	0.28459	0.634107
495	2020	12	0.333333	0.492366	0.142134	0.312834
496	2020	11	0.909091	0.94388	0.28459	0.634107
497	2020	12	2.41667	1.24011	0.35799	0.78793
498	2020	4	3.25	1.70783	0.853913	2.71753
499	2020	4	0.25	0.5	0.25	0.795612
500	2020	8	0.125	0.353553	0.125	0.295578
501	2020	8	2.75	2.18763	0.773443	1.8289
502	2020	8	1.75	1.28174	0.453163	1.07156
503	2020	11	0.363636	0.6742	0.203279	0.452934
504	2020	8	0.75	0.707107	0.25	0.591156
505	2020	12	1.5	2.0226	0.583874	1.2851
506	2020	12	2.08333	1.37895	0.39807	0.876146
507	2020	12	2	1.7581	0.507519	1.11704
508	2020	12	2.58333	1.56428	0.451569	0.993896
509	2020	12	1	1.04447	0.301511	0.663622
510	2020	11	2.27273	1.3484	0.406558	0.905867
511	2020	12	0.75	0.965307	0.27866	0.613327
512	2020	4	0.75	0.957427	0.478714	1.52348
513	2020	12	2.83333	1.2673	0.365839	0.805207
514	2020	12	1	1.65145	0.476731	1.04928
515	2020	4	0	0	0	0
516	2020	11	3.36364	1.36182	0.410603	0.914881
519	2020	4	0	0	0	0
520	2020	12	2.58333	1.62135	0.468045	1.03016
521	2020	8	2	1.41421	0.5	1.18231
523	2020	12	0.666667	0.651339	0.188025	0.413841
525	2020	4	0	0	0	0
526	2020	4	0.75	1.5	0.75	2.38683
527	2020	9	0.444444	1.33333	0.444444	1.02489
528	2020	12	0	0	0	0
530	2020	11	2.18182	1.47093	0.443502	0.988185
532	2020	4	2.25	0.957427	0.478714	1.52348
534	2020	4	0.75	1.5	0.75	2.38683
536	2020	12	0.75	0.866025	0.25	0.550246
539	2020	12	1.58333	1.31137	0.378561	0.833206
542	2020	12	0.916667	1.08362	0.312815	0.688502
545	2020	4	0.25	0.5	0.25	0.795612
546	2020	8	1.375	0.916125	0.323899	0.7659
549	2020	4	4	1.1547	0.57735	1.83739
551	2020	4	1.25	1.5	0.75	2.38683
553	2020	8	1	1.06904	0.377964	0.893744
555	2020	4	1	0.816497	0.408248	1.29923
556	2020	12	1.75	1.3568	0.391675	0.86207
557	2020	12	1.58333	2.10878	0.608753	1.33986
558	2020	4	1	0.816497	0.408248	1.29923
560	2020	8	2.75	1.58114	0.559017	1.32187
561	2020	8	0.25	0.46291	0.163663	0.387002
562	2020	4	1.5	1	0.5	1.59122
564	2020	8	0.875	0.834523	0.295048	0.697679
565	2020	12	1	1.12815	0.325669	0.716794
567	2020	12	0.75	0.965307	0.27866	0.613327
570	2020	8	0.375	0.744024	0.263052	0.622019
572	2020	8	2.625	1.76777	0.625	1.47789
573	2020	8	4.5	0.755929	0.267261	0.631972
574	2020	12	2.25	1.60255	0.462618	1.01821
576	2020	8	3.875	0.834523	0.295048	0.697679
577	2020	12	1.16667	1.33712	0.385992	0.849563
578	2020	4	1.5	0.57735	0.288675	0.918693
580	2020	12	0.75	1.13818	0.328564	0.723165
581	2020	8	2.375	0.744024	0.263052	0.622019
582	2020	12	1.16667	1.64225	0.474075	1.04343
583	2020	12	3.66667	0.778499	0.224733	0.494635
584	2020	12	2.16667	1.6967	0.489795	1.07803
585	2020	12	2	1.90693	0.550482	1.2116
586	2020	4	2	0.816497	0.408248	1.29923
589	2020	12	2.66667	1.49747	0.432283	0.951449
590	2020	4	0	0	0	0
593	2020	12	0.333333	0.651339	0.188025	0.413841
597	2020	12	0.25	0.621582	0.179435	0.394934
599	2020	4	0.75	0.957427	0.478714	1.52348
600	2020	12	0	0	0	0
601	2020	12	1.75	1.21543	0.350865	0.772248
602	2020	8	3.875	0.834523	0.295048	0.697679
603	2020	12	1.41667	1.97523	0.570198	1.255
604	2020	12	0.833333	0.834847	0.241	0.530437
606	2020	5	3	1.22474	0.547723	1.52072
607	2020	4	0.75	0.957427	0.478714	1.52348
608	2020	4	1.25	1.25831	0.629153	2.00225
609	2020	12	1.75	1.71226	0.494286	1.08792
80	2020	4	0.25	0.5	0.25	0.795612
Draper	2020	32	1.3125	1.17604	0.207896	0.424007
Liberty	2020	44	1.11364	1.16571	0.175737	0.354408

## Sheet: Supplemental Data 2
Edger.code	N	rep score	sd	se	ci
127	4	0.75	0.957427	0.478714	1.52348
156	7	2	1.29099	0.48795	1.19397
162	4	0.25	0.5	0.25	0.795612
164	4	0.25	0.5	0.25	0.795612
170	4	0	0	0	0
177	4	0.75	0.957427	0.478714	1.52348
193	4	1.75	0.5	0.25	0.795612
194	4	2.75	1.70783	0.853913	2.71753
196	6	3.5	1.3784	0.562731	1.44655
197	4	3.75	0.957427	0.478714	1.52348
200	4	4.25	0.5	0.25	0.795612
203	4	4.5	1	0.5	1.59122
204	4	1.25	1.25831	0.629153	2.00225
205	4	0.25	0.5	0.25	0.795612
206	4	3	1.41421	0.707107	2.25033
208	4	4.75	0.5	0.25	0.795612
209	4	4	0.816497	0.408248	1.29923
210	4	4.75	0.5	0.25	0.795612
212	4	2	1.41421	0.707107	2.25033
215	4	1.5	0.57735	0.288675	0.918693
220	8	1	1.30931	0.46291	1.09461
221	4	0.75	0.5	0.25	0.795612
224	4	2.25	2.06155	1.03078	3.28039
226	4	5	0	0	0
227	4	0	0	0	0
228	4	0	0	0	0
231	4	3	1.63299	0.816497	2.59846
234	4	3.75	0.5	0.25	0.795612
241	4	1.75	1.25831	0.629153	2.00225
242	4	0	0	0	0
243	4	0.75	0.5	0.25	0.795612
244	4	1.25	0.957427	0.478714	1.52348
246	4	0.5	0.57735	0.288675	0.918693
247	4	0.25	0.5	0.25	0.795612
250	4	4.5	1	0.5	1.59122
251	4	0.5	0.57735	0.288675	0.918693
253	4	0.5	0.57735	0.288675	0.918693
254	4	4.75	0.5	0.25	0.795612
255	4	0	0	0	0
259	4	0	0	0	0
263	4	3.75	0.957427	0.478714	1.52348
264	4	0.75	0.5	0.25	0.795612
265	4	2.5	1.29099	0.645497	2.05426
268	4	3.25	0.5	0.25	0.795612
269	4	3.25	1.70783	0.853913	2.71753
270	4	5	0	0	0
273	4	0	0	0	0
274	4	5	0	0	0
277	4	3.75	1.25831	0.629153	2.00225
280	4	3	0.816497	0.408248	1.29923
282	4	0.25	0.5	0.25	0.795612
284	4	1.75	1.25831	0.629153	2.00225
292	8	0.25	0.46291	0.163663	0.387002
299	4	2.75	0.5	0.25	0.795612
304	4	0	0	0	0
306	4	2.75	0.5	0.25	0.795612
307	4	1.25	1.25831	0.629153	2.00225
311	4	0	0	0	0
312	5	0.2	0.447214	0.2	0.555289
320	4	0	0	0	0
324	4	1.5	1	0.5	1.59122
340	4	0	0	0	0
342	4	4.5	0.57735	0.288675	0.918693
348	3	1	1	0.57735	2.48414
350	4	0.25	0.5	0.25	0.795612
360	4	0	0	0	0
370	4	1.5	1.29099	0.645497	2.05426
379	4	0.25	0.5	0.25	0.795612
381	4	3.75	1.5	0.75	2.38683
391	4	1	1.1547	0.57735	1.83739
392	4	0.25	0.5	0.25	0.795612
394	4	0.75	0.5	0.25	0.795612
399	4	0.5	0.57735	0.288675	0.918693
402	4	2	1.1547	0.57735	1.83739
405	4	1.25	0.5	0.25	0.795612
408	3	0	0	0	0
413	4	1.5	1	0.5	1.59122
416	2	0.5	0.707107	0.5	6.3531
426	4	3.5	1.29099	0.645497	2.05426
428	4	0	0	0	0
430	4	0	0	0	0
431	4	1	1.1547	0.57735	1.83739
432	2	5	0	0	0
446	4	1	0.816497	0.408248	1.29923
449	4	0.5	0.57735	0.288675	0.918693
451	4	5	0	0	0
453	4	3.75	1.25831	0.629153	2.00225
458	4	4.5	0.57735	0.288675	0.918693
459	4	0.25	0.5	0.25	0.795612
460	4	2.5	1.29099	0.645497	2.05426
462	4	3.5	1.29099	0.645497	2.05426
465	4	1.25	0.5	0.25	0.795612
469	4	0.75	0.957427	0.478714	1.52348
472	4	3	0	0	0
476	1	0	NA	NA	NA
479	4	4.75	0.5	0.25	0.795612
480	4	2.25	1.25831	0.629153	2.00225
484	4	4.25	0.957427	0.478714	1.52348
485	1	0	NA	NA	NA
486	4	2.5	1.29099	0.645497	2.05426
490	4	3.5	1.29099	0.645497	2.05426
491	4	3.75	0.5	0.25	0.795612
496	4	3.5	1.29099	0.645497	2.05426
501	4	2.25	1.5	0.75	2.38683
503	2	0	0	0	0
504	4	2.5	1.29099	0.645497	2.05426
505	8	2.5	1.77281	0.626783	1.48211
508	4	3.75	0.5	0.25	0.795612
515	4	1.75	0.5	0.25	0.795612
516	4	3	0.816497	0.408248	1.29923
518	4	3	1.1547	0.57735	1.83739
519	4	0	0	0	0
523	4	3	0.816497	0.408248	1.29923
527	4	1.75	0.957427	0.478714	1.52348
528	3	0	0	0	0
534	4	0.75	0.5	0.25	0.795612
536	4	2.25	0.5	0.25	0.795612
540	4	5	0	0	0
549	4	3	1.41421	0.707107	2.25033
55	4	0.75	1.5	0.75	2.38683
555	4	2	1.41421	0.707107	2.25033
558	4	1.75	1.5	0.75	2.38683
566	4	4.75	0.5	0.25	0.795612
569	4	0.75	1.5	0.75	2.38683
570	4	0	0	0	0
572	4	4.75	0.5	0.25	0.795612
573	4	5	0	0	0
576	4	2.5	0.57735	0.288675	0.918693
577	8	1.375	1.50594	0.53243	1.259
580	4	2.5	1	0.5	1.59122
582	4	2.75	0.5	0.25	0.795612
583	4	4.25	0.5	0.25	0.795612
584	4	2.75	0.957427	0.478714	1.52348
585	4	2.5	0.57735	0.288675	0.918693
586	4	2.25	1.25831	0.629153	2.00225
589	4	2.75	0.957427	0.478714	1.52348
590	4	2.75	0.957427	0.478714	1.52348
597	4	0.25	0.5	0.25	0.795612
599	4	0	0	0	0
600	4	0	0	0	0
602	4	4	0.816497	0.408248	1.29923
603	4	1.5	0.57735	0.288675	0.918693
Draper	8	3.5	2.20389	0.779194	1.8425
Liberty	12	0.833333	0.937437	0.270615	0.595619

## Sheet: Supplemental Data 3
Edger.code	N	rep score	sd	se	ci
108	1	2.25	NA	NA	NA
118	1	1.25	NA	NA	NA
120	1	1.25	NA	NA	NA
127	2	2.125	1.94454	1.375	17.471
129	1	1	NA	NA	NA
131	1	2.5	NA	NA	NA
136	1	0	NA	NA	NA
156	2	1.125	1.23744	0.875	11.1179
162	2	0.375	0.176777	0.125	1.58828
164	2	0.125	0.176777	0.125	1.58828
169	1	0.5	NA	NA	NA
170	2	0	0	0	0
177	2	0.625	0.176777	0.125	1.58828
178	1	0.75	NA	NA	NA
191	1	0	NA	NA	NA
192	1	1.75	NA	NA	NA
193	2	1.3125	0.618718	0.4375	5.55896
194	2	2.10833	0.907454	0.641667	8.15315
195	1	2.625	NA	NA	NA
196	2	2.95833	0.766032	0.541667	6.88253
197	2	3.16667	0.824958	0.583333	7.41195
198	1	2.83333	NA	NA	NA
199	1	0.5	NA	NA	NA
200	2	4.08333	0.235702	0.166667	2.1177
201	1	1.5	NA	NA	NA
202	1	2	NA	NA	NA
203	2	2.5	2.82843	2	25.4124
204	2	2.425	1.6617	1.175	14.9298
205	2	0.291667	0.0589256	0.0416667	0.529425
206	2	3.125	0.176777	0.125	1.58828
207	1	2	NA	NA	NA
208	2	4.73864	0.0160706	0.0113636	0.144389
209	1	4	NA	NA	NA
210	1	4.75	NA	NA	NA
211	1	1.33333	NA	NA	NA
212	2	2.41667	0.589256	0.416667	5.29425
213	1	0.875	NA	NA	NA
214	1	1.08333	NA	NA	NA
215	2	2.45833	1.35529	0.958333	12.1768
217	1	0.625	NA	NA	NA
218	1	2.11111	NA	NA	NA
220	2	0.7	0.424264	0.3	3.81186
221	2	0.375	0.53033	0.375	4.76483
223	1	0.166667	NA	NA	NA
224	2	2.80682	0.78746	0.556818	7.07505
225	1	1.08333	NA	NA	NA
226	2	4.42857	0.808122	0.571429	7.26069
227	2	0.416667	0.589256	0.416667	5.29425
228	2	0.0833333	0.117851	0.0833333	1.05885
230	1	1.54545	NA	NA	NA
231	2	3.08333	0.117851	0.0833333	1.05885
232	1	1	NA	NA	NA
233	1	0.833333	NA	NA	NA
234	2	2.5625	1.67938	1.1875	15.0886
235	1	2.25	NA	NA	NA
237	1	2.08333	NA	NA	NA
238	1	0.875	NA	NA	NA
241	2	1.625	0.176777	0.125	1.58828
242	2	0.0625	0.0883883	0.0625	0.794138
243	2	0.75	0	0	0
244	1	1.25	NA	NA	NA
246	2	1.1875	0.972272	0.6875	8.73552
247	2	0.25	0	0	0
248	1	1.5	NA	NA	NA
249	1	1	NA	NA	NA
250	2	3.375	1.59099	1.125	14.2945
251	2	0.5	0	0	0
253	2	0.25	0.353553	0.25	3.17655
254	2	2.92045	2.58737	1.82955	23.2466
255	2	0.166667	0.235702	0.166667	2.1177
257	1	2	NA	NA	NA
259	2	0.375	0.53033	0.375	4.76483
261	1	4.5	NA	NA	NA
262	1	1.75	NA	NA	NA
263	2	3.5625	0.265165	0.1875	2.38241
264	2	0.5625	0.265165	0.1875	2.38241
265	2	1.8125	0.972272	0.6875	8.73552
267	1	1.41667	NA	NA	NA
268	2	1.875	1.94454	1.375	17.471
269	2	3.6875	0.618718	0.4375	5.55896
270	2	3.79167	1.70884	1.20833	15.3533
271	1	0.25	NA	NA	NA
273	2	0.416667	0.589256	0.416667	5.29425
274	2	4.875	0.176777	0.125	1.58828
275	1	0.5	NA	NA	NA
276	1	1.25	NA	NA	NA
277	2	3.45833	0.412479	0.291667	3.70598
280	2	2.25	1.06066	0.75	9.52965
281	1	2.75	NA	NA	NA
282	2	0.25	0	0	0
283	1	0.583333	NA	NA	NA
284	2	1.95833	0.294628	0.208333	2.64713
285	1	0.5	NA	NA	NA
286	1	1	NA	NA	NA
288	1	1.375	NA	NA	NA
289	1	0.875	NA	NA	NA
291	1	0.25	NA	NA	NA
292	2	0.3125	0.0883883	0.0625	0.794138
293	1	0.625	NA	NA	NA
295	1	0.875	NA	NA	NA
296	1	0.916667	NA	NA	NA
297	1	1.5	NA	NA	NA
298	1	1.75	NA	NA	NA
299	2	1.5625	1.67938	1.1875	15.0886
302	1	0	NA	NA	NA
303	1	0.375	NA	NA	NA
304	2	1.0625	1.5026	1.0625	13.5003
305	1	0.25	NA	NA	NA
306	2	2	1.06066	0.75	9.52965
307	2	0.625	0.883883	0.625	7.94138
308	1	1.5	NA	NA	NA
311	1	0	NA	NA	NA
312	1	0.2	NA	NA	NA
313	1	0.0833333	NA	NA	NA
315	1	1.5	NA	NA	NA
320	2	0.0555556	0.0785674	0.0555556	0.7059
322	1	1.5	NA	NA	NA
323	1	0.625	NA	NA	NA
324	2	1.5	0	0	0
326	1	0.5	NA	NA	NA
328	1	0.75	NA	NA	NA
329	1	1.75	NA	NA	NA
330	1	0.25	NA	NA	NA
336	1	1	NA	NA	NA
340	2	0	0	0	0
341	1	0.166667	NA	NA	NA
342	1	4.5	NA	NA	NA
344	1	0.25	NA	NA	NA
348	1	1	NA	NA	NA
350	1	0.25	NA	NA	NA
351	1	0.75	NA	NA	NA
352	1	1.125	NA	NA	NA
355	1	0.25	NA	NA	NA
356	1	0.125	NA	NA	NA
359	1	0.25	NA	NA	NA
360	2	0.0625	0.0883883	0.0625	0.794138
362	1	1	NA	NA	NA
364	1	1.75	NA	NA	NA
365	1	0.333333	NA	NA	NA
366	1	2.75	NA	NA	NA
367	1	0.75	NA	NA	NA
368	1	0.75	NA	NA	NA
369	1	1.5	NA	NA	NA
370	1	1.5	NA	NA	NA
373	1	1.125	NA	NA	NA
376	1	2	NA	NA	NA
378	1	0	NA	NA	NA
379	2	0.5	0.353553	0.25	3.17655
380	1	0.75	NA	NA	NA
381	2	3.58333	0.235702	0.166667	2.1177
382	1	1.125	NA	NA	NA
383	1	0.875	NA	NA	NA
386	1	0.875	NA	NA	NA
387	1	0.75	NA	NA	NA
388	1	2.75	NA	NA	NA
389	1	0.25	NA	NA	NA
391	2	0.625	0.53033	0.375	4.76483
392	1	0.25	NA	NA	NA
394	2	0.541667	0.294628	0.208333	2.64713
395	1	0.125	NA	NA	NA
397	1	0.25	NA	NA	NA
398	1	1.25	NA	NA	NA
399	2	0.375	0.176777	0.125	1.58828
400	1	0	NA	NA	NA
401	1	0.875	NA	NA	NA
402	2	1	1.41421	1	12.7062
403	1	0.25	NA	NA	NA
405	2	2.04167	1.11959	0.791667	10.0591
406	1	0	NA	NA	NA
407	1	0.375	NA	NA	NA
408	2	0	0	0	0
409	1	0.125	NA	NA	NA
410	1	0.833333	NA	NA	NA
411	1	0.125	NA	NA	NA
412	1	0.375	NA	NA	NA
413	2	0.8125	0.972272	0.6875	8.73552
415	1	2.33333	NA	NA	NA
416	1	0.5	NA	NA	NA
417	1	0.375	NA	NA	NA
419	1	0.75	NA	NA	NA
421	1	0	NA	NA	NA
423	1	2.25	NA	NA	NA
424	1	0.25	NA	NA	NA
425	1	0.25	NA	NA	NA
426	2	2.375	1.59099	1.125	14.2945
428	2	0	0	0	0
429	1	0.5	NA	NA	NA
430	2	0.0625	0.0883883	0.0625	0.794138
431	2	0.5	0.707107	0.5	6.3531
432	2	2.66667	3.29983	2.33333	29.6478
434	1	2.5	NA	NA	NA
435	1	0.25	NA	NA	NA
438	1	0.125	NA	NA	NA
439	1	1.25	NA	NA	NA
441	1	1.625	NA	NA	NA
443	1	0	NA	NA	NA
445	1	0.875	NA	NA	NA
446	2	0.5	0.707107	0.5	6.3531
447	1	1.75	NA	NA	NA
448	1	2.125	NA	NA	NA
449	2	0.4	0.141421	0.1	1.27062
451	1	5	NA	NA	NA
452	1	2.5	NA	NA	NA
453	2	4	0.353553	0.25	3.17655
454	1	1.16667	NA	NA	NA
455	1	1.75	NA	NA	NA
457	1	3.25	NA	NA	NA
458	2	4.25	0.353553	0.25	3.17655
459	2	0.1875	0.0883883	0.0625	0.794138
460	2	2.25	0.353553	0.25	3.17655
461	1	1.5	NA	NA	NA
462	2	4.25	1.06066	0.75	9.52965
463	1	1.25	NA	NA	NA
465	2	0.75	0.707107	0.5	6.3531
466	1	2	NA	NA	NA
467	1	1.08333	NA	NA	NA
469	2	0.5	0.353553	0.25	3.17655
470	1	1	NA	NA	NA
472	2	2.25	1.06066	0.75	9.52965
473	1	0.545455	NA	NA	NA
474	1	1	NA	NA	NA
475	1	0.75	NA	NA	NA
478	1	1.66667	NA	NA	NA
479	2	3.75	1.41421	1	12.7062
480	2	1.375	1.23744	0.875	11.1179
483	1	3.25	NA	NA	NA
484	2	3.80682	0.626754	0.443182	5.63116
486	2	1.5	1.41421	1	12.7062
487	1	2.77778	NA	NA	NA
490	2	3.5	0	0	0
491	2	3.54167	0.294628	0.208333	2.64713
492	1	1.875	NA	NA	NA
494	1	0.909091	NA	NA	NA
495	1	0.333333	NA	NA	NA
496	2	2.20455	1.83205	1.29545	16.4603
497	1	2.41667	NA	NA	NA
498	1	3.25	NA	NA	NA
499	1	0.25	NA	NA	NA
500	1	0.125	NA	NA	NA
501	2	2.5	0.353553	0.25	3.17655
502	1	1.75	NA	NA	NA
503	2	0.181818	0.25713	0.181818	2.31022
504	2	1.625	1.23744	0.875	11.1179
505	2	2	0.707107	0.5	6.3531
506	1	2.08333	NA	NA	NA
507	1	2	NA	NA	NA
508	2	3.16667	0.824958	0.583333	7.41195
509	1	1	NA	NA	NA
510	1	2.27273	NA	NA	NA
511	1	0.75	NA	NA	NA
512	1	0.75	NA	NA	NA
513	1	2.83333	NA	NA	NA
514	1	1	NA	NA	NA
515	2	0.875	1.23744	0.875	11.1179
516	2	3.18182	0.25713	0.181818	2.31022
518	1	3	NA	NA	NA
519	2	0	0	0	0
520	1	2.58333	NA	NA	NA
521	1	2	NA	NA	NA
523	2	1.83333	1.64992	1.16667	14.8239
525	1	0	NA	NA	NA
526	1	0.75	NA	NA	NA
527	2	1.09722	0.923167	0.652778	8.29433
528	2	0	0	0	0
530	1	2.18182	NA	NA	NA
532	1	2.25	NA	NA	NA
534	2	0.75	0	0	0
536	2	1.5	1.06066	0.75	9.52965
539	1	1.58333	NA	NA	NA
540	1	5	NA	NA	NA
542	1	0.916667	NA	NA	NA
545	1	0.25	NA	NA	NA
546	1	1.375	NA	NA	NA
549	2	3.5	0.707107	0.5	6.3531
55	1	0.75	NA	NA	NA
551	1	1.25	NA	NA	NA
553	1	1	NA	NA	NA
555	2	1.5	0.707107	0.5	6.3531
556	1	1.75	NA	NA	NA
557	1	1.58333	NA	NA	NA
558	2	1.375	0.53033	0.375	4.76483
560	1	2.75	NA	NA	NA
561	1	0.25	NA	NA	NA
562	1	1.5	NA	NA	NA
564	1	0.875	NA	NA	NA
565	1	1	NA	NA	NA
566	1	4.75	NA	NA	NA
567	1	0.75	NA	NA	NA
569	1	0.75	NA	NA	NA
570	2	0.1875	0.265165	0.1875	2.38241
572	2	3.6875	1.5026	1.0625	13.5003
573	2	4.75	0.353553	0.25	3.17655
574	1	2.25	NA	NA	NA
576	2	3.1875	0.972272	0.6875	8.73552
577	2	1.27083	0.147314	0.104167	1.32356
578	1	1.5	NA	NA	NA
580	2	1.625	1.23744	0.875	11.1179
581	1	2.375	NA	NA	NA
582	2	1.95833	1.11959	0.791667	10.0591
583	2	3.95833	0.412479	0.291667	3.70598
584	2	2.45833	0.412479	0.291667	3.70598
585	2	2.25	0.353553	0.25	3.17655
586	2	2.125	0.176777	0.125	1.58828
589	2	2.70833	0.0589256	0.0416667	0.529425
590	2	1.375	1.94454	1.375	17.471
593	1	0.333333	NA	NA	NA
597	2	0.25	0	0	0
599	2	0.375	0.53033	0.375	4.76483
600	2	0	0	0	0
601	1	1.75	NA	NA	NA
602	2	3.9375	0.0883883	0.0625	0.794138
603	2	1.45833	0.0589256	0.0416667	0.529425
604	1	0.833333	NA	NA	NA
606	1	3	NA	NA	NA
607	1	0.75	NA	NA	NA
608	1	1.25	NA	NA	NA
609	1	1.75	NA	NA	NA
80	1	0.25	NA	NA	NA
Draper	2	2.40625	1.5468	1.09375	13.8974
Liberty	2	0.973485	0.198204	0.140152	1.78079

## Sheet: Supplemental Data 4
Quantify Compound Summary Report
***This is a full list of compounds computationally quantified in the the second round of LCMS analysis. For the compounds identified in this paper, see Supplementary Data 5.***
Printed Wed Jun 15 10:42:35 2022
Compound 1: cyanidin glucoside std
	#	Name	Type	Std. Conc	RT	Area	IS Area	Response	Detection Flags	nM	%Dev
1	1	XS2_061122_001			3.42	7.748		7.748	bb	16.7
2	2	XS2_061122_002	Standard	39	3.36	28.348		28.348	bb	102.1	161.7
3	3	XS2_061122_003	Standard	79	3.43	30.591		30.591	bb	111.4	41
4	4	XS2_061122_004	Standard	156	3.42	33.762		33.762	bb	124.5	-20.2
5	5	XS2_061122_005	Standard	312.5	3.42	81.936		81.936	bb	324.2	3.7
6	6	XS2_061122_006	Standard	625	3.42	100.419		100.419	bb	400.8	-35.9
7	7	XS2_061122_007	Standard	1250	3.42	229.513		229.513	bb	935.9	-25.1
8	8	XS2_061122_008	Standard	2500	3.42	366.662		366.662	bb	1504.3	-39.8
9	9	XS2_061122_009	Standard	5000	3.42	727.747		727.747	bb	3001	-40
10	10	XS2_061122_010	Standard	10000	3.42	969.261		969.261	bb	4002.1	-60
11	11	XS2_061122_011	Standard	50000	3.41	13305		13305	bb	55132.8	10.3
12	12	XS2_061122_012	Standard	100000	3.41	25172.4		25172.4	bb	104322	4.3
13	13	XS2_061122_013			3.4	79.404		79.404	bb	313.7
14	14	XS2_061122_014			3.36	7392.32		7392.32	bb	30625.2
15	15	XS2_061122_015			3.36	9471.51		9471.51	bb	39243.3
16	16	XS2_061122_016			3.36	7724.08		7724.08	bb	32000.3
17	17	XS2_061122_017			3.36	7932.08		7932.08	bb	32862.5
18	18	XS2_061122_018			3.39	4611.84		4611.84	bb	19100.3
19	19	XS2_061122_019			3.38	6844.49		6844.49	bb	28354.5
20	20	XS2_061122_020			3.38	8844.33		8844.33	bb	36643.7
21	21	XS2_061122_021			3.38	9258.33		9258.33	bb	38359.7
22	22	XS2_061122_022			3.38	11342.3		11342.3	bb	46997.6
23	23	XS2_061122_023			3.37	11660.6		11660.6	bb	48317
24	24	XS2_061122_024			3.37	2882.09		2882.09	bb	11930.6
25	25	XS2_061122_025			3.37	12403.2		12403.2	bb	51394.8
26	26	XS2_061122_026			3.37	8740.73		8740.73	bb	36214.3
27	27	XS2_061122_027			3.37	10491.9		10491.9	bb	43472.9
28	28	XS2_061122_028			3.37	10279.2		10279.2	bb	42591.3
29	29	XS2_061122_029			3.37	8528.2		8528.2	bb	35333.3
30	30	XS2_061122_030			3.37	7514.6		7514.6	bb	31132
31	31	XS2_061122_031			3.37	5867.38		5867.38	bb	24304.4
32	32	XS2_061122_032			3.37	11096.1		11096.1	bb	45977
33	33	XS2_061122_033			3.37	3419.92		3419.92	bb	14159.9
34	34	XS2_061122_034			3.37	4386.83		4386.83	bb	18167.7
35	35	XS2_061122_035			3.37	4640.34		4640.34	bb	19218.5
36	36	XS2_061122_036			3.38	17.333		17.333	bb	56.4
37	37	XS2_061122_037			3.37	3924.24		3924.24	bb	16250.2
38	38	XS2_061122_038			3.36	4288.6		4288.6	bb	17760.5
39	39	XS2_061122_039			3.36	4817.95		4817.95	bb	19954.6
40	40	XS2_061122_040			3.36	6887.69		6887.69	bb	28533.5
41	41	XS2_061122_041			3.36	5849.23		5849.23	bb	24229.2
42	42	XS2_061122_042			3.36	4306.68		4306.68	bb	17835.5
43	43	XS2_061122_043			3.36	4970.15		4970.15	bb	20585.5
44	44	XS2_061122_044			3.36	5115.49		5115.49	bb	21187.9
45	45	XS2_061122_045			3.37	3849.77		3849.77	bb	15941.6
46	46	XS2_061122_046			3.36	4854.48		4854.48	bb	20106
47	47	XS2_061122_047			3.36	7965.5		7965.5	bb	33001
48	48	XS2_061122_048			3.36	9295.15		9295.15	bb	38512.3
49	49	XS2_061122_049			3.36	8129.94		8129.94	bb	33682.6
50	50	XS2_061122_050			3.36	7133.29		7133.29	bb	29551.5
51	51	XS2_061122_051			3.36	4608.12		4608.12	bb	19084.9
52	52	XS2_061122_052			3.36	8196.45		8196.45	bb	33958.3
53	53	XS2_061122_053			3.36	4558.02		4558.02	bb	18877.2
54	54	XS2_061122_054			3.36	4691.7		4691.7	bb	19431.3
55	55	XS2_061122_055			3.37	6477.56		6477.56	bb	26833.6
56	56	XS2_061122_056			3.36	4302.94		4302.94	bb	17819.9
57	57	XS2_061122_057			3.37	20.646		20.646	bb	70.1
58	58	XS2_061122_058			3.37	7250.24		7250.24	bb	30036.3
59	59	XS2_061122_059			3.36	3520.16		3520.16	bb	14575.4
60	60	XS2_061122_060			3.36	7125.37		7125.37	bb	29518.7
61	61	XS2_061122_061			3.36	7931.3		7931.3	bb	32859.2
62	62	XS2_061122_062			3.36	7343.35		7343.35	bb	30422.2
63	63	XS2_061122_063			3.36	6796.58		6796.58	bb	28155.9
64	64	XS2_061122_064			3.37	4852.05		4852.05	bb	20096
65	65	XS2_061122_065			3.37	4237.7		4237.7	bb	17549.5
66	66	XS2_061122_066			3.37	3911.95		3911.95	bb	16199.3
67	67	XS2_061122_067			3.36	9825.6		9825.6	bb	40711
68	68	XS2_061122_068			3.36	7284.76		7284.76	bb	30179.4
69	69	XS2_061122_069			3.37	5472.04		5472.04	bb	22665.8
70	70	XS2_061122_070			3.37	5112.69		5112.69	bb	21176.3
71	71	XS2_061122_071			3.37	4995.98		4995.98	bb	20692.5
72	72	XS2_061122_072			3.37	6334.21		6334.21	bb	26239.4
73	73	XS2_061122_073			3.36	6004.87		6004.87	bb	24874.3
74	74	XS2_061122_074			3.37	9216.18		9216.18	bb	38185
75	75	XS2_061122_075			3.36	9950.78		9950.78	bb	41229.9
76	76	XS2_061122_076			3.37	4537.12		4537.12	bb	18790.6
77	77	XS2_061122_077			3.37	5787.22		5787.22	bb	23972.2
78	78	XS2_061122_078			3.36	21.344		21.344	bb	73
79	79	XS2_061122_079			3.37	4061.93		4061.93	bb	16821
80	80	XS2_061122_080			3.37	3722.64		3722.64	bb	15414.6
81	81	XS2_061122_081			3.36	7183.71		7183.71	bb	29760.5
82	82	XS2_061122_082			3.36	5287.29		5287.29	bb	21900
83	83	XS2_061122_083			3.37	5460.93		5460.93	bb	22619.7
84	84	XS2_061122_084			3.37	8419.84		8419.84	bb	34884.2
85	85	XS2_061122_085			3.36	8428.65		8428.65	bb	34920.7
86	86	XS2_061122_086			3.37	7424.07		7424.07	bb	30756.8
87	87	XS2_061122_087			3.36	6713.32		6713.32	bb	27810.8
88	88	XS2_061122_088			3.37	4966.46		4966.46	bb	20570.2
89	89	XS2_061122_089			3.37	8410.51		8410.51	bb	34845.5
90	90	XS2_061122_090			3.37	10009.7		10009.7	bb	41474.3
91	91	XS2_061122_091			3.37	8148.28		8148.28	bb	33758.6
92	92	XS2_061122_092			3.37	9040.15		9040.15	bb	37455.3
93	93	XS2_061122_093			3.37	7628.75		7628.75	bb	31605.2
94	94	XS2_061122_094			3.37	5006.57		5006.57	bb	20736.4
95	95	XS2_061122_095			3.37	8916.18		8916.18	bb	36941.5
96	96	XS2_061122_096			3.37	5984.83		5984.83	bb	24791.3
97	97	XS2_061122_097			3.36	8199.3		8199.3	bb	33970.1
98	98	XS2_061122_098			3.37	5059.96		5059.96	bb	20957.7
99	99	XS2_061122_099			3.37	28.138		28.138	bb	101.2
100	100	XS2_061122_100			3.36	7269.54		7269.54	bb	30116.3
101	101	XS2_061122_101			3.37	2807.36		2807.36	bb	11620.9
102	102	XS2_061122_102			3.36	3166.54		3166.54	bb	13109.7
103	103	XS2_061122_103			3.36	3997.05		3997.05	bb	16552.1
104	104	XS2_061122_104			3.36	2656.81		2656.81	bb	10996.9
105	105	XS2_061122_105			3.37	2877.77		2877.77	bb	11912.7
106	106	XS2_061122_106			3.36	3983.58		3983.58	bb	16496.2
107	107	XS2_061122_107			3.36	1657.24		1657.24	bb	6853.7
108	108	XS2_061122_108			3.36	2554.84		2554.84	bb	10574.2
109	109	XS2_061122_109			3.37	1945.59		1945.59	bb	8048.9
110	110	XS2_061122_110			3.37	4577.29		4577.29	bb	18957.1
111	111	XS2_061122_111			3.37	7252.35		7252.35	bb	30045.1
112	112	XS2_061122_112			3.36	9605.86		9605.86	bb	39800.2
113	113	XS2_061122_113			3.37	4563.18		4563.18	bb	18898.6
114	114	XS2_061122_114			3.37	4340.96		4340.96	bb	17977.5
115	115	XS2_061122_115			3.37	5743.19		5743.19	bb	23789.7
116	116	XS2_061122_116			3.37	6674.52		6674.52	bb	27650
117	117	XS2_061122_117			3.37	10306.6		10306.6	bb	42704.8
118	118	XS2_061122_118			3.37	6488.27		6488.27	bb	26878
119	119	XS2_061122_119			3.37	8525.43		8525.43	bb	35321.9
120	120	XS2_061122_120			3.37	10383		10383	bb	43021.2
121	121	XS2_061122_121			3.37	8319.37		8319.37	bb	34467.8
122	122	XS2_061122_122			3.37	6256.01		6256.01	bb	25915.3
123	123	XS2_061122_123			3.37	10728.6		10728.6	bb	44453.8
124	124	XS2_061122_124			3.37	10545.7		10545.7	bb	43695.6
125	125	XS2_061122_125			3.36	33.255		33.255	bb	122.4
126	126	XS2_061122_126			3.37	3966.64		3966.64	bb	16426
Compound 2: Quercetin galactoside std
	#	Name	Type	Std. Conc	RT	Area	IS Area	Response	Detection Flags	nM	%Dev
1	1	XS2_061122_001			4.45	0.09		0.09	bbI
2	2	XS2_061122_002	Standard	39	4.48	32.057		32.057	bb	53.4	36.8
3	3	XS2_061122_003	Standard	79	4.47	34.043		34.043	bb	58.8	-25.6
4	4	XS2_061122_004	Standard	156	4.48	61.873		61.873	bb	134.6	-13.7
5	5	XS2_061122_005	Standard	312.5	4.47	121.184		121.184	bb	296.2	-5.2
6	6	XS2_061122_006	Standard	625	4.47	240.818		240.818	bb	622.3	-0.4
7	7	XS2_061122_007	Standard	1250	4.47	481.539		481.539	bb	1278.2	2.3
8	8	XS2_061122_008	Standard	2500	4.47	945.575		945.575	bb	2542.8	1.7
9	9	XS2_061122_009	Standard	5000	4.47	1840.36		1840.36	bb	4981.1	-0.4
10	10	XS2_061122_010	Standard	10000	4.47	3873.65		3873.65	bb	10522	5.2
11	11	XS2_061122_011	Standard	50000	4.47	18295.9		18295.9	bb	49823.7	-0.4
12	12	XS2_061122_012	Standard	100000	4.47	36579.8		36579.8	bb	99648.5	-0.4
13	13	XS2_061122_013			4.47	74.933		74.933	bb	170.2
14	14	XS2_061122_014			4.48	3872.84		3872.84	bb	10519.8
15	15	XS2_061122_015			4.48	3535.48		3535.48	bb	9600.4
16	16	XS2_061122_016			4.48	2674.95		2674.95	bb	7255.4
17	17	XS2_061122_017			4.48	3095.91		3095.91	bb	8402.6
18	18	XS2_061122_018			4.51	2491.43		2491.43	bb	6755.3
19	19	XS2_061122_019			4.5	2832.05		2832.05	bb	7683.6
20	20	XS2_061122_020			4.49	5021.43		5021.43	bb	13649.8
21	21	XS2_061122_021			4.5	4514.44		4514.44	bb	12268.2
22	22	XS2_061122_022			4.49	5733.23		5733.23	bb	15589.5
23	23	XS2_061122_023			4.49	5415.88		5415.88	bb	14724.6
24	24	XS2_061122_024			4.48	1617.27		1617.27	bb	4373.2
25	25	XS2_061122_025			4.48	6520.9		6520.9	bb	17735.9
26	26	XS2_061122_026			4.48	4333.01		4333.01	bb	11773.8
27	27	XS2_061122_027			4.48	5424.52		5424.52	bb	14748.2
28	28	XS2_061122_028			4.48	5253.18		5253.18	bb	14281.3
29	29	XS2_061122_029			4.49	3545.2		3545.2	bb	9626.9
30	30	XS2_061122_030			4.49	4433.35		4433.35	bb	12047.2
31	31	XS2_061122_031			4.49	3368.03		3368.03	bb	9144.1
32	32	XS2_061122_032			4.49	6250.45		6250.45	bb	16998.9
33	33	XS2_061122_033			4.49	5208.15		5208.15	bb	14158.6
34	34	XS2_061122_034			4.49	6130.51		6130.51	bb	16672.1
35	35	XS2_061122_035			4.49	6789.27		6789.27	bb	18467.2
36	36	XS2_061122_036			4.49	30.756		30.756	bb	49.8
37	37	XS2_061122_037			4.49	2644.86		2644.86	bb	7173.4
38	38	XS2_061122_038			4.48	3702.04		3702.04	bb	10054.3
39	39	XS2_061122_039			4.48	4841.91		4841.91	bb	13160.5
40	40	XS2_061122_040			4.48	6274.88		6274.88	bb	17065.5
41	41	XS2_061122_041			4.48	7266.64		7266.64	bb	19768.1
42	42	XS2_061122_042			4.48	5598.82		5598.82	bb	15223.2
43	43	XS2_061122_043			4.48	6357.9		6357.9	bb	17291.7
44	44	XS2_061122_044			4.49	3919.1		3919.1	bb	10645.8
45	45	XS2_061122_045			4.49	3283.24		3283.24	bb	8913.1
46	46	XS2_061122_046			4.48	4071.97		4071.97	bb	11062.4
47	47	XS2_061122_047			4.49	4652.89		4652.89	bb	12645.5
48	48	XS2_061122_048			4.48	5515.4		5515.4	bb	14995.9
49	49	XS2_061122_049			4.49	4588.63		4588.63	bb	12470.3
50	50	XS2_061122_050			4.48	3928.18		3928.18	bb	10670.6
51	51	XS2_061122_051			4.48	2620.32		2620.32	bb	7106.6
52	52	XS2_061122_052			4.48	4302.26		4302.26	bb	11690
53	53	XS2_061122_053			4.48	2689.84		2689.84	bb	7296
54	54	XS2_061122_054			4.48	3089.62		3089.62	bb	8385.4
55	55	XS2_061122_055			4.48	4474.77		4474.77	bb	12160.1
56	56	XS2_061122_056			4.48	3943.37		3943.37	bb	10712
57	57	XS2_061122_057			4.48	19.431		19.431	bb	19
58	58	XS2_061122_058			4.48	3828.47		3828.47	bb	10398.9
59	59	XS2_061122_059			4.48	3190.53		3190.53	bb	8660.4
60	60	XS2_061122_060			4.48	6169.39		6169.39	bb	16778
61	61	XS2_061122_061			4.48	2746.98		2746.98	bb	7451.7
62	62	XS2_061122_062			4.48	2598.12		2598.12	bb	7046.1
63	63	XS2_061122_063			4.48	2423.89		2423.89	bb	6571.3
64	64	XS2_061122_064			4.48	4169.11		4169.11	bb	11327.1
65	65	XS2_061122_065			4.48	3814.84		3814.84	bb	10361.7
66	66	XS2_061122_066			4.48	3512.98		3512.98	bb	9539.1
67	67	XS2_061122_067			4.48	3614.28		3614.28	bb	9815.2
68	68	XS2_061122_068			4.48	2633.64		2633.64	bb	7142.9
69	69	XS2_061122_069			4.48	1955.59		1955.59	bb	5295.1
70	70	XS2_061122_070			4.48	3635.78		3635.78	bb	9873.8
71	71	XS2_061122_071			4.48	3741.8		3741.8	bb	10162.7
72	72	XS2_061122_072			4.48	5183.65		5183.65	bb	14091.8
73	73	XS2_061122_073			4.48	5327.1		5327.1	bb	14482.7
74	74	XS2_061122_074			4.48	8538.34		8538.34	bb	23233.6
75	75	XS2_061122_075			4.48	8834.76		8834.76	bb	24041.3
76	76	XS2_061122_076			4.48	3708.26		3708.26	bb	10071.3
77	77	XS2_061122_077			4.48	4892.08		4892.08	bb	13297.3
78	78	XS2_061122_078			4.48	26.762		26.762	bb	38.9
79	79	XS2_061122_079			4.48	2914.69		2914.69	bb	7908.7
80	80	XS2_061122_080			4.48	2852.05		2852.05	bb	7738.1
81	81	XS2_061122_081			4.48	4645.19		4645.19	bb	12624.5
82	82	XS2_061122_082			4.48	3311.26		3311.26	bb	8989.4
83	83	XS2_061122_083			4.48	3395.2		3395.2	bb	9218.2
84	84	XS2_061122_084			4.48	3729.29		3729.29	bb	10128.6
85	85	XS2_061122_085			4.48	3941.87		3941.87	bb	10707.9
86	86	XS2_061122_086			4.48	3178.94		3178.94	bb	8628.8
87	87	XS2_061122_087			4.48	3693.63		3693.63	bb	10031.4
88	88	XS2_061122_088			4.48	2548.09		2548.09	bb	6909.7
89	89	XS2_061122_089			4.49	4536.07		4536.07	bb	12327.1
90	90	XS2_061122_090			4.48	3734.85		3734.85	bb	10143.7
91	91	XS2_061122_091			4.48	3184.64		3184.64	bb	8644.4
92	92	XS2_061122_092			4.48	3313.33		3313.33	bb	8995.1
93	93	XS2_061122_093			4.48	4027.04		4027.04	bb	10940
94	94	XS2_061122_094			4.48	2693.41		2693.41	bb	7305.7
95	95	XS2_061122_095			4.48	4509.75		4509.75	bb	12255.4
96	96	XS2_061122_096			4.48	2347.77		2347.77	bb	6363.8
97	97	XS2_061122_097			4.48	3228.62		3228.62	bb	8764.2
98	98	XS2_061122_098			4.48	2030.51		2030.51	bb	5499.3
99	99	XS2_061122_099			4.47	16.766		16.766	bb	11.7
100	100	XS2_061122_100			4.48	3799.52		3799.52	bb	10320
101	101	XS2_061122_101			4.48	1805.68		1805.68	bb	4886.6
102	102	XS2_061122_102			4.48	2002.75		2002.75	bb	5423.6
103	103	XS2_061122_103			4.48	2445.19		2445.19	bb	6629.3
104	104	XS2_061122_104			4.48	1982.68		1982.68	bb	5369
105	105	XS2_061122_105			4.48	1961.35		1961.35	bb	5310.8
106	106	XS2_061122_106			4.48	3050.75		3050.75	bb	8279.5
107	107	XS2_061122_107			4.48	1363.48		1363.48	bb	3681.6
108	108	XS2_061122_108			4.48	2197.25		2197.25	bb	5953.7
109	109	XS2_061122_109			4.48	1580.3		1580.3	bb	4272.4
110	110	XS2_061122_110			4.49	2134.09		2134.09	bb	5781.5
111	111	XS2_061122_111			4.49	3278.84		3278.84	bb	8901.1
112	112	XS2_061122_112			4.49	4658.56		4658.56	bb	12660.9
113	113	XS2_061122_113			4.49	1810.7		1810.7	bb	4900.3
114	114	XS2_061122_114			4.49	1738.72		1738.72	bb	4704.1
115	115	XS2_061122_115			4.49	2130.44		2130.44	bb	5771.6
116	116	XS2_061122_116			4.49	3686.31		3686.31	bb	10011.5
117	117	XS2_061122_117			4.49	5301.62		5301.62	bb	14413.3
118	118	XS2_061122_118			4.49	3381.52		3381.52	bb	9180.9
119	119	XS2_061122_119			4.49	4630.64		4630.64	bb	12584.8
120	120	XS2_061122_120			4.49	5691.71		5691.71	bb	15476.3
121	121	XS2_061122_121			4.49	4486.06		4486.06	bb	12190.8
122	122	XS2_061122_122			4.49	3421.64		3421.64	bb	9290.2
123	123	XS2_061122_123			4.49	6290.84		6290.84	bb	17109
124	124	XS2_061122_124			4.49	5889.94		5889.94	bb	16016.5
125	125	XS2_061122_125			4.49	29.843		29.843	bb	47.3
126	126	XS2_061122_126			4.49	2866.99		2866.99	bb	7778.8
Compound 3: Quercetin malonylglucoside std
	#	Name	Type	Std. Conc	RT	Area	IS Area	Response	Detection Flags	nM	%Dev
1	1	XS2_061122_001			4.65	0.113		0.113	bb	3.4
2	2	XS2_061122_002	Standard	39	4.65	9.543		9.543	bb	42	7.6
3	3	XS2_061122_003	Standard	79	4.64	19.504		19.504	bb	82.7	4.7
4	4	XS2_061122_004	Standard	156	4.65	37.209		37.209	bb	155.1	-0.6
5	5	XS2_061122_005	Standard	312.5	4.64	75.959		75.959	bb	313.6	0.3
6	6	XS2_061122_006	Standard	625	4.64	148.384		148.384	bb	609.7	-2.4
7	7	XS2_061122_007	Standard	1250	4.64	303.186		303.186	bb	1242.7	-0.6
8	8	XS2_061122_008	Standard	2500	4.64	582.479		582.479	bb	2384.7	-4.6
9	9	XS2_061122_009	Standard	5000	4.64	1161.67		1161.67	bb	4753.1	-4.9
10	10	XS2_061122_010	Standard	10000	4.64	2432.31		2432.31	bb	9948.7	-0.5
11	11	XS2_061122_011	Standard	50000	4.64	12370.1		12370.1	bb	50584.4	1.2
12	12	XS2_061122_012	Standard	100000	4.64	24417.1		24417.1	bb	99844.9	-0.2
13	13	XS2_061122_013			4.64	90.535		90.535	bb	373.2
14	14	XS2_061122_014			4.65	57.866		57.866	bb	239.6
15	15	XS2_061122_015			4.71	456.026		456.026	bb	1867.6
16	16	XS2_061122_016			4.71	326.418		326.418	bb	1337.7
17	17	XS2_061122_017			4.71	355.668		355.668	bb	1457.3
18	18	XS2_061122_018			4.73	260.121		260.121	bb	1066.6
19	19	XS2_061122_019			4.73	306.216		306.216	bb	1255.1
20	20	XS2_061122_020			4.67	20.753		20.753	bb	87.8
21	21	XS2_061122_021			4.72	460.667		460.667	bb	1886.6
22	22	XS2_061122_022			4.72	604.652		604.652	bb	2475.4
23	23	XS2_061122_023			4.72	582.54		582.54	bb	2385
24	24	XS2_061122_024			4.66	20.546		20.546	bb	87
25	25	XS2_061122_025			4.66	60.066		60.066	bb	248.6
26	26	XS2_061122_026			4.66	42.379		42.379	bb	176.2
27	27	XS2_061122_027			4.66	63.091		63.091	bb	260.9
28	28	XS2_061122_028			4.66	54.06		54.06	bb	224
29	29	XS2_061122_029			4.71	394.289		394.289	bb	1615.2
30	30	XS2_061122_030			4.66	35.444		35.444	bb	147.9
31	31	XS2_061122_031			4.67	23.406		23.406	bb	98.7
32	32	XS2_061122_032			4.66	50.198		50.198	bb	208.2
33	33	XS2_061122_033			4.66	974.297		974.297	bb	3986.9
34	34	XS2_061122_034			4.66	1136.04		1136.04	bb	4648.3
35	35	XS2_061122_035			4.66	1273.22		1273.22	bb	5209.2
36	36	XS2_061122_036			4.71	8.134		8.134	bb	36.2
37	37	XS2_061122_037			4.65	62.914		62.914	bb	260.2
38	38	XS2_061122_038			4.65	781.132		781.132	bb	3197
39	39	XS2_061122_039			4.65	965.242		965.242	bb	3949.8
40	40	XS2_061122_040			4.65	1237.62		1237.62	bb	5063.6
41	41	XS2_061122_041			4.65	1465.71		1465.71	bb	5996.3
42	42	XS2_061122_042			4.65	1113.12		1113.12	bb	4554.5
43	43	XS2_061122_043			4.65	1286.83		1286.83	bb	5264.8
44	44	XS2_061122_044			4.71	656.117		656.117	bb	2685.8
45	45	XS2_061122_045			4.71	527.27		527.27	bb	2159
46	46	XS2_061122_046			4.71	683.137		683.137	bb	2796.3
47	47	XS2_061122_047			4.71	754.738		754.738	bb	3089.1
48	48	XS2_061122_048			4.71	929.307		929.307	bb	3802.9
49	49	XS2_061122_049			4.71	734.852		734.852	bb	3007.8
50	50	XS2_061122_050			4.65	138.604		138.604	bb	569.7
51	51	XS2_061122_051			4.65	91.766		91.766	bb	378.2
52	52	XS2_061122_052			4.65	160.152		160.152	bb	657.8
53	53	XS2_061122_053			4.65	99.636		99.636	bb	410.4
54	54	XS2_061122_054			4.65	109.259		109.259	bb	449.7
55	55	XS2_061122_055			4.65	150.058		150.058	bb	616.5
56	56	XS2_061122_056			4.65	114.355		114.355	bb	470.6
57	57	XS2_061122_057			4.64	0.254		0.254	bb	4
58	58	XS2_061122_058			4.66	51.62		51.62	bb	214
59	59	XS2_061122_059			4.65	103.909		103.909	bb	427.8
60	60	XS2_061122_060			4.65	191.2		191.2	bb	784.8
61	61	XS2_061122_061			4.65	128.889		128.889	bb	530
62	62	XS2_061122_062			4.65	125.91		125.91	bb	517.8
63	63	XS2_061122_063			4.65	107.77		107.77	bb	443.6
64	64	XS2_061122_064			4.65	119.933		119.933	bb	493.4
65	65	XS2_061122_065			4.65	113.986		113.986	bb	469
66	66	XS2_061122_066			4.65	105.281		105.281	bb	433.4
67	67	XS2_061122_067			4.66	121.406		121.406	bb	499.4
68	68	XS2_061122_068			4.65	86.793		86.793	bb	357.9
69	69	XS2_061122_069			4.66	66.655		66.655	bb	275.5
70	70	XS2_061122_070			4.65	31.347		31.347	bb	131.1
71	71	XS2_061122_071			4.65	31.802		31.802	bb	133
72	72	XS2_061122_072			4.65	41.447		41.447	bb	172.4
73	73	XS2_061122_073			4.65	37.26		37.26	bb	155.3
74	74	XS2_061122_074			4.65	60.091		60.091	bb	248.7
75	75	XS2_061122_075			4.65	68.715		68.715	bb	283.9
76	76	XS2_061122_076			4.65	32.383		32.383	bb	135.4
77	77	XS2_061122_077			4.65	43.051		43.051	bb	179
78	78	XS2_061122_078			4.63	0.078		0.078	bb	3.3
79	79	XS2_061122_079			4.65	60.812		60.812	bb	251.6
80	80	XS2_061122_080			4.65	27.181		27.181	bb	114.1
81	81	XS2_061122_081			4.65	88.625		88.625	bb	365.3
82	82	XS2_061122_082			4.66	59.551		59.551	bb	246.5
83	83	XS2_061122_083			4.66	59.604		59.604	bb	246.7
84	84	XS2_061122_084			4.65	79.741		79.741	bb	329
85	85	XS2_061122_085			4.66	82.13		82.13	bb	338.8
86	86	XS2_061122_086			4.66	71.055		71.055	bb	293.5
87	87	XS2_061122_087			4.65	83.969		83.969	bb	346.3
88	88	XS2_061122_088			4.66	60.267		60.267	bb	249.4
89	89	XS2_061122_089			4.66	105.439		105.439	bb	434.1
90	90	XS2_061122_090			4.66	44.853		44.853	bb	186.4
91	91	XS2_061122_091			4.65	37.519		37.519	bb	156.4
92	92	XS2_061122_092			4.65	40.051		40.051	bb	166.7
93	93	XS2_061122_093			4.66	43.934		43.934	bb	182.6
94	94	XS2_061122_094			4.65	26.331		26.331	bb	110.6
95	95	XS2_061122_095			4.65	45.968		45.968	bb	190.9
96	96	XS2_061122_096			4.66	27.079		27.079	bb	113.7
97	97	XS2_061122_097			4.65	33.843		33.843	bb	141.3
98	98	XS2_061122_098			4.65	22.934		22.934	bb	96.7
99	99	XS2_061122_099			4.62	0.211		0.211	bb	3.8
100	100	XS2_061122_100			4.66	50.93		50.93	bb	211.2
101	101	XS2_061122_101			4.66	12.989		12.989	bb	56.1
102	102	XS2_061122_102			4.66	17.778		17.778	bb	75.6
103	103	XS2_061122_103			4.66	21.366		21.366	bb	90.3
104	104	XS2_061122_104			4.66	14.081		14.081	bb	60.5
105	105	XS2_061122_105			4.66	15.058		15.058	bb	64.5
106	106	XS2_061122_106			4.66	20.599		20.599	bb	87.2
107	107	XS2_061122_107			4.66	13.511		13.511	bb	58.2
108	108	XS2_061122_108			4.66	20.324		20.324	bb	86.1
109	109	XS2_061122_109			4.66	12.117		12.117	bb	52.5
110	110	XS2_061122_110			4.71	239.343		239.343	bb	981.6
111	111	XS2_061122_111			4.71	355.862		355.862	bb	1458.1
112	112	XS2_061122_112			4.71	499.958		499.958	bb	2047.3
113	113	XS2_061122_113			4.71	169.602		169.602	bb	696.5
114	114	XS2_061122_114			4.72	154.263		154.263	bb	633.7
115	115	XS2_061122_115			4.72	192.148		192.148	bb	788.6
116	116	XS2_061122_116			4.66	72.028		72.028	bb	297.5
117	117	XS2_061122_117			4.66	106.034		106.034	bb	436.5
118	118	XS2_061122_118			4.66	63.097		63.097	bb	261
119	119	XS2_061122_119			4.66	90.941		90.941	bb	374.8
120	120	XS2_061122_120			4.66	109.638		109.638	bb	451.3
121	121	XS2_061122_121			4.66	85.8		85.8	bb	353.8
122	122	XS2_061122_122			4.66	59.029		59.029	bb	244.3
123	123	XS2_061122_123			4.66	103.095		103.095	bb	424.5
124	124	XS2_061122_124			4.66	97.975		97.975	bb	403.6
125	125	XS2_061122_125			4.64	0.311		0.311	bb	4.2
126	126	XS2_061122_126			4.66	50.698		50.698	bb	210.3
Compound 4: quercetin galactoside std (MS)
	#	Name	Type	Std. Conc	RT	Area	IS Area	Response	Detection Flags	nM	%Dev
1	1	XS2_061122_001
2	2	XS2_061122_002	Standard	39	4.53	464.48		464.48	bbI
3	3	XS2_061122_003	Standard	79	4.53	625.908		625.908	bbI
4	4	XS2_061122_004	Standard	156	4.53	1593.89		1593.89	bb	69.1	-55.7
5	5	XS2_061122_005	Standard	312.5	4.53	3981.7		3981.7	bb	394.9	26.4
6	6	XS2_061122_006	Standard	625	4.53	9645.4		9645.4	bb	1167.7	86.8
7	7	XS2_061122_007	Standard	1250	4.53	20796.6		20796.6	bb	2689.4	115.2
8	8	XS2_061122_008	Standard	2500	4.53	41650.3		41650.3	bb	5535	121.4
9	9	XS2_061122_009	Standard	5000	4.53	79064.9		79064.9	bb	10640.4	112.8
10	10	XS2_061122_010	Standard	10000	4.53	151353		151353	bb	20504.3	105
11	11	XS2_061122_011	Standard	50000	4.53	417078		417078	bb	56763.7	13.5
12	12	XS2_061122_012	Standard	100000	4.53	531264		531264	bb	72345	-27.7
13	13	XS2_061122_013			4.53	2451.63		2451.63	bb	186.1
14	14	XS2_061122_014			4.53	126306		126306	bb	17086.6
15	15	XS2_061122_015			4.53	122168		122168	bb	16522
16	16	XS2_061122_016			4.53	91845.5		91845.5	bb	12384.3
17	17	XS2_061122_017			4.53	105657		105657	bb	14269
18	18	XS2_061122_018			4.52	93342.1		93342.1	bb	12588.5
19	19	XS2_061122_019			4.52	101852		101852	bb	13749.7
20	20	XS2_061122_020			4.52	169041		169041	bb	22918
21	21	XS2_061122_021			4.52	141621		141621	bb	19176.4
22	22	XS2_061122_022			4.52	167256		167256	bb	22674.4
23	23	XS2_061122_023			4.52	162671		162671	bb	22048.9
24	24	XS2_061122_024			4.52	62480.8		62480.8	bb	8377.4
25	25	XS2_061122_025			4.52	199054		199054	bb	27013.5
26	26	XS2_061122_026			4.52	143681		143681	bb	19457.5
27	27	XS2_061122_027			4.52	175982		175982	bb	23865.1
28	28	XS2_061122_028			4.52	171879		171879	bb	23305.3
29	29	XS2_061122_029			4.52	119097		119097	bb	16103
30	30	XS2_061122_030			4.52	150686		150686	bb	20413.4
31	31	XS2_061122_031			4.52	124450		124450	bb	16833.3
32	32	XS2_061122_032			4.52	196612		196612	bb	26680.1
33	33	XS2_061122_033			4.52	186008		186008	bb	25233.2
34	34	XS2_061122_034			4.52	209802		209802	bb	28480.1
35	35	XS2_061122_035			4.52	229509		229509	bb	31169.1
36	36	XS2_061122_036			4.53	559.944		559.944	bbI
37	37	XS2_061122_037			4.53	109504		109504	bb	14793.9
38	38	XS2_061122_038			4.53	138410		138410	bb	18738.3
39	39	XS2_061122_039			4.53	169852		169852	bb	23028.7
40	40	XS2_061122_040			4.53	204364		204364	bb	27738
41	41	XS2_061122_041			4.53	236973		236973	bb	32187.7
42	42	XS2_061122_042			4.53	197755		197755	bb	26836.2
43	43	XS2_061122_043			4.53	216540		216540	bb	29399.4
44	44	XS2_061122_044			4.53	128035		128035	bb	17322.5
45	45	XS2_061122_045			4.53	116415		116415	bb	15737
46	46	XS2_061122_046			4.53	134741		134741	bb	18237.6
47	47	XS2_061122_047			4.53	145623		145623	bb	19722.5
48	48	XS2_061122_048			4.53	165957		165957	bb	22497.1
49	49	XS2_061122_049			4.53	140275		140275	bb	18992.7
50	50	XS2_061122_050			4.53	141200		141200	bb	19119
51	51	XS2_061122_051			4.53	102610		102610	bb	13853.2
52	52	XS2_061122_052			4.53	152268		152268	bb	20629.3
53	53	XS2_061122_053			4.53	102196		102196	bb	13796.7
54	54	XS2_061122_054			4.53	117190		117190	bb	15842.8
55	55	XS2_061122_055			4.53	160291		160291	bb	21724
56	56	XS2_061122_056			4.53	151081		151081	bb	20467.3
57	57	XS2_061122_057			4.53	247.55		247.55	bbI
58	58	XS2_061122_058			4.53	144659		144659	bb	19591
59	59	XS2_061122_059			4.53	131187		131187	bb	17752.6
60	60	XS2_061122_060			4.53	219340		219340	bb	29781.5
61	61	XS2_061122_061			4.53	112585		112585	bb	15214.4
62	62	XS2_061122_062			4.53	107554		107554	bb	14527.9
63	63	XS2_061122_063			4.53	100543		100543	bb	13571.1
64	64	XS2_061122_064			4.53	166771		166771	bb	22608.3
65	65	XS2_061122_065			4.53	155130		155130	bb	21019.7
66	66	XS2_061122_066			4.53	146822		146822	bb	19886.2
67	67	XS2_061122_067			4.53	138918		138918	bb	18807.6
68	68	XS2_061122_068			4.53	109281		109281	bb	14763.5
69	69	XS2_061122_069			4.53	84919.8		84919.8	bb	11439.3
70	70	XS2_061122_070			4.52	138589		138589	bb	18762.7
71	71	XS2_061122_071			4.53	138286		138286	bb	18721.3
72	72	XS2_061122_072			4.52	179977		179977	bb	24410.2
73	73	XS2_061122_073			4.53	185335		185335	bb	25141.4
74	74	XS2_061122_074			4.53	253514		253514	bb	34444.8
75	75	XS2_061122_075			4.52	256837		256837	bb	34898.1
76	76	XS2_061122_076			4.52	140835		140835	bb	19069.2
77	77	XS2_061122_077			4.53	174305		174305	bb	23636.3
78	78	XS2_061122_078			4.52	468.361		468.361	bbI
79	79	XS2_061122_079			4.53	112135		112135	bb	15152.9
80	80	XS2_061122_080			4.52	115371		115371	bb	15594.5
81	81	XS2_061122_081			4.53	176910		176910	bb	23991.7
82	82	XS2_061122_082			4.53	135864		135864	bb	18390.9
83	83	XS2_061122_083			4.53	136095		136095	bb	18422.4
84	84	XS2_061122_084			4.53	137970		137970	bb	18678.2
85	85	XS2_061122_085			4.53	146439		146439	bb	19833.8
86	86	XS2_061122_086			4.53	122368		122368	bb	16549.3
87	87	XS2_061122_087			4.53	144529		144529	bb	19573.2
88	88	XS2_061122_088			4.53	106764		106764	bb	14420
89	89	XS2_061122_089			4.53	170533		170533	bb	23121.6
90	90	XS2_061122_090			4.52	125638		125638	bb	16995.4
91	91	XS2_061122_091			4.52	113973		113973	bb	15403.7
92	92	XS2_061122_092			4.52	114668		114668	bb	15498.6
93	93	XS2_061122_093			4.52	147723		147723	bb	20009.1
94	94	XS2_061122_094			4.52	107018		107018	bb	14454.7
95	95	XS2_061122_095			4.52	151516		151516	bb	20526.7
96	96	XS2_061122_096			4.53	88278.8		88278.8	bb	11897.6
97	97	XS2_061122_097			4.52	113857		113857	bb	15387.9
98	98	XS2_061122_098			4.52	79203.2		79203.2	bb	10659.2
99	99	XS2_061122_099			4.52	261.547		261.547	bbI
100	100	XS2_061122_100			4.52	149215		149215	bb	20212.7
101	101	XS2_061122_101			4.53	81938.8		81938.8	bb	11032.5
102	102	XS2_061122_102			4.53	89394.2		89394.2	bb	12049.8
103	103	XS2_061122_103			4.52	104379		104379	bb	14094.5
104	104	XS2_061122_104			4.52	90667.3		90667.3	bb	12223.6
105	105	XS2_061122_105			4.53	88917.6		88917.6	bb	11984.8
106	106	XS2_061122_106			4.52	127467		127467	bb	17245.1
107	107	XS2_061122_107			4.52	65098.3		65098.3	bb	8734.5
108	108	XS2_061122_108			4.53	99902.3		99902.3	bb	13483.7
109	109	XS2_061122_109			4.53	75032.4		75032.4	bb	10090.1
110	110	XS2_061122_110			4.53	75464		75464	bb	10149
111	111	XS2_061122_111			4.53	103464		103464	bb	13969.7
112	112	XS2_061122_112			4.53	133996		133996	bb	18136
113	113	XS2_061122_113			4.53	56100.6		56100.6	bb	7506.8
114	114	XS2_061122_114			4.52	54374.8		54374.8	bb	7271.3
115	115	XS2_061122_115			4.53	63656.9		63656.9	bb	8537.9
116	116	XS2_061122_116			4.52	148211		148211	bb	20075.6
117	117	XS2_061122_117			4.52	187583		187583	bb	25448.1
118	118	XS2_061122_118			4.52	135791		135791	bb	18380.9
119	119	XS2_061122_119			4.52	177458		177458	bb	24066.6
120	120	XS2_061122_120			4.52	207984		207984	bb	28232
121	121	XS2_061122_121			4.52	169887		169887	bb	23033.4
122	122	XS2_061122_122			4.52	140643		140643	bb	19042.9
123	123	XS2_061122_123			4.52	216786		216786	bb	29433
124	124	XS2_061122_124			4.52	205912		205912	bb	27949.3
125	125	XS2_061122_125			4.52	581.119		581.119	bbI
126	126	XS2_061122_126			4.52	114596		114596	bb	15488.8
Compound 5: Quercetin fragment (MS)
	#	Name	Type	Std. Conc	RT	Area	IS Area	Response	Detection Flags	nM	%Dev
1	1	XS2_061122_001			4.62	0.176		0.176	bbI
2	2	XS2_061122_002	Standard	39	4.53	955.438		955.438	bbI
3	3	XS2_061122_003	Standard	79	4.53	1328.49		1328.49	bdI
4	4	XS2_061122_004	Standard	156	4.53	3364.23		3364.23	bd	99.7	-36.1
5	5	XS2_061122_005	Standard	312.5	4.53	7606.17		7606.17	bd	435.7	39.4
6	6	XS2_061122_006	Standard	625	4.53	17248.1		17248.1	bd	1199.4	91.9
7	7	XS2_061122_007	Standard	1250	4.53	36103.2		36103.2	bd	2692.8	115.4
8	8	XS2_061122_008	Standard	2500	4.53	69891.4		69891.4	bd	5369.1	114.8
9	9	XS2_061122_009	Standard	5000	4.53	130475		130475	bd	10167.7	103.4
10	10	XS2_061122_010	Standard	10000	4.53	245703		245703	bd	19294.7	92.9
11	11	XS2_061122_011	Standard	50000	4.53	747098		747098	bb	59008.8	18
12	12	XS2_061122_012	Standard	100000	4.52	909174		909174	bb	71846.3	-28.2
13	13	XS2_061122_013			4.53	4861.56		4861.56	bd	218.3
14	14	XS2_061122_014			4.53	210552		210552	bb	16510.5
15	15	XS2_061122_015			4.53	207152		207152	bb	16241.2
16	16	XS2_061122_016			4.53	156437		156437	bb	12224.1
17	17	XS2_061122_017			4.53	180001		180001	bb	14090.6
18	18	XS2_061122_018			4.52	147029		147029	db	11478.9
19	19	XS2_061122_019			4.52	159362		159362	db	12455.8
20	20	XS2_061122_020			4.52	245580		245580	db	19284.9
21	21	XS2_061122_021			4.52	220778		220778	db	17320.4
22	22	XS2_061122_022			4.52	273944		273944	bb	21531.5
23	23	XS2_061122_023			4.52	265683		265683	bb	20877.2
24	24	XS2_061122_024			4.52	94358.8		94358.8	db	7307.1
25	25	XS2_061122_025			4.52	278467		278467	db	21889.8
26	26	XS2_061122_026			4.52	209931		209931	db	16461.3
27	27	XS2_061122_027			4.52	250412		250412	db	19667.6
28	28	XS2_061122_028			4.52	244748		244748	db	19219
29	29	XS2_061122_029			4.52	182707		182707	db	14304.9
30	30	XS2_061122_030			4.52	218464		218464	db	17137.1
31	31	XS2_061122_031			4.52	181076		181076	db	14175.7
32	32	XS2_061122_032			4.52	269860		269860	db	21208
33	33	XS2_061122_033			4.52	265275		265275	db	20844.9
34	34	XS2_061122_034			4.52	292584		292584	db	23007.9
35	35	XS2_061122_035			4.52	313674		313674	db	24678.5
36	36	XS2_061122_036			4.52	1072.84		1072.84	dbI
37	37	XS2_061122_037			4.53	157758		157758	db	12328.8
38	38	XS2_061122_038			4.53	203689		203689	db	15966.9
39	39	XS2_061122_039			4.53	286096		286096	bb	22494.1
40	40	XS2_061122_040			4.53	337363		337363	bb	26554.8
41	41	XS2_061122_041			4.53	377646		377646	bb	29745.4
42	42	XS2_061122_042			4.53	319614		319614	bb	25148.9
43	43	XS2_061122_043			4.53	344013		344013	bb	27081.5
44	44	XS2_061122_044			4.53	191685		191685	db	15016.1
45	45	XS2_061122_045			4.53	173890		173890	db	13606.5
46	46	XS2_061122_046			4.53	199203		199203	db	15611.5
47	47	XS2_061122_047			4.53	213450		213450	db	16740
48	48	XS2_061122_048			4.53	239279		239279	db	18785.8
49	49	XS2_061122_049			4.53	205727		205727	db	16128.3
50	50	XS2_061122_050			4.53	183716		183716	db	14384.9
51	51	XS2_061122_051			4.53	133464		133464	db	10404.5
52	52	XS2_061122_052			4.53	195333		195333	db	15305
53	53	XS2_061122_053			4.53	133192		133192	db	10383
54	54	XS2_061122_054			4.53	153106		153106	db	11960.3
55	55	XS2_061122_055			4.53	206611		206611	db	16198.3
56	56	XS2_061122_056			4.53	197842		197842	db	15503.7
57	57	XS2_061122_057			4.53	409.73		409.73	bbI
58	58	XS2_061122_058			4.53	194326		194326	db	15225.2
59	59	XS2_061122_059			4.53	171714		171714	db	13434.2
60	60	XS2_061122_060			4.53	273418		273418	db	21489.9
61	61	XS2_061122_061			4.53	142288		142288	db	11103.4
62	62	XS2_061122_062			4.53	136286		136286	db	10628.1
63	63	XS2_061122_063			4.53	127212		127212	db	9909.3
64	64	XS2_061122_064			4.53	220208		220208	db	17275.2
65	65	XS2_061122_065			4.53	205700		205700	db	16126.2
66	66	XS2_061122_066			4.53	195441		195441	db	15313.5
67	67	XS2_061122_067			4.53	178411		178411	db	13964.6
68	68	XS2_061122_068			4.53	139935		139935	db	10917.1
69	69	XS2_061122_069			4.53	108880		108880	db	8457.3
70	70	XS2_061122_070			4.53	185473		185473	db	14524
71	71	XS2_061122_071			4.53	185464		185464	db	14523.3
72	72	XS2_061122_072			4.53	236989		236989	db	18604.5
73	73	XS2_061122_073			4.53	242556		242556	db	19045.4
74	74	XS2_061122_074			4.53	316091		316091	db	24869.9
75	75	XS2_061122_075			4.52	319034		319034	db	25103
76	76	XS2_061122_076			4.53	188309		188309	db	14748.6
77	77	XS2_061122_077			4.53	229220		229220	db	17989.1
78	78	XS2_061122_078			4.53	774.374		774.374	dbI
79	79	XS2_061122_079			4.53	151301		151301	db	11817.3
80	80	XS2_061122_080			4.53	154779		154779	db	12092.8
81	81	XS2_061122_081			4.53	221594		221594	db	17385
82	82	XS2_061122_082			4.53	171850		171850	db	13445
83	83	XS2_061122_083			4.53	172400		172400	db	13488.6
84	84	XS2_061122_084			4.53	170272		170272	db	13320
85	85	XS2_061122_085			4.53	181698		181698	db	14225
86	86	XS2_061122_086			4.53	150111		150111	db	11723.1
87	87	XS2_061122_087			4.53	181855		181855	db	14237.4
88	88	XS2_061122_088			4.53	133616		133616	db	10416.6
89	89	XS2_061122_089			4.53	210799		210799	db	16530
90	90	XS2_061122_090			4.53	160423		160423	db	12539.9
91	91	XS2_061122_091			4.53	145327		145327	db	11344.1
92	92	XS2_061122_092			4.53	144538		144538	db	11281.7
93	93	XS2_061122_093			4.53	188954		188954	db	14799.7
94	94	XS2_061122_094			4.52	137360		137360	db	10713.1
95	95	XS2_061122_095			4.52	192275		192275	db	15062.8
96	96	XS2_061122_096			4.53	112274		112274	db	8726.1
97	97	XS2_061122_097			4.53	145210		145210	db	11334.9
98	98	XS2_061122_098			4.53	100079		100079	db	7760.2
99	99	XS2_061122_099			4.52	379.94		379.94	bbI
100	100	XS2_061122_100			4.53	191621		191621	db	15010.9
101	101	XS2_061122_101			4.53	105931		105931	db	8223.7
102	102	XS2_061122_102			4.53	115831		115831	db	9007.9
103	103	XS2_061122_103			4.53	134843		134843	db	10513.7
104	104	XS2_061122_104			4.53	118445		118445	db	9214.9
105	105	XS2_061122_105			4.53	115655		115655	db	8993.9
106	106	XS2_061122_106			4.53	165471		165471	db	12939.7
107	107	XS2_061122_107			4.53	85083.4		85083.4	db	6572.4
108	108	XS2_061122_108			4.53	129149		129149	db	10062.8
109	109	XS2_061122_109			4.53	98110.1		98110.1	db	7604.2
110	110	XS2_061122_110			4.53	100729		100729	db	7811.7
111	111	XS2_061122_111			4.53	137723		137723	db	10741.9
112	112	XS2_061122_112			4.53	179895		179895	db	14082.2
113	113	XS2_061122_113			4.53	73880.6		73880.6	db	5685.1
114	114	XS2_061122_114			4.53	71933.2		71933.2	db	5530.8
115	115	XS2_061122_115			4.53	83662.6		83662.6	db	6459.9
116	116	XS2_061122_116			4.52	186363		186363	db	14594.5
117	117	XS2_061122_117			4.52	231797		231797	db	18193.2
118	118	XS2_061122_118			4.52	170300		170300	db	13322.2
119	119	XS2_061122_119			4.52	220352		220352	db	17286.7
120	120	XS2_061122_120			4.52	254403		254403	db	19983.8
121	121	XS2_061122_121			4.52	211946		211946	db	16620.9
122	122	XS2_061122_122			4.53	177299		177299	db	13876.6
123	123	XS2_061122_123			4.52	263905		263905	db	20736.4
124	124	XS2_061122_124			4.53	251536		251536	db	19756.7
125	125	XS2_061122_125			4.52	801.143		801.143	bbI
126	126	XS2_061122_126			4.53	150999		150999	db	11793.4
Compound 6: quercetin rhamnoside
	#	Name	Type	Std. Conc	RT	Area	IS Area	Response	Detection Flags	nM	%Dev
1	1	XS2_061122_001			5.01	1.721		1.721	bb	40.9
2	2	XS2_061122_002	Standard	39	4.87	2.338		2.338	bb	1125.1	2784.9
3	3	XS2_061122_003	Standard	79	4.88	0.38		0.38	bbI
4	4	XS2_061122_004	Standard	156
5	5	XS2_061122_005	Standard	312.5
6	6	XS2_061122_006	Standard	625
7	7	XS2_061122_007	Standard	1250
8	8	XS2_061122_008	Standard	2500
9	9	XS2_061122_009	Standard	5000	5.05	12.194		12.194	bb	18444.8	268.9
10	10	XS2_061122_010	Standard	10000	4.93	7.511		7.511	bb	10215.5	2.2
11	11	XS2_061122_011	Standard	50000	5.1	23.122		23.122	bb	37648.3	-24.7
12	12	XS2_061122_012	Standard	100000
13	13	XS2_061122_013
14	14	XS2_061122_014			4.89	15367.1		15367.1	bb	2.70012e+07
15	15	XS2_061122_015			4.89	5115.56		5115.56	bb	8.98647e+06
16	16	XS2_061122_016			4.88	3801.68		3801.68	bb	6.67761e+06
17	17	XS2_061122_017			4.88	4026.36		4026.36	bb	7.07244e+06
18	18	XS2_061122_018			5.1	157.026		157.026	bb	272954
19	19	XS2_061122_019			5.11	183.14		183.14	bb	318844
20	20	XS2_061122_020			4.87	22328.4		22328.4	bb	3.92342e+07
21	21	XS2_061122_021			5.11	419.459		419.459	bb	734121
22	22	XS2_061122_022			4.88	7303.56		7303.56	bb	1.28314e+07
23	23	XS2_061122_023			4.88	7029.93		7029.93	bb	1.23505e+07
24	24	XS2_061122_024			4.88	7259.96		7259.96	bb	1.27548e+07
25	25	XS2_061122_025			4.88	29580.3		29580.3	bb	5.19777e+07
26	26	XS2_061122_026			4.88	20776.2		20776.2	bb	3.65065e+07
27	27	XS2_061122_027			4.88	23496.2		23496.2	bb	4.12863e+07
28	28	XS2_061122_028			4.88	22647.2		22647.2	bb	3.97943e+07
29	29	XS2_061122_029			4.88	4339.32		4339.32	bb	7622397
30	30	XS2_061122_030			4.88	19214.1		19214.1	bb	33761486
31	31	XS2_061122_031			4.88	13951.1		13951.1	bb	2.45129e+07
32	32	XS2_061122_032			4.88	27422.6		27422.6	bb	4.81861e+07
33	33	XS2_061122_033			5.11	274.844		274.844	bb	479993
34	34	XS2_061122_034			5.11	369.98		369.98	bb	647173
35	35	XS2_061122_035			5.11	385.907		385.907	bb	675161
36	36	XS2_061122_036			4.89	20.141		20.141	bb	32409.9
37	37	XS2_061122_037			4.88	10797.8		10797.8	bb	1.89716e+07
38	38	XS2_061122_038			4.88	4367.08		4367.08	bb	7.67118e+06
39	39	XS2_061122_039			4.88	5681.05		5681.05	bb	9980185
40	40	XS2_061122_040			4.88	7375.74		7375.74	bb	12958219
41	41	XS2_061122_041			4.88	9434.93		9434.93	bb	16576783
42	42	XS2_061122_042			4.88	7689.68		7689.68	bb	1.35099e+07
43	43	XS2_061122_043			4.88	8500.05		8500.05	bb	1.49339e+07
44	44	XS2_061122_044			4.88	6619.78		6619.78	bb	1.16298e+07
45	45	XS2_061122_045			4.88	5941.35		5941.35	bb	1.04376e+07
46	46	XS2_061122_046			4.88	6636.02		6636.02	bb	1.16583e+07
47	47	XS2_061122_047			4.88	8780.9		8780.9	bb	1.54275e+07
48	48	XS2_061122_048			4.88	9376.62		9376.62	bb	1.64743e+07
49	49	XS2_061122_049			4.88	7947.71		7947.71	bb	1.39633e+07
50	50	XS2_061122_050			4.89	33769.2		33769.2	bb	5.93389e+07
51	51	XS2_061122_051			4.88	23681.5		23681.5	bb	4.16119e+07
52	52	XS2_061122_052			4.88	37297.7		37297.7	bb	65539302
53	53	XS2_061122_053			4.88	23571.7		23571.7	bb	4.1419e+07
54	54	XS2_061122_054			4.88	29143		29143	bb	5.12093e+07
55	55	XS2_061122_055			4.88	41770.7		41770.7	bb	7.33997e+07
56	56	XS2_061122_056			4.88	37485.3		37485.3	bb	65868935
57	57	XS2_061122_057			4.88	35.518		35.518	bb	59431.5
58	58	XS2_061122_058			4.88	19229.7		19229.7	bb	3.37889e+07
59	59	XS2_061122_059			4.88	31508.4		31508.4	bb	5.53658e+07
60	60	XS2_061122_060			4.88	56344.1		56344.1	bb	9.9009e+07
61	61	XS2_061122_061			4.88	23959.2		23959.2	bb	4.20999e+07
62	62	XS2_061122_062			4.88	23347.4		23347.4	bb	41024866
63	63	XS2_061122_063			4.88	21190.7		21190.7	bb	3.7235e+07
64	64	XS2_061122_064			4.88	40712.8		40712.8	bb	7.15405e+07
65	65	XS2_061122_065			4.88	39622.6		39622.6	bb	6.96248e+07
66	66	XS2_061122_066			4.88	39595.9		39595.9	bb	6.95779e+07
67	67	XS2_061122_067			4.88	30622.3		30622.3	bb	5.38088e+07
68	68	XS2_061122_068			4.88	24468.1		24468.1	bb	4.29941e+07
69	69	XS2_061122_069			4.88	17842.9		17842.9	bb	3.13519e+07
70	70	XS2_061122_070			4.88	22670.3		22670.3	bb	3.98349e+07
71	71	XS2_061122_071			4.88	22886.3		22886.3	bb	4.02146e+07
72	72	XS2_061122_072			4.88	31484.6		31484.6	bb	5.5324e+07
73	73	XS2_061122_073			4.88	30924.1		30924.1	bb	5.43392e+07
74	74	XS2_061122_074			4.88	45268		45268	bb	7.95454e+07
75	75	XS2_061122_075			4.88	45685.5		45685.5	bb	8.0279e+07
76	76	XS2_061122_076			4.88	22224		22224	bb	39050749
77	77	XS2_061122_077			4.88	28055.1		28055.1	bb	4.92975e+07
78	78	XS2_061122_078			4.87	48.156		48.156	bb	81639.9
79	79	XS2_061122_079			4.88	11753.5		11753.5	bb	2.06512e+07
80	80	XS2_061122_080			4.88	18003.6		18003.6	bb	3.16343e+07
81	81	XS2_061122_081			4.88	39730		39730	bb	6.98136e+07
82	82	XS2_061122_082			4.88	28279.7		28279.7	bb	4.96922e+07
83	83	XS2_061122_083			4.88	27843.3		27843.3	bb	48925281
84	84	XS2_061122_084			4.88	26964.1		26964.1	bb	4.73803e+07
85	85	XS2_061122_085			4.88	29983.4		29983.4	bb	5.26861e+07
86	86	XS2_061122_086			4.88	22776.7		22776.7	bb	40022014
87	87	XS2_061122_087			4.88	31794.9		31794.9	bb	5.58695e+07
88	88	XS2_061122_088			4.88	21864.3		21864.3	bb	3.84185e+07
89	89	XS2_061122_089			4.88	41488.4		41488.4	bb	7.29034e+07
90	90	XS2_061122_090			4.88	14516.1		14516.1	bb	25505845
91	91	XS2_061122_091			4.88	13110.5		13110.5	bb	2.30358e+07
92	92	XS2_061122_092			4.88	13753.7		13753.7	bb	2.4166e+07
93	93	XS2_061122_093			4.88	23111.8		23111.8	bb	4.06107e+07
94	94	XS2_061122_094			4.88	15800.7		15800.7	bb	2.77631e+07
95	95	XS2_061122_095			4.88	23330.3		23330.3	bb	4.09948e+07
96	96	XS2_061122_096			4.88	9621.04		9621.04	bb	1.69038e+07
97	97	XS2_061122_097			4.88	13164.9		13164.9	bb	2.31314e+07
98	98	XS2_061122_098			4.88	8828.68		8828.68	bb	1.55114e+07
99	99	XS2_061122_099			4.9	46.3		46.3	bd	78378.4
100	100	XS2_061122_100			4.88	20324.3		20324.3	bb	3.57123e+07
101	101	XS2_061122_101			4.88	8516.69		8516.69	bb	1.49632e+07
102	102	XS2_061122_102			4.88	9715.62		9715.62	bb	1.707e+07
103	103	XS2_061122_103			4.88	11846.6		11846.6	bb	20814818
104	104	XS2_061122_104			4.88	9647.4		9647.4	bb	1.69501e+07
105	105	XS2_061122_105			4.88	9135.03		9135.03	bb	1.60498e+07
106	106	XS2_061122_106			4.88	14309.9		14309.9	bb	2.51434e+07
107	107	XS2_061122_107			4.88	6411.6		6411.6	bb	1.1264e+07
108	108	XS2_061122_108			4.88	10703.2		10703.2	bb	18805545
109	109	XS2_061122_109			4.88	7863.44		7863.44	bb	1.38152e+07
110	110	XS2_061122_110			4.88	3082.57		3082.57	bb	5.41394e+06
111	111	XS2_061122_111			4.88	4953.79		4953.79	bb	8.70218e+06
112	112	XS2_061122_112			4.88	7064.96		7064.96	bb	1.24121e+07
113	113	XS2_061122_113			4.88	2290.17		2290.17	bb	4.02147e+06
114	114	XS2_061122_114			4.88	2132.48		2132.48	bb	3.74437e+06
115	115	XS2_061122_115			4.88	2761.37		2761.37	bb	4.84949e+06
116	116	XS2_061122_116			4.88	25671.6		25671.6	bb	45109071
117	117	XS2_061122_117			4.88	35012.2		35012.2	bb	6.15231e+07
118	118	XS2_061122_118			4.88	23330.1		23330.1	bb	4.09944e+07
119	119	XS2_061122_119			4.88	29310.7		29310.7	bb	5.1504e+07
120	120	XS2_061122_120			4.88	35053.9		35053.9	bb	6.15963e+07
121	121	XS2_061122_121			4.88	27281.1		27281.1	bb	4.79374e+07
122	122	XS2_061122_122			4.88	24275.1		24275.1	bb	4.26551e+07
123	123	XS2_061122_123			4.88	39403.2		39403.2	bb	6.92392e+07
124	124	XS2_061122_124			4.88	37630.9		37630.9	bb	6.61248e+07
125	125	XS2_061122_125			4.88	43.114		43.114	bb	72779.7
126	126	XS2_061122_126			4.88	12426.9		12426.9	bb	2.18345e+07
Compound 7: telmisartan
	#	Name	Type	Std. Conc	RT	Area	IS Area	Response	Detection Flags	nM	%Dev
1	1	XS2_061122_001		1
2	2	XS2_061122_002	Standard	1	6.36	13.388		13.388	bb	3.9	285.2
3	3	XS2_061122_003	Standard	1
4	4	XS2_061122_004	Standard	1	6.34	2.932		2.932	db	0.8	-15.6
5	5	XS2_061122_005	Standard	1
6	6	XS2_061122_006	Standard	1
7	7	XS2_061122_007	Standard	1	6.34	0.086		0.086	bb	0	-97.5
8	8	XS2_061122_008	Standard	1	6.35	0.887		0.887	bb	0.3	-74.5
9	9	XS2_061122_009	Standard	1
10	10	XS2_061122_010	Standard	1
11	11	XS2_061122_011	Standard	1	6.26	0.083		0.083	bb	0	-97.6
12	12	XS2_061122_012	Standard	1
13	13	XS2_061122_013		1
14	14	XS2_061122_014		1	6.33	12321.1		12321.1	bb	3545.4	354445
15	15	XS2_061122_015		1	6.34	17350		17350	bb	4992.5	499152
16	16	XS2_061122_016		1	6.34	18273		18273	bb	5258.1	525712
17	17	XS2_061122_017		1	6.34	15595.6		15595.6	bb	4487.7	448670
18	18	XS2_061122_018		1	6.33	19066.6		19066.6	bb	5486.5	548548
19	19	XS2_061122_019		1	6.33	18392.9		18392.9	bb	5292.6	529163
20	20	XS2_061122_020		1	6.33	19081.8		19081.8	bb	5490.9	548986
21	21	XS2_061122_021		1	6.33	19436.1		19436.1	bb	5592.8	559180
22	22	XS2_061122_022		1	6.34	15896.6		15896.6	bb	4574.3	457330
23	23	XS2_061122_023		1	6.34	17237.2		17237.2	bb	4960	495905
24	24	XS2_061122_024		1	6.34	19850.7		19850.7	bb	5712.1	571111
25	25	XS2_061122_025		1	6.34	18659.5		18659.5	bb	5369.3	536833
26	26	XS2_061122_026		1	6.34	19696.2		19696.2	bb	5667.7	566666
27	27	XS2_061122_027		1	6.34	18735.1		18735.1	bb	5391.1	539009
28	28	XS2_061122_028		1	6.34	19498.5		19498.5	bb	5610.8	560976
29	29	XS2_061122_029		1	6.34	18472.1		18472.1	bb	5315.4	531442
30	30	XS2_061122_030		1	6.33	20068.5		20068.5	bb	5774.8	577379
31	31	XS2_061122_031		1	6.33	19417.7		19417.7	bb	5587.5	558651
32	32	XS2_061122_032		1	6.34	20037.6		20037.6	bb	5765.9	576488
33	33	XS2_061122_033		1	6.34	18308.1		18308.1	bb	5268.2	526720
34	34	XS2_061122_034		1	6.33	18485.7		18485.7	bb	5319.3	531832
35	35	XS2_061122_035		1	6.33	19140.8		19140.8	bb	5507.8	550681
36	36	XS2_061122_036		1	6.33	7.482		7.482	bb	2.2	115.3
37	37	XS2_061122_037		1	6.34	16037.6		16037.6	bb	4614.9	461387
38	38	XS2_061122_038		1	6.34	18357.7		18357.7	bb	5282.5	528150
39	39	XS2_061122_039		1	6.34	19308.3		19308.3	bb	5556	555502
40	40	XS2_061122_040		1	6.34	15806.8		15806.8	bb	4548.5	454747
41	41	XS2_061122_041		1	6.34	17254.6		17254.6	bb	4965.1	496407
42	42	XS2_061122_042		1	6.34	22071.4		22071.4	bb	6351.1	635013
43	43	XS2_061122_043		1	6.34	20699.6		20699.6	bb	5956.4	595538
44	44	XS2_061122_044		1	6.34	19389.4		19389.4	bb	5579.4	557836
45	45	XS2_061122_045		1	6.34	19627.4		19627.4	bb	5647.8	564684
46	46	XS2_061122_046		1	6.34	19581.9		19581.9	bb	5634.7	563375
47	47	XS2_061122_047		1	6.34	19744.1		19744.1	bb	5681.4	568043
48	48	XS2_061122_048		1	6.34	18993.5		18993.5	bb	5465.4	546443
49	49	XS2_061122_049		1	6.34	21073.6		21073.6	bb	6064	606300
50	50	XS2_061122_050		1	6.34	18806.9		18806.9	bb	5411.7	541074
51	51	XS2_061122_051		1	6.34	20035.7		20035.7	bb	5765.3	576434
52	52	XS2_061122_052		1	6.34	17472.7		17472.7	bb	5027.8	502682
53	53	XS2_061122_053		1	6.34	19643.5		19643.5	bb	5652.5	565147
54	54	XS2_061122_054		1	6.34	17867.6		17867.6	bb	5141.5	514047
55	55	XS2_061122_055		1	6.34	18132.7		18132.7	bb	5217.8	521675
56	56	XS2_061122_056		1	6.34	20038.7		20038.7	bb	5766.2	576519
57	57	XS2_061122_057		1	6.33	19.986		19.986	bb	5.8	475.1
58	58	XS2_061122_058		1	6.34	16422.2		16422.2	bb	4725.5	472454
59	59	XS2_061122_059		1	6.34	19532.7		19532.7	bb	5620.6	561960
60	60	XS2_061122_060		1	6.34	18090.1		18090.1	bb	5205.5	520449
61	61	XS2_061122_061		1	6.34	17772.7		17772.7	bb	5114.2	511316
62	62	XS2_061122_062		1	6.34	17779.6		17779.6	bb	5116.1	511514
63	63	XS2_061122_063		1	6.34	18933.4		18933.4	bb	5448.1	544714
64	64	XS2_061122_064		1	6.34	18092.7		18092.7	bb	5206.2	520523
65	65	XS2_061122_065		1	6.34	17799.4		17799.4	bb	5121.8	512082
66	66	XS2_061122_066		1	6.34	20422.6		20422.6	bb	5876.7	587567
67	67	XS2_061122_067		1	6.34	15391.7		15391.7	bb	4429	442801
68	68	XS2_061122_068		1	6.34	16808.9		16808.9	bb	4836.8	483581
69	69	XS2_061122_069		1	6.34	19709.7		19709.7	bb	5671.5	567053
70	70	XS2_061122_070		1	6.34	18783.8		18783.8	bb	5405.1	540410
71	71	XS2_061122_071		1	6.34	20129.9		20129.9	bb	5792.4	579144
72	72	XS2_061122_072		1	6.34	19109.5		19109.5	bb	5498.8	549782
73	73	XS2_061122_073		1	6.34	16558.1		16558.1	bb	4764.6	476363
74	74	XS2_061122_074		1	6.34	15224.5		15224.5	bb	4380.9	437989
75	75	XS2_061122_075		1	6.34	18566.2		18566.2	bb	5342.5	534149
76	76	XS2_061122_076		1	6.34	18854.4		18854.4	bb	5425.4	542442
77	77	XS2_061122_077		1	6.34	18108.6		18108.6	bb	5210.8	520980
78	78	XS2_061122_078		1	6.34	13.51		13.51	bb	3.9	288.8
79	79	XS2_061122_079		1	6.34	15749.9		15749.9	bb	4532.1	453108
80	80	XS2_061122_080		1	6.34	21722.7		21722.7	bb	6250.8	624977
81	81	XS2_061122_081		1	6.34	15576.1		15576.1	bb	4482.1	448109
82	82	XS2_061122_082		1	6.34	17114.2		17114.2	bb	4924.7	492367
83	83	XS2_061122_083		1	6.34	16573.2		16573.2	bb	4769	476800
84	84	XS2_061122_084		1	6.34	14929.8		14929.8	bb	4296.1	429511
85	85	XS2_061122_085		1	6.34	15823.6		15823.6	bb	4553.3	455228
86	86	XS2_061122_086		1	6.34	16905.8		16905.8	bb	4864.7	486370
87	87	XS2_061122_087		1	6.34	16372.9		16372.9	bb	4711.4	471037
88	88	XS2_061122_088		1	6.34	16747.6		16747.6	bb	4819.2	481818
89	89	XS2_061122_089		1	6.34	18003.9		18003.9	bb	5180.7	517967
90	90	XS2_061122_090		1	6.34	18790.7		18790.7	bb	5407.1	540608
91	91	XS2_061122_091		1	6.34	19872.4		19872.4	bb	5718.4	571735
92	92	XS2_061122_092		1	6.34	20116.2		20116.2	bb	5788.5	578752
93	93	XS2_061122_093		1	6.34	19239.9		19239.9	bb	5536.3	553534
94	94	XS2_061122_094		1	6.34	21371.4		21371.4	bb	6149.7	614870
95	95	XS2_061122_095		1	6.34	19679.9		19679.9	bb	5662.9	566195
96	96	XS2_061122_096		1	6.34	22357.2		22357.2	bb	6433.4	643237
97	97	XS2_061122_097		1	6.34	19549.3		19549.3	bb	5625.4	562438
98	98	XS2_061122_098		1	6.34	21842.9		21842.9	bb	6285.4	628438
99	99	XS2_061122_099		1	6.34	19.156		19.156	bb	5.5	451.2
100	100	XS2_061122_100		1	6.34	17471.3		17471.3	bb	5027.4	502643
101	101	XS2_061122_101		1	6.34	20464.7		20464.7	bb	5888.8	588780
102	102	XS2_061122_102		1	6.34	19739.1		19739.1	bb	5680	567900
103	103	XS2_061122_103		1	6.34	18769.4		18769.4	bb	5400.9	539994
104	104	XS2_061122_104		1	6.34	21065.7		21065.7	bb	6061.7	606071
105	105	XS2_061122_105		1	6.34	23294.7		23294.7	bb	6703.1	670213
106	106	XS2_061122_106		1	6.34	18017.6		18017.6	bb	5184.6	518363
107	107	XS2_061122_107		1	6.34	18699.4		18699.4	bb	5380.8	537982
108	108	XS2_061122_108		1	6.34	19119		19119	bb	5501.6	550057
109	109	XS2_061122_109		1	6.34	21516.7		21516.7	bb	6191.5	619049
110	110	XS2_061122_110		1	6.34	25709.1		25709.1	bb	7397.9	739687
111	111	XS2_061122_111		1	6.34	20607.1		20607.1	bb	5929.8	592877
112	112	XS2_061122_112		1	6.34	18744.7		18744.7	bb	5393.8	539284
113	113	XS2_061122_113		1	6.34	20237.7		20237.7	bb	5823.5	582245
114	114	XS2_061122_114		1	6.34	21195.4		21195.4	bb	6099	609804
115	115	XS2_061122_115		1	6.34	20575.9		20575.9	bb	5920.8	591978
116	116	XS2_061122_116		1	6.34	20953.6		20953.6	bb	6029.5	602845
117	117	XS2_061122_117		1	6.34	17702.3		17702.3	bb	5093.9	509290
118	118	XS2_061122_118		1	6.34	20218.5		20218.5	bb	5817.9	581693
119	119	XS2_061122_119		1	6.34	18785.5		18785.5	bb	5405.6	540459
120	120	XS2_061122_120		1	6.34	17133.5		17133.5	bb	4930.2	492922
121	121	XS2_061122_121		1	6.34	18744.1		18744.1	bb	5393.7	539266
122	122	XS2_061122_122		1	6.34	19789		19789	bb	5694.4	569336
123	123	XS2_061122_123		1	6.34	18109.5		18109.5	bb	5211.1	521006
124	124	XS2_061122_124		1	6.34	17754.8		17754.8	bb	5109	510799
125	125	XS2_061122_125		1	6.33	15.595		15.595	bb	4.5	348.8
126	126	XS2_061122_126		1	6.34	16839.9		16839.9	bb	4845.7	484473
Compound 8: delphinidin monoglucoside
	#	Name	Type	Std. Conc	RT	Area	IS Area	Response	Detection Flags	nM	%Dev
1	1	XS2_061122_001			3.23	3.29		3.29	bbI
2	2	XS2_061122_002	Standard	39	3.22	2802.25		2802.25	bb	21223.4	54319.1
3	3	XS2_061122_003	Standard	79	3.23	301.164		301.164	bbI
4	4	XS2_061122_004	Standard	156	3.22	82.18		82.18	bbI
5	5	XS2_061122_005	Standard	312.5	3.24	69.795		69.795	bbI
6	6	XS2_061122_006	Standard	625	3.27	45.34		45.34	bbI
7	7	XS2_061122_007	Standard	1250	3.27	67.712		67.712	bbI
8	8	XS2_061122_008	Standard	2500	3.26	98.227		98.227	bbI
9	9	XS2_061122_009	Standard	5000	3.27	242.188		242.188	bbI
10	10	XS2_061122_010	Standard	10000	3.28	343.436		343.436	bbI
11	11	XS2_061122_011	Standard	50000	3.27	7781.13		7781.13	bb	102042	104.1
12	12	XS2_061122_012	Standard	100000	3.27	15079.6		15079.6	bb	220514	120.5
13	13	XS2_061122_013			3.26	10.964		10.964	bbI
14	14	XS2_061122_014			3.23	622670		622670	bb	1.00831e+07
15	15	XS2_061122_015			3.23	746310		746310	bb	1.20901e+07
16	16	XS2_061122_016			3.22	667830		667830	bb	1.08162e+07
17	17	XS2_061122_017			3.22	674918		674918	bb	1.09312e+07
18	18	XS2_061122_018			3.22	577969		577969	bb	9.35753e+06
19	19	XS2_061122_019			3.22	642377		642377	bb	1.0403e+07
20	20	XS2_061122_020			3.22	661439		661439	bb	1.07124e+07
21	21	XS2_061122_021			3.22	715454		715454	bb	1.15892e+07
22	22	XS2_061122_022			3.22	792853		792853	bb	1.28456e+07
23	23	XS2_061122_023			3.22	787917		787917	bb	1.27655e+07
24	24	XS2_061122_024			3.22	297449		297449	bb	4.80403e+06
25	25	XS2_061122_025			3.22	742192		742192	bb	1.20232e+07
26	26	XS2_061122_026			3.22	634020		634020	bb	1.02674e+07
27	27	XS2_061122_027			3.22	691928		691928	bb	1.12074e+07
28	28	XS2_061122_028			3.22	682406		682406	bb	1.10528e+07
29	29	XS2_061122_029			3.22	673467		673467	bb	1.09077e+07
30	30	XS2_061122_030			3.22	585670		585670	bb	9.48253e+06
31	31	XS2_061122_031			3.22	513925		513925	bb	8.31794e+06
32	32	XS2_061122_032			3.22	712827		712827	bb	11546580
33	33	XS2_061122_033			3.22	281075		281075	bb	4.53824e+06
34	34	XS2_061122_034			3.22	339240		339240	bb	5.48239e+06
35	35	XS2_061122_035			3.22	349730		349730	bb	5.65267e+06
36	36	XS2_061122_036			3.22	2123.7		2123.7	bb	10208.9
37	37	XS2_061122_037			3.22	399648		399648	bb	6.46295e+06
38	38	XS2_061122_038			3.22	346438		346438	bb	5599233
39	39	XS2_061122_039			3.22	384641		384641	bb	6.21936e+06
40	40	XS2_061122_040			3.22	495269		495269	bb	8.01511e+06
41	41	XS2_061122_041			3.22	389792		389792	bb	6.30298e+06
42	42	XS2_061122_042			3.22	303342		303342	bb	4.89968e+06
43	43	XS2_061122_043			3.22	339227		339227	bb	5.48218e+06
44	44	XS2_061122_044			3.22	484619		484619	bb	7.84224e+06
45	45	XS2_061122_045			3.22	405286		405286	bb	6.55448e+06
46	46	XS2_061122_046			3.22	476239		476239	bb	7.7062e+06
47	47	XS2_061122_047			3.22	657084		657084	bb	1.06417e+07
48	48	XS2_061122_048			3.22	706819		706819	bb	1.14491e+07
49	49	XS2_061122_049			3.22	656688		656688	bb	1.06353e+07
50	50	XS2_061122_050			3.22	541470		541470	bb	8.76506e+06
51	51	XS2_061122_051			3.22	403279		403279	bb	6.52189e+06
52	52	XS2_061122_052			3.22	599135		599135	bb	9.7011e+06
53	53	XS2_061122_053			3.22	424796		424796	bb	6.87118e+06
54	54	XS2_061122_054			3.22	421842		421842	bb	6.82322e+06
55	55	XS2_061122_055			3.23	522099		522099	bb	8.45063e+06
56	56	XS2_061122_056			3.22	366777		366777	bb	5.92938e+06
57	57	XS2_061122_057			3.22	2164.64		2164.64	bb	10873.6
58	58	XS2_061122_058			3.22	575094		575094	bb	9.31085e+06
59	59	XS2_061122_059			3.22	315155		315155	bb	5.09143e+06
60	60	XS2_061122_060			3.22	522222		522222	bb	8.45262e+06
61	61	XS2_061122_061			3.22	511854		511854	bb	8284327
62	62	XS2_061122_062			3.22	486984		486984	bb	7.88062e+06
63	63	XS2_061122_063			3.22	458518		458518	bb	7.41855e+06
64	64	XS2_061122_064			3.22	219510		219510	bb	3.53889e+06
65	65	XS2_061122_065			3.22	195472		195472	bb	3.1487e+06
66	66	XS2_061122_066			3.22	185344		185344	bb	2.98431e+06
67	67	XS2_061122_067			3.22	578300		578300	bb	9.3629e+06
68	68	XS2_061122_068			3.22	487323		487323	bb	7886132
69	69	XS2_061122_069			3.22	406605		406605	bb	6.57588e+06
70	70	XS2_061122_070			3.22	499136		499136	bb	8.07789e+06
71	71	XS2_061122_071			3.22	486815		486815	bb	7.87788e+06
72	72	XS2_061122_072			3.22	559357		559357	bb	9.0554e+06
73	73	XS2_061122_073			3.22	532822		532822	bb	8.62469e+06
74	74	XS2_061122_074			3.22	673786		673786	bb	1.09129e+07
75	75	XS2_061122_075			3.22	699291		699291	bb	1.13269e+07
76	76	XS2_061122_076			3.22	447098		447098	bb	7.23318e+06
77	77	XS2_061122_077			3.22	515836		515836	bb	8.34896e+06
78	78	XS2_061122_078			3.22	3536.37		3536.37	bb	33139.9
79	79	XS2_061122_079			3.22	393208		393208	bb	6.35841e+06
80	80	XS2_061122_080			3.22	391576		391576	bb	6.33194e+06
81	81	XS2_061122_081			3.22	610408		610408	bb	9.88409e+06
82	82	XS2_061122_082			3.22	517343		517343	bb	8.37343e+06
83	83	XS2_061122_083			3.22	522316		522316	bb	8454138
84	84	XS2_061122_084			3.22	662804		662804	bb	1.07346e+07
85	85	XS2_061122_085			3.22	665407		665407	bb	1.07768e+07
86	86	XS2_061122_086			3.22	619142		619142	bb	1.00259e+07
87	87	XS2_061122_087			3.22	591990		591990	bb	9.58512e+06
88	88	XS2_061122_088			3.22	504149		504149	bb	8.15925e+06
89	89	XS2_061122_089			3.22	667612		667612	bb	1.08126e+07
90	90	XS2_061122_090			3.22	668545		668545	bb	1.08278e+07
91	91	XS2_061122_091			3.22	600900		600900	bb	9.72975e+06
92	92	XS2_061122_092			3.22	630938		630938	bb	1.02173e+07
93	93	XS2_061122_093			3.22	575240		575240	bb	9.31322e+06
94	94	XS2_061122_094			3.22	449762		449762	bb	7.27643e+06
95	95	XS2_061122_095			3.22	626085		626085	bb	1.01386e+07
96	96	XS2_061122_096			3.22	512848		512848	bb	8.30046e+06
97	97	XS2_061122_097			3.22	609969		609969	bb	9.87696e+06
98	98	XS2_061122_098			3.22	460855		460855	bb	7456497
99	99	XS2_061122_099			3.22	4032.12		4032.12	bb	41187.1
100	100	XS2_061122_100			3.22	570504		570504	bb	9.23634e+06
101	101	XS2_061122_101			3.23	296332		296332	bb	4785897
102	102	XS2_061122_102			3.22	332995		332995	bb	5.38102e+06
103	103	XS2_061122_103			3.22	387279		387279	bb	6.26217e+06
104	104	XS2_061122_104			3.22	296162		296162	bb	4783140
105	105	XS2_061122_105			3.22	311490		311490	bb	5.03195e+06
106	106	XS2_061122_106			3.22	399839		399839	bb	6.46606e+06
107	107	XS2_061122_107			3.22	204996		204996	bb	3.30331e+06
108	108	XS2_061122_108			3.22	299688		299688	bb	4.84037e+06
109	109	XS2_061122_109			3.22	233602		233602	bb	3.76764e+06
110	110	XS2_061122_110			3.22	484559		484559	bb	7.84126e+06
111	111	XS2_061122_111			3.22	632002		632002	bb	1.02346e+07
112	112	XS2_061122_112			3.22	718023		718023	bb	1.16309e+07
113	113	XS2_061122_113			3.22	474517		474517	bb	7.67825e+06
114	114	XS2_061122_114			3.22	463506		463506	bb	7.49952e+06
115	115	XS2_061122_115			3.22	552394		552394	bb	8.94238e+06
116	116	XS2_061122_116			3.22	536621		536621	bb	8.68636e+06
117	117	XS2_061122_117			3.22	678374		678374	bb	1.09873e+07
118	118	XS2_061122_118			3.22	531863		531863	bb	8.60912e+06
119	119	XS2_061122_119			3.22	613908		613908	bb	9.9409e+06
120	120	XS2_061122_120			3.22	678357		678357	bb	1.09871e+07
121	121	XS2_061122_121			3.22	609406		609406	bb	9.86782e+06
122	122	XS2_061122_122			3.22	515101		515101	bb	8.33703e+06
123	123	XS2_061122_123			3.22	691446		691446	bb	1.11995e+07
124	124	XS2_061122_124			3.22	689643		689643	bb	1.11703e+07
125	125	XS2_061122_125			3.22	6170.94		6170.94	bb	75905.1
126	126	XS2_061122_126			3.22	391954		391954	bb	6.33806e+06
Compound 9: petunidin monoglucoside
	#	Name	Type	Std. Conc	RT	Area	IS Area	Response	Detection Flags	nM	%Dev
1	1	XS2_061122_001
2	2	XS2_061122_002	Standard	39	3.46	1357.53		1357.53	bbI
3	3	XS2_061122_003	Standard	79	3.46	110.325		110.325	bb	21891.9	27611.3
4	4	XS2_061122_004	Standard	156	3.47	60.561		60.561	bb	23656.4	15064.4
5	5	XS2_061122_005	Standard	312.5	3.48	23.266		23.266	bb	24978.8	7893.2
6	6	XS2_061122_006	Standard	625	3.47	24.684		24.684	bb	24928.5	3888.6
7	7	XS2_061122_007	Standard	1250	3.49	30.517		30.517	bb	24721.7	1877.7
8	8	XS2_061122_008	Standard	2500	3.48	63.149		63.149	bb	23564.6	842.6
9	9	XS2_061122_009	Standard	5000	3.34	154.454		154.454	bb	20327.2	306.5
10	10	XS2_061122_010	Standard	10000	3.32	316.612		316.612	bb	14577.6	45.8
11	11	XS2_061122_011	Standard	50000	3.52	364.224		364.224	bb	12889.4	-74.2
12	12	XS2_061122_012	Standard	100000	3.54	706.439		706.439	bb	755.5	-99.2
13	13	XS2_061122_013			3.47	2.343		2.343	bb	25720.6
14	14	XS2_061122_014			3.48	444427		444427	bbI
15	15	XS2_061122_015			3.48	549304		549304	bbI
16	16	XS2_061122_016			3.48	488482		488482	bbI
17	17	XS2_061122_017			3.47	491286		491286	bbI
18	18	XS2_061122_018			3.47	418369		418369	bbI
19	19	XS2_061122_019			3.47	454665		454665	bbI
20	20	XS2_061122_020			3.47	456721		456721	bbI
21	21	XS2_061122_021			3.47	548455		548455	bbI
22	22	XS2_061122_022			3.47	620354		620354	bbI
23	23	XS2_061122_023			3.47	603621		603621	bbI
24	24	XS2_061122_024			3.47	198247		198247	bbI
25	25	XS2_061122_025			3.47	547406		547406	bbI
26	26	XS2_061122_026			3.47	450003		450003	bbI
27	27	XS2_061122_027			3.47	489167		489167	bbI
28	28	XS2_061122_028			3.47	481632		481632	bbI
29	29	XS2_061122_029			3.47	494321		494321	bbI
30	30	XS2_061122_030			3.47	399570		399570	bbI
31	31	XS2_061122_031			3.47	342745		342745	bbI
32	32	XS2_061122_032			3.47	504586		504586	bbI
33	33	XS2_061122_033			3.47	143296		143296	bbI
34	34	XS2_061122_034			3.47	172964		172964	bbI
35	35	XS2_061122_035			3.47	181347		181347	bbI
36	36	XS2_061122_036			3.46	716.408		716.408	bb	402
37	37	XS2_061122_037			3.47	290110		290110	bbI
38	38	XS2_061122_038			3.47	220326		220326	bbI
39	39	XS2_061122_039			3.48	252746		252746	bbI
40	40	XS2_061122_040			3.47	326782		326782	bbI
41	41	XS2_061122_041			3.48	201780		201780	bbI
42	42	XS2_061122_042			3.47	149162		149162	bbI
43	43	XS2_061122_043			3.47	168299		168299	bbI
44	44	XS2_061122_044			3.48	396051		396051	bbI
45	45	XS2_061122_045			3.48	329479		329479	bbI
46	46	XS2_061122_046			3.47	380389		380389	bbI
47	47	XS2_061122_047			3.47	543293		543293	bbI
48	48	XS2_061122_048			3.47	577660		577660	bbI
49	49	XS2_061122_049			3.47	540602		540602	bbI
50	50	XS2_061122_050			3.47	317151		317151	bbI
51	51	XS2_061122_051			3.47	222333		222333	bbI
52	52	XS2_061122_052			3.47	351442		351442	bbI
53	53	XS2_061122_053			3.47	305634		305634	bbI
54	54	XS2_061122_054			3.47	284746		284746	bbI
55	55	XS2_061122_055			3.48	362558		362558	bbI
56	56	XS2_061122_056			3.48	184301		184301	bbI
57	57	XS2_061122_057			3.47	672.538		672.538	bb	1957.5
58	58	XS2_061122_058			3.47	432064		432064	bbI
59	59	XS2_061122_059			3.48	158594		158594	bbI
60	60	XS2_061122_060			3.48	279078		279078	bbI
61	61	XS2_061122_061			3.48	383080		383080	bbI
62	62	XS2_061122_062			3.47	357920		357920	bbI
63	63	XS2_061122_063			3.48	346548		346548	bbI
64	64	XS2_061122_064			3.48	112166		112166	bbI
65	65	XS2_061122_065			3.49	102072		102072	bbI
66	66	XS2_061122_066			3.48	98333.3		98333.3	bbI
67	67	XS2_061122_067			3.47	405420		405420	bbI
68	68	XS2_061122_068			3.48	328549		328549	bbI
69	69	XS2_061122_069			3.48	266662		266662	bbI
70	70	XS2_061122_070			3.47	377584		377584	bbI
71	71	XS2_061122_071			3.48	380250		380250	bbI
72	72	XS2_061122_072			3.48	433263		433263	bbI
73	73	XS2_061122_073			3.47	410108		410108	bbI
74	74	XS2_061122_074			3.47	529490		529490	bbI
75	75	XS2_061122_075			3.47	546892		546892	bbI
76	76	XS2_061122_076			3.47	327144		327144	bbI
77	77	XS2_061122_077			3.48	381538		381538	bbI
78	78	XS2_061122_078			3.47	1779.51		1779.51	bbI
79	79	XS2_061122_079			3.47	284262		284262	bbI
80	80	XS2_061122_080			3.47	293003		293003	bbI
81	81	XS2_061122_081			3.48	473880		473880	bbI
82	82	XS2_061122_082			3.47	388534		388534	bbI
83	83	XS2_061122_083			3.48	397057		397057	bbI
84	84	XS2_061122_084			3.47	539132		539132	bbI
85	85	XS2_061122_085			3.47	535664		535664	bbI
86	86	XS2_061122_086			3.47	502200		502200	bbI
87	87	XS2_061122_087			3.47	450473		450473	bbI
88	88	XS2_061122_088			3.47	368077		368077	bbI
89	89	XS2_061122_089			3.48	515362		515362	bbI
90	90	XS2_061122_090			3.47	538474		538474	bbI
91	91	XS2_061122_091			3.48	478923		478923	bbI
92	92	XS2_061122_092			3.47	508804		508804	bbI
93	93	XS2_061122_093			3.48	443300		443300	bbI
94	94	XS2_061122_094			3.48	335947		335947	bbI
95	95	XS2_061122_095			3.48	503267		503267	bbI
96	96	XS2_061122_096			3.47	402620		402620	bbI
97	97	XS2_061122_097			3.47	485933		485933	bbI
98	98	XS2_061122_098			3.47	364072		364072	bbI
99	99	XS2_061122_099			3.47	2423.79		2423.79	bbI
100	100	XS2_061122_100			3.47	421700		421700	bbI
101	101	XS2_061122_101			3.48	178263		178263	bbI
102	102	XS2_061122_102			3.47	194031		194031	bbI
103	103	XS2_061122_103			3.47	236308		236308	bbI
104	104	XS2_061122_104			3.48	177829		177829	bbI
105	105	XS2_061122_105			3.48	194257		194257	bbI
106	106	XS2_061122_106			3.48	243869		243869	bbI
107	107	XS2_061122_107			3.47	123897		123897	bbI
108	108	XS2_061122_108			3.47	173167		173167	bbI
109	109	XS2_061122_109			3.48	139152		139152	bbI
110	110	XS2_061122_110			3.47	424516		424516	bbI
111	111	XS2_061122_111			3.47	554359		554359	bbI
112	112	XS2_061122_112			3.47	631715		631715	bbI
113	113	XS2_061122_113			3.48	408114		408114	bbI
114	114	XS2_061122_114			3.47	400138		400138	bbI
115	115	XS2_061122_115			3.47	477219		477219	bbI
116	116	XS2_061122_116			3.47	371356		371356	bbI
117	117	XS2_061122_117			3.47	496203		496203	bbI
118	118	XS2_061122_118			3.47	372670		372670	bbI
119	119	XS2_061122_119			3.47	436190		436190	bbI
120	120	XS2_061122_120			3.47	489525		489525	bbI
121	121	XS2_061122_121			3.47	438118		438118	bbI
122	122	XS2_061122_122			3.47	360840		360840	bbI
123	123	XS2_061122_123			3.47	509763		509763	bbI
124	124	XS2_061122_124			3.48	509677		509677	bbI
125	125	XS2_061122_125			3.47	3078.95		3078.95	bbI
126	126	XS2_061122_126			3.47	287687		287687	bbI
Compound 10: malvidin monoglucoside
	#	Name	Type	Std. Conc	RT	Area	IS Area	Response	Detection Flags	nM	%Dev
1	1	XS2_061122_001
2	2	XS2_061122_002	Standard	39	3.71	963.594		963.594	bbI
3	3	XS2_061122_003	Standard	79	3.71	97.251		97.251	bb	16094.4	20272.7
4	4	XS2_061122_004	Standard	156	3.71	48.162		48.162	bb	17954.4	11409.2
5	5	XS2_061122_005	Standard	312.5	3.71	21.276		21.276	bb	18973.1	5971.4
6	6	XS2_061122_006	Standard	625	3.71	15.505		15.505	bb	19191.7	2970.7
7	7	XS2_061122_007	Standard	1250	3.69	8.936		8.936	bb	19440.6	1455.2
8	8	XS2_061122_008	Standard	2500	3.69	9.308		9.308	bb	19426.5	677.1
9	9	XS2_061122_009	Standard	5000	3.71	4.269		4.269	bb	19617.4	292.3
10	10	XS2_061122_010	Standard	10000	3.73	6.853		6.853	bb	19519.5	95.2
11	11	XS2_061122_011	Standard	50000	3.72	37.261		37.261	bb	18367.4	-63.3
12	12	XS2_061122_012	Standard	100000	3.74	44.135		44.135	bb	18106.9	-81.9
13	13	XS2_061122_013			3.68	0.458		0.458	bb	19761.8
14	14	XS2_061122_014			3.71	662156		662156	bbI
15	15	XS2_061122_015			3.71	768852		768852	bbI
16	16	XS2_061122_016			3.71	719907		719907	bbI
17	17	XS2_061122_017			3.71	706596		706596	bbI
18	18	XS2_061122_018			3.69	619076		619076	bbI
19	19	XS2_061122_019			3.69	677760		677760	bbI
20	20	XS2_061122_020			3.71	646069		646069	bbI
21	21	XS2_061122_021			3.69	849165		849165	bbI
22	22	XS2_061122_022			3.69	910810		910810	bbI
23	23	XS2_061122_023			3.69	904404		904404	bbI
24	24	XS2_061122_024			3.71	346133		346133	bbI
25	25	XS2_061122_025			3.71	794161		794161	bbI
26	26	XS2_061122_026			3.69	682769		682769	bbI
27	27	XS2_061122_027			3.71	704010		704010	bbI
28	28	XS2_061122_028			3.69	700464		700464	bbI
29	29	XS2_061122_029			3.69	731891		731891	bbI
30	30	XS2_061122_030			3.71	582682		582682	bbI
31	31	XS2_061122_031			3.69	515913		515913	bbI
32	32	XS2_061122_032			3.71	697025		697025	bbI
33	33	XS2_061122_033			3.69	179628		179628	bbI
34	34	XS2_061122_034			3.71	220187		220187	bbI
35	35	XS2_061122_035			3.71	222716		222716	bbI
36	36	XS2_061122_036			3.69	704.71		704.71	bbI
37	37	XS2_061122_037			3.71	564747		564747	bbI
38	38	XS2_061122_038			3.71	364339		364339	bbI
39	39	XS2_061122_039			3.71	427102		427102	bbI
40	40	XS2_061122_040			3.71	487036		487036	bbI
41	41	XS2_061122_041			3.71	257036		257036	bbI
42	42	XS2_061122_042			3.71	190002		190002	bbI
43	43	XS2_061122_043			3.71	215823		215823	bbI
44	44	XS2_061122_044			3.71	748257		748257	bbI
45	45	XS2_061122_045			3.71	644764		644764	bbI
46	46	XS2_061122_046			3.69	698610		698610	bbI
47	47	XS2_061122_047			3.71	883612		883612	bbI
48	48	XS2_061122_048			3.69	933976		933976	bbI
49	49	XS2_061122_049			3.71	903956		903956	bbI
50	50	XS2_061122_050			3.71	396834		396834	bbI
51	51	XS2_061122_051			3.71	287831		287831	bbI
52	52	XS2_061122_052			3.71	440488		440488	bbI
53	53	XS2_061122_053			3.71	529956		529956	bbI
54	54	XS2_061122_054			3.71	493075		493075	bbI
55	55	XS2_061122_055			3.71	591796		591796	bbI
56	56	XS2_061122_056			3.71	218088		218088	bbI
57	57	XS2_061122_057			3.71	773.566		773.566	bbI
58	58	XS2_061122_058			3.71	656606		656606	bbI
59	59	XS2_061122_059			3.71	189690		189690	bbI
60	60	XS2_061122_060			3.71	315448		315448	bbI
61	61	XS2_061122_061			3.71	655591		655591	bbI
62	62	XS2_061122_062			3.71	618222		618222	bbI
63	63	XS2_061122_063			3.71	607692		607692	bbI
64	64	XS2_061122_064			3.71	133871		133871	bbI
65	65	XS2_061122_065			3.71	120345		120345	bbI
66	66	XS2_061122_066			3.71	117997		117997	bbI
67	67	XS2_061122_067			3.71	544070		544070	bbI
68	68	XS2_061122_068			3.71	466255		466255	bbI
69	69	XS2_061122_069			3.71	385292		385292	bbI
70	70	XS2_061122_070			3.71	567606		567606	bbI
71	71	XS2_061122_071			3.71	575147		575147	bbI
72	72	XS2_061122_072			3.71	627799		627799	bbI
73	73	XS2_061122_073			3.71	576607		576607	bbI
74	74	XS2_061122_074			3.71	696908		696908	bbI
75	75	XS2_061122_075			3.71	711744		711744	bbI
76	76	XS2_061122_076			3.71	471295		471295	bbI
77	77	XS2_061122_077			3.71	537338		537338	bbI
78	78	XS2_061122_078			3.71	2200.58		2200.58	bbI
79	79	XS2_061122_079			3.71	572423		572423	bbI
80	80	XS2_061122_080			3.69	434141		434141	bbI
81	81	XS2_061122_081			3.69	642189		642189	bbI
82	82	XS2_061122_082			3.71	556710		556710	bbI
83	83	XS2_061122_083			3.71	568494		568494	bbI
84	84	XS2_061122_084			3.69	762954		762954	bbI
85	85	XS2_061122_085			3.71	736897		736897	bbI
86	86	XS2_061122_086			3.71	713562		713562	bbI
87	87	XS2_061122_087			3.71	614033		614033	bbI
88	88	XS2_061122_088			3.71	530909		530909	bbI
89	89	XS2_061122_089			3.71	673027		673027	bbI
90	90	XS2_061122_090			3.71	897624		897624	bbI
91	91	XS2_061122_091			3.69	824974		824974	bbI
92	92	XS2_061122_092			3.71	854847		854847	bbI
93	93	XS2_061122_093			3.71	750978		750978	bbI
94	94	XS2_061122_094			3.71	628674		628674	bbI
95	95	XS2_061122_095			3.71	846919		846919	bbI
96	96	XS2_061122_096			3.71	780853		780853	bbI
97	97	XS2_061122_097			3.71	866274		866274	bbI
98	98	XS2_061122_098			3.71	709909		709909	bbI
99	99	XS2_061122_099			3.71	7491.6		7491.6	bbI
100	100	XS2_061122_100			3.71	653336		653336	bbI
101	101	XS2_061122_101			3.71	237858		237858	bbI
102	102	XS2_061122_102			3.71	250440		250440	bbI
103	103	XS2_061122_103			3.71	306633		306633	bbI
104	104	XS2_061122_104			3.71	231227		231227	bbI
105	105	XS2_061122_105			3.71	253903		253903	bbI
106	106	XS2_061122_106			3.71	308506		308506	bbI
107	107	XS2_061122_107			3.71	165671		165671	bbI
108	108	XS2_061122_108			3.71	211953		211953	bbI
109	109	XS2_061122_109			3.71	178335		178335	bbI
110	110	XS2_061122_110			3.71	819998		819998	bbI
111	111	XS2_061122_111			3.69	981197		981197	bbI
112	112	XS2_061122_112			3.71	1.07103e+06		1.07103e+06	bbI
113	113	XS2_061122_113			3.71	807879		807879	bbI
114	114	XS2_061122_114			3.69	798587		798587	bbI
115	115	XS2_061122_115			3.71	882052		882052	bbI
116	116	XS2_061122_116			3.71	556762		556762	bbI
117	117	XS2_061122_117			3.71	709226		709226	bbI
118	118	XS2_061122_118			3.71	555021		555021	bbI
119	119	XS2_061122_119			3.71	647134		647134	bbI
120	120	XS2_061122_120			3.71	690974		690974	bbI
121	121	XS2_061122_121			3.69	657553		657553	bbI
122	122	XS2_061122_122			3.71	566964		566964	bbI
123	123	XS2_061122_123			3.69	735849		735849	bbI
124	124	XS2_061122_124			3.71	740945		740945	bbI
125	125	XS2_061122_125			3.71	5347.82		5347.82	bbI
126	126	XS2_061122_126			3.71	586416		586416	bbI
Compound 11: malvidin arabinoside
	#	Name	Type	Std. Conc	RT	Area	IS Area	Response	Detection Flags	nM	%Dev
1	1	XS2_061122_001			3.74	2.082		2.082	bb	32366.3
2	2	XS2_061122_002	Standard	39	3.86	619.596		619.596	bbI
3	3	XS2_061122_003	Standard	79	3.85	44.235		44.235	bb	28245.3	35653.5
4	4	XS2_061122_004	Standard	156	3.86	23.932		23.932	bb	30230.2	19278.3
5	5	XS2_061122_005	Standard	312.5	3.84	22.344		22.344	bb	30385.4	9623.3
6	6	XS2_061122_006	Standard	625	3.86	4.836		4.836	bb	32097	5035.5
7	7	XS2_061122_007	Standard	1250	3.84	5.051		5.051	bb	32076	2466.1
8	8	XS2_061122_008	Standard	2500
9	9	XS2_061122_009	Standard	5000
10	10	XS2_061122_010	Standard	10000
11	11	XS2_061122_011	Standard	50000	3.72	117		117	bb	21131.5	-57.7
12	12	XS2_061122_012	Standard	100000	3.72	268.706		268.706	bb	6300.2	-93.7
13	13	XS2_061122_013			3.71	2.784		2.784	bb	32297.7
14	14	XS2_061122_014			3.87	614549		614549	bbI
15	15	XS2_061122_015			3.86	633086		633086	bbI
16	16	XS2_061122_016			3.86	580517		580517	bbI
17	17	XS2_061122_017			3.87	600043		600043	bbI
18	18	XS2_061122_018			3.86	500953		500953	bbI
19	19	XS2_061122_019			3.86	567764		567764	bbI
20	20	XS2_061122_020			3.86	602918		602918	bbI
21	21	XS2_061122_021			3.86	746420		746420	bbI
22	22	XS2_061122_022			3.86	814923		814923	bbI
23	23	XS2_061122_023			3.86	800369		800369	bbI
24	24	XS2_061122_024			3.86	302228		302228	bbI
25	25	XS2_061122_025			3.86	793852		793852	bbI
26	26	XS2_061122_026			3.86	652924		652924	bbI
27	27	XS2_061122_027			3.86	665928		665928	bbI
28	28	XS2_061122_028			3.86	648862		648862	bbI
29	29	XS2_061122_029			3.86	630100		630100	bbI
30	30	XS2_061122_030			3.86	534909		534909	bbI
31	31	XS2_061122_031			3.86	440498		440498	bbI
32	32	XS2_061122_032			3.86	667313		667313	bbI
33	33	XS2_061122_033			3.86	204826		204826	bbI
34	34	XS2_061122_034			3.86	247856		247856	bbI
35	35	XS2_061122_035			3.86	254854		254854	bbI
36	36	XS2_061122_036			3.86	438.46		438.46	bbI
37	37	XS2_061122_037			3.86	479123		479123	bbI
38	38	XS2_061122_038			3.86	376455		376455	bbI
39	39	XS2_061122_039			3.88	439064		439064	bbI
40	40	XS2_061122_040			3.87	539544		539544	bbI
41	41	XS2_061122_041			3.87	300884		300884	bbI
42	42	XS2_061122_042			3.88	218565		218565	bbI
43	43	XS2_061122_043			3.88	245802		245802	bbI
44	44	XS2_061122_044			3.86	668875		668875	bbI
45	45	XS2_061122_045			3.87	546037		546037	bbI
46	46	XS2_061122_046			3.87	600140		600140	bbI
47	47	XS2_061122_047			3.86	779686		779686	bbI
48	48	XS2_061122_048			3.87	835285		835285	bbI
49	49	XS2_061122_049			3.87	812151		812151	bbI
50	50	XS2_061122_050			3.86	357126		357126	bbI
51	51	XS2_061122_051			3.86	247513		247513	bbI
52	52	XS2_061122_052			3.86	400211		400211	bbI
53	53	XS2_061122_053			3.86	442818		442818	bbI
54	54	XS2_061122_054			3.87	391639		391639	bbI
55	55	XS2_061122_055			3.87	509554		509554	bbI
56	56	XS2_061122_056			3.88	211866		211866	bbI
57	57	XS2_061122_057			3.86	465.153		465.153	bbI
58	58	XS2_061122_058			3.86	616766		616766	bbI
59	59	XS2_061122_059			3.88	185295		185295	bbI
60	60	XS2_061122_060			3.88	311491		311491	bbI
61	61	XS2_061122_061			3.86	722988		722988	bbI
62	62	XS2_061122_062			3.86	679869		679869	bbI
63	63	XS2_061122_063			3.86	660752		660752	bbI
64	64	XS2_061122_064			3.67	241969		241969	bbI
65	65	XS2_061122_065			3.67	214142		214142	bbI
66	66	XS2_061122_066			3.67	210236		210236	bbI
67	67	XS2_061122_067			3.86	618469		618469	bbI
68	68	XS2_061122_068			3.87	500887		500887	bbI
69	69	XS2_061122_069			3.86	401041		401041	bbI
70	70	XS2_061122_070			3.86	507668		507668	bbI
71	71	XS2_061122_071			3.86	507235		507235	bbI
72	72	XS2_061122_072			3.86	572847		572847	bbI
73	73	XS2_061122_073			3.86	514351		514351	bbI
74	74	XS2_061122_074			3.86	669106		669106	bbI
75	75	XS2_061122_075			3.87	688441		688441	bbI
76	76	XS2_061122_076			3.86	406521		406521	bbI
77	77	XS2_061122_077			3.86	495796		495796	bbI
78	78	XS2_061122_078			3.86	1395.87		1395.87	bbI
79	79	XS2_061122_079			3.86	487024		487024	bbI
80	80	XS2_061122_080			3.88	377484		377484	bbI
81	81	XS2_061122_081			3.86	680957		680957	bbI
82	82	XS2_061122_082			3.86	569755		569755	bbI
83	83	XS2_061122_083			3.86	591129		591129	bbI
84	84	XS2_061122_084			3.86	761767		761767	bbI
85	85	XS2_061122_085			3.86	745693		745693	bbI
86	86	XS2_061122_086			3.86	696284		696284	bbI
87	87	XS2_061122_087			3.86	585636		585636	bbI
88	88	XS2_061122_088			3.86	485704		485704	bbI
89	89	XS2_061122_089			3.88	671547		671547	bbI
90	90	XS2_061122_090			3.87	876644		876644	bbI
91	91	XS2_061122_091			3.86	784266		784266	bbI
92	92	XS2_061122_092			3.87	823101		823101	bbI
93	93	XS2_061122_093			3.86	683451		683451	bbI
94	94	XS2_061122_094			3.86	529576		529576	bbI
95	95	XS2_061122_095			3.86	788336		788336	bbI
96	96	XS2_061122_096			3.86	676317		676317	bbI
97	97	XS2_061122_097			3.86	788008		788008	bbI
98	98	XS2_061122_098			3.86	606922		606922	bbI
99	99	XS2_061122_099			3.86	4019.28		4019.28	bbI
100	100	XS2_061122_100			3.86	621289		621289	bbI
101	101	XS2_061122_101			3.86	212538		212538	bbI
102	102	XS2_061122_102			3.88	223076		223076	bbI
103	103	XS2_061122_103			3.86	278920		278920	bbI
104	104	XS2_061122_104			3.86	188448		188448	bbI
105	105	XS2_061122_105			3.88	205653		205653	bbI
106	106	XS2_061122_106			3.88	261290		261290	bbI
107	107	XS2_061122_107			3.88	136342		136342	bbI
108	108	XS2_061122_108			3.88	179315		179315	bbI
109	109	XS2_061122_109			3.86	146136		146136	bbI
110	110	XS2_061122_110			3.86	640837		640837	bbI
111	111	XS2_061122_111			3.86	808249		808249	bbI
112	112	XS2_061122_112			3.86	885722		885722	bbI
113	113	XS2_061122_113			3.86	689795		689795	bbI
114	114	XS2_061122_114			3.87	667970		667970	bbI
115	115	XS2_061122_115			3.86	760144		760144	bbI
116	116	XS2_061122_116			3.86	545564		545564	bbI
117	117	XS2_061122_117			3.86	730255		730255	bbI
118	118	XS2_061122_118			3.86	544108		544108	bbI
119	119	XS2_061122_119			3.86	649610		649610	bbI
120	120	XS2_061122_120			3.86	711063		711063	bbI
121	121	XS2_061122_121			3.86	660661		660661	bbI
122	122	XS2_061122_122			3.86	563693		563693	bbI
123	123	XS2_061122_123			3.86	787025		787025	bbI
124	124	XS2_061122_124			3.86	781433		781433	bbI
125	125	XS2_061122_125			3.86	3768.95		3768.95	bbI
126	126	XS2_061122_126			3.86	487799		487799	bbI

## Sheet: Supplemental Data 5
Quantify Compound Summary Report
***This is a list of the compounds identified as being associated with AFR resistance in this paper. See Supplementary Data 4 for a full list of compounds computationally quantified in the the second round of LCMS analysis.***
Printed Fri Jun 17 14:39:26 2022
Compound 1: quercetin rhamnoside
	#	Name	Type	Std. Conc	RT	Area	IS Area	Response	Detection Flags	nM	%Dev
1	1	XS2_061122_001			5.01	1.547		1.547	bb	178.2
2	2	XS2_061122_002	Standard	39	4.89	0.408		0.408	bb	150.6	286.1
3	3	XS2_061122_003	Standard	79
4	4	XS2_061122_004	Standard	156	4.82	1.069		1.069	bb	166.6	6.8
5	5	XS2_061122_005	Standard	312.5
6	6	XS2_061122_006	Standard	625	4.78	6.187		6.187	bb	291	-53.4
7	7	XS2_061122_007	Standard	1250	4.75	6.196		6.196	bb	291.2	-76.7
8	8	XS2_061122_008	Standard	2500	4.75	30.352		30.352	bb	878.3	-64.9
9	9	XS2_061122_009	Standard	5000	4.74	69.985		69.985	bb	1841.5	-63.2
10	10	XS2_061122_010	Standard	10000	4.75	225.415		225.415	bb	5618.9	-43.8
11	11	XS2_061122_011	Standard	50000	4.75	2001.73		2001.73	bb	48788.9	-2.4
12	12	XS2_061122_012	Standard	100000	4.76	4583.87		4583.87	bb	111543	11.5
13	13	XS2_061122_013
14	14	XS2_061122_014			4.89	17006.2		17006.2	bb	413444
15	15	XS2_061122_015			4.89	5818.82		5818.82	bb	141556
16	16	XS2_061122_016			4.88	4332.48		4332.48	bb	105433
17	17	XS2_061122_017			4.88	4623.07		4623.07	bb	112496
18	18	XS2_061122_018			4.87	3826.93		3826.93	bb	93147.1
19	19	XS2_061122_019			4.87	4188.65		4188.65	bb	101938
20	20	XS2_061122_020			4.87	24763.8		24763.8	bb	601978
21	21	XS2_061122_021			4.87	7022.79		7022.79	bb	170816
22	22	XS2_061122_022			4.88	8624.64		8624.64	bb	209746
23	23	XS2_061122_023			4.88	8288.36		8288.36	bb	201574
24	24	XS2_061122_024			4.88	8209.1		8209.1	bb	199647
25	25	XS2_061122_025			4.88	32491.7		32491.7	bb	789791
26	26	XS2_061122_026			4.88	22948.2		22948.2	bb	557853
27	27	XS2_061122_027			4.88	25907.5		25907.5	bb	629774
28	28	XS2_061122_028			4.88	24735.8		24735.8	bb	601297
29	29	XS2_061122_029			4.88	5059.28		5059.28	bb	123097
30	30	XS2_061122_030			4.88	21063.6		21063.6	bb	512053
31	31	XS2_061122_031			4.88	15591.1		15591.1	bb	379052
32	32	XS2_061122_032			4.88	30288.9		30288.9	bb	736256
33	33	XS2_061122_033			4.87	7366.87		7366.87	bb	179179
34	34	XS2_061122_034			4.87	8260.88		8260.88	bb	200906
35	35	XS2_061122_035			4.87	9833.14		9833.14	bb	239117
36	36	XS2_061122_036			4.88	24.346		24.346	bb	732.3
37	37	XS2_061122_037			4.88	12253.5		12253.5	bb	297939
38	38	XS2_061122_038			4.88	5274.41		5274.41	bb	128325
39	39	XS2_061122_039			4.88	6812.38		6812.38	bb	165703
40	40	XS2_061122_040			4.88	8902.99		8902.99	bb	216511
41	41	XS2_061122_041			4.88	11154.5		11154.5	bb	271229
42	42	XS2_061122_042			4.88	9195.98		9195.98	bb	223632
43	43	XS2_061122_043			4.88	10104.9		10104.9	bb	245721
44	44	XS2_061122_044			4.88	7862.66		7862.66	bb	191228
45	45	XS2_061122_045			4.88	7087.98		7087.98	bb	172401
46	46	XS2_061122_046			4.88	7916.88		7916.88	bb	192546
47	47	XS2_061122_047			4.88	10374.8		10374.8	bb	252282
48	48	XS2_061122_048			4.88	11145.5		11145.5	bb	271011
49	49	XS2_061122_049			4.88	9399.29		9399.29	bb	228573
50	50	XS2_061122_050			4.89	36433.5		36433.5	bb	885588
51	51	XS2_061122_051			4.88	25635.5		25635.5	bb	623164
52	52	XS2_061122_052			4.88	39955.1		39955.1	bb	971174
53	53	XS2_061122_053			4.88	25723.6		25723.6	bb	625304
54	54	XS2_061122_054			4.88	31531.3		31531.3	bb	766449
55	55	XS2_061122_055			4.88	44442.7		44442.7	bb	1080238
56	56	XS2_061122_056			4.88	40420.2		40420.2	bb	982478
57	57	XS2_061122_057			4.88	42.331		42.331	bb	1169.4
58	58	XS2_061122_058			4.88	21406.3		21406.3	bb	520380
59	59	XS2_061122_059			4.88	34187.3		34187.3	bb	830998
60	60	XS2_061122_060			4.88	59704.4		59704.4	bb	1.45114e+06
61	61	XS2_061122_061			4.88	26077.6		26077.6	bb	633908
62	62	XS2_061122_062			4.88	25332		25332	bb	615787
63	63	XS2_061122_063			4.88	22954.2		22954.2	bb	557999
64	64	XS2_061122_064			4.88	43618		43618	bb	1.06019e+06
65	65	XS2_061122_065			4.88	42223.2		42223.2	bb	1.0263e+06
66	66	XS2_061122_066			4.88	42307.6		42307.6	bb	1.02835e+06
67	67	XS2_061122_067			4.88	33095.3		33095.3	bb	804461
68	68	XS2_061122_068			4.88	26385.2		26385.2	bb	641383
69	69	XS2_061122_069			4.88	19465		19465	bb	473200
70	70	XS2_061122_070			4.88	24970		24970	bb	606988
71	71	XS2_061122_071			4.88	25203.9		25203.9	bb	612675
72	72	XS2_061122_072			4.88	34255.7		34255.7	bb	832660
73	73	XS2_061122_073			4.88	33662.7		33662.7	bb	818250
74	74	XS2_061122_074			4.88	49055.1		49055.1	bb	1.19233e+06
75	75	XS2_061122_075			4.88	49467.5		49467.5	bb	1.20235e+06
76	76	XS2_061122_076			4.88	24349.6		24349.6	bb	591913
77	77	XS2_061122_077			4.88	30860.6		30860.6	bb	750149
78	78	XS2_061122_078			4.87	52.47		52.47	bb	1415.8
79	79	XS2_061122_079			4.88	13133		13133	bb	319314
80	80	XS2_061122_080			4.88	19802.1		19802.1	bb	481392
81	81	XS2_061122_081			4.88	42652.9		42652.9	bb	1.03674e+06
82	82	XS2_061122_082			4.88	30663		30663	bb	745347
83	83	XS2_061122_083			4.88	30209.3		30209.3	bb	734321
84	84	XS2_061122_084			4.88	29199.6		29199.6	bb	709782
85	85	XS2_061122_085			4.88	32310.1		32310.1	bb	785376
86	86	XS2_061122_086			4.88	24714.1		24714.1	bb	600770
87	87	XS2_061122_087			4.88	34120.9		34120.9	bb	829386
88	88	XS2_061122_088			4.88	23738.1		23738.1	bb	577050
89	89	XS2_061122_089			4.88	43713		43713	bb	1.0625e+06
90	90	XS2_061122_090			4.88	16374.1		16374.1	bb	398081
91	91	XS2_061122_091			4.88	14758.1		14758.1	bb	358808
92	92	XS2_061122_092			4.88	15430.3		15430.3	bb	375144
93	93	XS2_061122_093			4.88	25694.9		25694.9	bb	624608
94	94	XS2_061122_094			4.88	17874		17874	bb	434534
95	95	XS2_061122_095			4.88	26139.1		26139.1	bb	635403
96	96	XS2_061122_096			4.88	10799.9		10799.9	bb	262611
97	97	XS2_061122_097			4.88	14724.2		14724.2	bb	357984
98	98	XS2_061122_098			4.88	9925.86		9925.86	bb	241370
99	99	XS2_061122_099			4.9	50.771		50.771	bb	1374.5
100	100	XS2_061122_100			4.88	22569.3		22569.3	bb	548645
101	101	XS2_061122_101			4.88	9595.76		9595.76	bb	233348
102	102	XS2_061122_102			4.88	10930.5		10930.5	bb	265785
103	103	XS2_061122_103			4.88	13416.5		13416.5	bb	326203
104	104	XS2_061122_104			4.88	10950.1		10950.1	bb	266262
105	105	XS2_061122_105			4.88	10499.9		10499.9	bb	255322
106	106	XS2_061122_106			4.88	16141.9		16141.9	bb	392439
107	107	XS2_061122_107			4.88	7348.54		7348.54	bb	178733
108	108	XS2_061122_108			4.88	12126.2		12126.2	bb	294845
109	109	XS2_061122_109			4.88	8995.23		8995.23	bb	218753
110	110	XS2_061122_110			4.88	3575.3		3575.3	bb	87031.5
111	111	XS2_061122_111			4.88	5747.2		5747.2	bd	139816
112	112	XS2_061122_112			4.88	7968.41		7968.41	bb	193798
113	113	XS2_061122_113			4.88	2627.25		2627.25	bb	63991
114	114	XS2_061122_114			4.87	2488.02		2488.02	bb	60607.2
115	115	XS2_061122_115			4.88	3200.01		3200.01	bb	77911
116	116	XS2_061122_116			4.88	28491.5		28491.5	bb	692572
117	117	XS2_061122_117			4.88	38364.8		38364.8	bb	932525
118	118	XS2_061122_118			4.88	25763.6		25763.6	bb	626277
119	119	XS2_061122_119			4.88	32178.3		32178.3	bb	782173
120	120	XS2_061122_120			4.88	38841.5		38841.5	bb	944111
121	121	XS2_061122_121			4.88	29663.5		29663.5	bb	721056
122	122	XS2_061122_122			4.88	27021.9		27021.9	bb	656857
123	123	XS2_061122_123			4.88	43297.1		43297.1	bb	1.0524e+06
124	124	XS2_061122_124			4.88	41551.6		41551.6	bb	1.00998e+06
125	125	XS2_061122_125			4.88	49.691		49.691	bb	1348.3
126	126	XS2_061122_126			4.88	13885.5		13885.5	bb	337601
Compound 2: telmisartan
	#	Name	Type	Std. Conc	RT	Area	IS Area	Response	Detection Flags	nM	%Dev
1	1	XS2_061122_001		1
2	2	XS2_061122_002	Standard	1	6.36	13.388		13.388	bb	3.9	285.2
3	3	XS2_061122_003	Standard	1
4	4	XS2_061122_004	Standard	1	6.34	2.932		2.932	db	0.8	-15.6
5	5	XS2_061122_005	Standard	1
6	6	XS2_061122_006	Standard	1
7	7	XS2_061122_007	Standard	1	6.34	0.086		0.086	bb	0	-97.5
8	8	XS2_061122_008	Standard	1	6.35	0.887		0.887	bb	0.3	-74.5
9	9	XS2_061122_009	Standard	1
10	10	XS2_061122_010	Standard	1
11	11	XS2_061122_011	Standard	1	6.26	0.083		0.083	bb	0	-97.6
12	12	XS2_061122_012	Standard	1
13	13	XS2_061122_013		1
14	14	XS2_061122_014		1	6.33	12321.1		12321.1	bb	3545.4	354445
15	15	XS2_061122_015		1	6.34	17350		17350	bb	4992.5	499152
16	16	XS2_061122_016		1	6.34	18273		18273	bb	5258.1	525712
17	17	XS2_061122_017		1	6.34	15595.6		15595.6	bb	4487.7	448670
18	18	XS2_061122_018		1	6.33	19066.6		19066.6	bb	5486.5	548548
19	19	XS2_061122_019		1	6.33	18392.9		18392.9	bb	5292.6	529163
20	20	XS2_061122_020		1	6.33	19081.8		19081.8	bb	5490.9	548986
21	21	XS2_061122_021		1	6.33	19436.1		19436.1	bb	5592.8	559180
22	22	XS2_061122_022		1	6.34	15896.6		15896.6	bb	4574.3	457330
23	23	XS2_061122_023		1	6.34	17237.2		17237.2	bb	4960	495905
24	24	XS2_061122_024		1	6.34	19850.7		19850.7	bb	5712.1	571111
25	25	XS2_061122_025		1	6.34	18659.5		18659.5	bb	5369.3	536833
26	26	XS2_061122_026		1	6.34	19696.2		19696.2	bb	5667.7	566666
27	27	XS2_061122_027		1	6.34	18735.1		18735.1	bb	5391.1	539009
28	28	XS2_061122_028		1	6.34	19498.5		19498.5	bb	5610.8	560976
29	29	XS2_061122_029		1	6.34	18472.1		18472.1	bb	5315.4	531442
30	30	XS2_061122_030		1	6.33	20068.5		20068.5	bb	5774.8	577379
31	31	XS2_061122_031		1	6.33	19417.7		19417.7	bb	5587.5	558651
32	32	XS2_061122_032		1	6.34	20037.6		20037.6	bb	5765.9	576488
33	33	XS2_061122_033		1	6.34	18308.1		18308.1	bb	5268.2	526720
34	34	XS2_061122_034		1	6.33	18485.7		18485.7	bb	5319.3	531832
35	35	XS2_061122_035		1	6.33	19140.8		19140.8	bb	5507.8	550681
36	36	XS2_061122_036		1	6.33	7.482		7.482	bb	2.2	115.3
37	37	XS2_061122_037		1	6.34	16037.6		16037.6	bb	4614.9	461387
38	38	XS2_061122_038		1	6.34	18357.7		18357.7	bb	5282.5	528150
39	39	XS2_061122_039		1	6.34	19308.3		19308.3	bb	5556	555502
40	40	XS2_061122_040		1	6.34	15806.8		15806.8	bb	4548.5	454747
41	41	XS2_061122_041		1	6.34	17254.6		17254.6	bb	4965.1	496407
42	42	XS2_061122_042		1	6.34	22071.4		22071.4	bb	6351.1	635013
43	43	XS2_061122_043		1	6.34	20699.6		20699.6	bb	5956.4	595538
44	44	XS2_061122_044		1	6.34	19389.4		19389.4	bb	5579.4	557836
45	45	XS2_061122_045		1	6.34	19627.4		19627.4	bb	5647.8	564684
46	46	XS2_061122_046		1	6.34	19581.9		19581.9	bb	5634.7	563375
47	47	XS2_061122_047		1	6.34	19744.1		19744.1	bb	5681.4	568043
48	48	XS2_061122_048		1	6.34	18993.5		18993.5	bb	5465.4	546443
49	49	XS2_061122_049		1	6.34	21073.6		21073.6	bb	6064	606300
50	50	XS2_061122_050		1	6.34	18806.9		18806.9	bb	5411.7	541074
51	51	XS2_061122_051		1	6.34	20035.7		20035.7	bb	5765.3	576434
52	52	XS2_061122_052		1	6.34	17472.7		17472.7	bb	5027.8	502682
53	53	XS2_061122_053		1	6.34	19643.5		19643.5	bb	5652.5	565147
54	54	XS2_061122_054		1	6.34	17867.6		17867.6	bb	5141.5	514047
55	55	XS2_061122_055		1	6.34	18132.7		18132.7	bb	5217.8	521675
56	56	XS2_061122_056		1	6.34	20038.7		20038.7	bb	5766.2	576519
57	57	XS2_061122_057		1	6.33	19.986		19.986	bb	5.8	475.1
58	58	XS2_061122_058		1	6.34	16422.2		16422.2	bb	4725.5	472454
59	59	XS2_061122_059		1	6.34	19532.7		19532.7	bb	5620.6	561960
60	60	XS2_061122_060		1	6.34	18090.1		18090.1	bb	5205.5	520449
61	61	XS2_061122_061		1	6.34	17772.7		17772.7	bb	5114.2	511316
62	62	XS2_061122_062		1	6.34	17779.6		17779.6	bb	5116.1	511514
63	63	XS2_061122_063		1	6.34	18933.4		18933.4	bb	5448.1	544714
64	64	XS2_061122_064		1	6.34	18092.7		18092.7	bb	5206.2	520523
65	65	XS2_061122_065		1	6.34	17799.4		17799.4	bb	5121.8	512082
66	66	XS2_061122_066		1	6.34	20422.6		20422.6	bb	5876.7	587567
67	67	XS2_061122_067		1	6.34	15391.7		15391.7	bb	4429	442801
68	68	XS2_061122_068		1	6.34	16808.9		16808.9	bb	4836.8	483581
69	69	XS2_061122_069		1	6.34	19709.7		19709.7	bb	5671.5	567053
70	70	XS2_061122_070		1	6.34	18783.8		18783.8	bb	5405.1	540410
71	71	XS2_061122_071		1	6.34	20129.9		20129.9	bb	5792.4	579144
72	72	XS2_061122_072		1	6.34	19109.5		19109.5	bb	5498.8	549782
73	73	XS2_061122_073		1	6.34	16558.1		16558.1	bb	4764.6	476363
74	74	XS2_061122_074		1	6.34	15224.5		15224.5	bb	4380.9	437989
75	75	XS2_061122_075		1	6.34	18566.2		18566.2	bb	5342.5	534149
76	76	XS2_061122_076		1	6.34	18854.4		18854.4	bb	5425.4	542442
77	77	XS2_061122_077		1	6.34	18108.6		18108.6	bb	5210.8	520980
78	78	XS2_061122_078		1	6.34	13.51		13.51	bb	3.9	288.8
79	79	XS2_061122_079		1	6.34	15749.9		15749.9	bb	4532.1	453108
80	80	XS2_061122_080		1	6.34	21722.7		21722.7	bb	6250.8	624977
81	81	XS2_061122_081		1	6.34	15576.1		15576.1	bb	4482.1	448109
82	82	XS2_061122_082		1	6.34	17114.2		17114.2	bb	4924.7	492367
83	83	XS2_061122_083		1	6.34	16573.2		16573.2	bb	4769	476800
84	84	XS2_061122_084		1	6.34	14929.8		14929.8	bb	4296.1	429511
85	85	XS2_061122_085		1	6.34	15823.6		15823.6	bb	4553.3	455228
86	86	XS2_061122_086		1	6.34	16905.8		16905.8	bb	4864.7	486370
87	87	XS2_061122_087		1	6.34	16372.9		16372.9	bb	4711.4	471037
88	88	XS2_061122_088		1	6.34	16747.6		16747.6	bb	4819.2	481818
89	89	XS2_061122_089		1	6.34	18003.9		18003.9	bb	5180.7	517967
90	90	XS2_061122_090		1	6.34	18790.7		18790.7	bb	5407.1	540608
91	91	XS2_061122_091		1	6.34	19872.4		19872.4	bb	5718.4	571735
92	92	XS2_061122_092		1	6.34	20116.2		20116.2	bb	5788.5	578752
93	93	XS2_061122_093		1	6.34	19239.9		19239.9	bb	5536.3	553534
94	94	XS2_061122_094		1	6.34	21371.4		21371.4	bb	6149.7	614870
95	95	XS2_061122_095		1	6.34	19679.9		19679.9	bb	5662.9	566195
96	96	XS2_061122_096		1	6.34	22357.2		22357.2	bb	6433.4	643237
97	97	XS2_061122_097		1	6.34	19549.3		19549.3	bb	5625.4	562438
98	98	XS2_061122_098		1	6.34	21842.9		21842.9	bb	6285.4	628438
99	99	XS2_061122_099		1	6.34	19.156		19.156	bb	5.5	451.2
100	100	XS2_061122_100		1	6.34	17471.3		17471.3	bb	5027.4	502643
101	101	XS2_061122_101		1	6.34	20464.7		20464.7	bb	5888.8	588780
102	102	XS2_061122_102		1	6.34	19739.1		19739.1	bb	5680	567900
103	103	XS2_061122_103		1	6.34	18769.4		18769.4	bb	5400.9	539994
104	104	XS2_061122_104		1	6.34	21065.7		21065.7	bb	6061.7	606071
105	105	XS2_061122_105		1	6.34	23294.7		23294.7	bb	6703.1	670213
106	106	XS2_061122_106		1	6.34	18017.6		18017.6	bb	5184.6	518363
107	107	XS2_061122_107		1	6.34	18699.4		18699.4	bb	5380.8	537982
108	108	XS2_061122_108		1	6.34	19119		19119	bb	5501.6	550057
109	109	XS2_061122_109		1	6.34	21516.7		21516.7	bb	6191.5	619049
110	110	XS2_061122_110		1	6.34	25709.1		25709.1	bb	7397.9	739687
111	111	XS2_061122_111		1	6.34	20607.1		20607.1	bb	5929.8	592877
112	112	XS2_061122_112		1	6.34	18744.7		18744.7	bb	5393.8	539284
113	113	XS2_061122_113		1	6.34	20237.7		20237.7	bb	5823.5	582245
114	114	XS2_061122_114		1	6.34	21195.4		21195.4	bb	6099	609804
115	115	XS2_061122_115		1	6.34	20575.9		20575.9	bb	5920.8	591978
116	116	XS2_061122_116		1	6.34	20953.6		20953.6	bb	6029.5	602845
117	117	XS2_061122_117		1	6.34	17702.3		17702.3	bb	5093.9	509290
118	118	XS2_061122_118		1	6.34	20218.5		20218.5	bb	5817.9	581693
119	119	XS2_061122_119		1	6.34	18785.5		18785.5	bb	5405.6	540459
120	120	XS2_061122_120		1	6.34	17133.5		17133.5	bb	4930.2	492922
121	121	XS2_061122_121		1	6.34	18744.1		18744.1	bb	5393.7	539266
122	122	XS2_061122_122		1	6.34	19789		19789	bb	5694.4	569336
123	123	XS2_061122_123		1	6.34	18109.5		18109.5	bb	5211.1	521006
124	124	XS2_061122_124		1	6.34	17754.8		17754.8	bb	5109	510799
125	125	XS2_061122_125		1	6.33	15.595		15.595	bb	4.5	348.8
126	126	XS2_061122_126		1	6.34	16839.9		16839.9	bb	4845.7	484473
Compound 3: quercetin fragment
	#	Name	Type	Std. Conc	RT	Area	IS Area	Response	Detection Flags	nM	%Dev
1	1	XS2_061122_001
2	2	XS2_061122_002	Standard	39	4.78	332.778		332.778	bb	38.4	-1.6
3	3	XS2_061122_003	Standard	79
4	4	XS2_061122_004	Standard	156
5	5	XS2_061122_005	Standard	312.5
6	6	XS2_061122_006	Standard	625
7	7	XS2_061122_007	Standard	1250
8	8	XS2_061122_008	Standard	2500
9	9	XS2_061122_009	Standard	5000
10	10	XS2_061122_010	Standard	10000
11	11	XS2_061122_011	Standard	50000	4.93	3791.77		3791.77	bb	51553.2	3.1
12	12	XS2_061122_012	Standard	100000	4.93	6940.5		6940.5	bb	98447.4	-1.6
13	13	XS2_061122_013
14	14	XS2_061122_014			4.88	166888		166888	bb	2480545
15	15	XS2_061122_015			4.76	50909.9		50909.9	bb	753285
16	16	XS2_061122_016			4.76	38115.7		38115.7	bb	562741
17	17	XS2_061122_017			4.76	42316.2		42316.2	bb	625299
18	18	XS2_061122_018			4.75	36513.4		36513.4	bb	538878
19	19	XS2_061122_019			4.75	40357.9		40357.9	bb	596133
20	20	XS2_061122_020			4.86	246854		246854	bb	3.67149e+06
21	21	XS2_061122_021			4.75	63328.8		63328.8	bb	938240
22	22	XS2_061122_022			4.75	75709		75709	bb	1.12262e+06
23	23	XS2_061122_023			4.75	71377.9		71377.9	bb	1.05812e+06
24	24	XS2_061122_024			4.87	82000.8		82000.8	bb	1.21632e+06
25	25	XS2_061122_025			4.87	289376		289376	bb	4.30476e+06
26	26	XS2_061122_026			4.87	203344		203344	bb	3.02348e+06
27	27	XS2_061122_027			4.87	247268		247268	bb	3.67765e+06
28	28	XS2_061122_028			4.87	236896		236896	bb	3.52318e+06
29	29	XS2_061122_029			4.75	46716.7		46716.7	bb	690835
30	30	XS2_061122_030			4.87	201040		201040	bb	2.98918e+06
31	31	XS2_061122_031			4.87	156684		156684	bb	2328577
32	32	XS2_061122_032			4.87	274627		274627	bb	4.08512e+06
33	33	XS2_061122_033			4.75	67742.2		67742.2	bb	1.00397e+06
34	34	XS2_061122_034			4.75	75938.7		75938.7	bb	1126040
35	35	XS2_061122_035			4.75	85440.7		85440.7	bb	1.26755e+06
36	36	XS2_061122_036			4.75	232.337		232.337	bbI
37	37	XS2_061122_037			4.88	98091.4		98091.4	bb	1.45596e+06
38	38	XS2_061122_038			4.75	48062.8		48062.8	bb	710883
39	39	XS2_061122_039			4.75	61361.2		61361.2	bb	908937
40	40	XS2_061122_040			4.75	73752.6		73752.6	bb	1.09348e+06
41	41	XS2_061122_041			4.75	89474.6		89474.6	bb	1.32763e+06
42	42	XS2_061122_042			4.75	73210.5		73210.5	bb	1.08541e+06
43	43	XS2_061122_043			4.75	82485.8		82485.8	bb	1.22355e+06
44	44	XS2_061122_044			4.75	57149.8		57149.8	bb	846216
45	45	XS2_061122_045			4.75	50741		50741	bb	750769
46	46	XS2_061122_046			4.75	59509.7		59509.7	bb	881362
47	47	XS2_061122_047			4.75	69530		69530	bb	1.03059e+06
48	48	XS2_061122_048			4.75	79583.1		79583.1	bb	1.18032e+06
49	49	XS2_061122_049			4.75	65323.7		65323.7	bb	967950
50	50	XS2_061122_050			4.88	234495		234495	bb	3.48743e+06
51	51	XS2_061122_051			4.88	165594		165594	bb	2.46129e+06
52	52	XS2_061122_052			4.88	250763		250763	bb	3.72971e+06
53	53	XS2_061122_053			4.88	169805		169805	bb	2.52399e+06
54	54	XS2_061122_054			4.88	202833		202833	bb	3015876
55	55	XS2_061122_055			4.88	285584		285584	bb	4.24829e+06
56	56	XS2_061122_056			4.87	266348		266348	bb	3.96181e+06
57	57	XS2_061122_057			4.88	502.546		502.546	bb	2566.8
58	58	XS2_061122_058			4.87	170133		170133	bb	2.52888e+06
59	59	XS2_061122_059			4.87	218754		218754	bb	3252990
60	60	XS2_061122_060			4.88	384286		384286	bb	5.71826e+06
61	61	XS2_061122_061			4.87	203298		203298	bb	3.02281e+06
62	62	XS2_061122_062			4.87	196677		196677	bb	2.9242e+06
63	63	XS2_061122_063			4.87	179744		179744	bb	2672017
64	64	XS2_061122_064			4.87	315407		315407	bb	4.69245e+06
65	65	XS2_061122_065			4.87	300630		300630	bb	4.47238e+06
66	66	XS2_061122_066			4.87	289358		289358	bb	4304505
67	67	XS2_061122_067			4.87	262355		262355	bb	3.90234e+06
68	68	XS2_061122_068			4.87	205929		205929	bb	3.06198e+06
69	69	XS2_061122_069			4.87	156065		156065	bb	2.31936e+06
70	70	XS2_061122_070			4.87	207503		207503	bb	3.08543e+06
71	71	XS2_061122_071			4.87	207598		207598	bb	3.08684e+06
72	72	XS2_061122_072			4.87	273616		273616	bb	4.07005e+06
73	73	XS2_061122_073			4.87	281083		281083	bb	4.18126e+06
74	74	XS2_061122_074			4.87	405857		405857	bb	6.03952e+06
75	75	XS2_061122_075			4.87	414192		414192	bb	6.16365e+06
76	76	XS2_061122_076			4.87	210916		210916	bb	3.13626e+06
77	77	XS2_061122_077			4.8	265582		265582	bb	3.9504e+06
78	78	XS2_061122_078			4.81	777.141		777.141	bb	6656.3
79	79	XS2_061122_079			4.88	98439.8		98439.8	bb	1.46115e+06
80	80	XS2_061122_080			4.87	167432		167432	bb	2.48865e+06
81	81	XS2_061122_081			4.87	289659		289659	bb	4.30898e+06
82	82	XS2_061122_082			4.87	211097		211097	bb	3138952
83	83	XS2_061122_083			4.88	212195		212195	bb	3.1553e+06
84	84	XS2_061122_084			4.87	212266		212266	bb	3.15637e+06
85	85	XS2_061122_085			4.87	231385		231385	bb	3.4411e+06
86	86	XS2_061122_086			4.87	180499		180499	bb	2.68326e+06
87	87	XS2_061122_087			4.87	233839		233839	bb	3.47766e+06
88	88	XS2_061122_088			4.87	165243		165243	bb	2.45605e+06
89	89	XS2_061122_089			4.88	287464		287464	bb	4.27629e+06
90	90	XS2_061122_090			4.87	132759		132759	bb	1972269
91	91	XS2_061122_091			4.87	119247		119247	bb	1.77103e+06
92	92	XS2_061122_092			4.87	119692		119692	bb	1.77766e+06
93	93	XS2_061122_093			4.88	170682		170682	bb	2.53706e+06
94	94	XS2_061122_094			4.88	119157		119157	bb	1.76969e+06
95	95	XS2_061122_095			4.87	174117		174117	bb	2.58821e+06
96	96	XS2_061122_096			4.87	90313.5		90313.5	bb	1340124
97	97	XS2_061122_097			4.87	120464		120464	bb	1.78916e+06
98	98	XS2_061122_098			4.87	82076.6		82076.6	bb	1.21745e+06
99	99	XS2_061122_099			4.79	263.066		263.066	bbI
100	100	XS2_061122_100			4.87	167474		167474	bb	2.48927e+06
101	101	XS2_061122_101			4.8	100730		100730	bb	1.49526e+06
102	102	XS2_061122_102			4.8	107167		107167	bb	1.59112e+06
103	103	XS2_061122_103			4.8	127868		127868	bb	1.89942e+06
104	104	XS2_061122_104			4.8	105575		105575	bb	1.56741e+06
105	105	XS2_061122_105			4.8	102929		102929	bb	1.528e+06
106	106	XS2_061122_106			4.8	154289		154289	bb	2.29291e+06
107	107	XS2_061122_107			4.8	74322.6		74322.6	bb	1.10197e+06
108	108	XS2_061122_108			4.8	117168		117168	bb	1.74007e+06
109	109	XS2_061122_109			4.8	86406.9		86406.9	bb	1281943
110	110	XS2_061122_110			4.75	33749.6		33749.6	bb	497715
111	111	XS2_061122_111			4.75	47986.7		47986.7	bb	709749
112	112	XS2_061122_112			4.75	62422.2		62422.2	bb	924738
113	113	XS2_061122_113			4.75	24682.9		24682.9	bb	362685
114	114	XS2_061122_114			4.75	23563.9		23563.9	bb	346020
115	115	XS2_061122_115			4.75	28795		28795	bb	423927
116	116	XS2_061122_116			4.87	180812		180812	bb	2.68792e+06
117	117	XS2_061122_117			4.87	242223		242223	bb	3.60252e+06
118	118	XS2_061122_118			4.87	164898		164898	bb	2.45092e+06
119	119	XS2_061122_119			4.87	221793		221793	bb	3298256
120	120	XS2_061122_120			4.87	265280		265280	bb	3.94591e+06
121	121	XS2_061122_121			4.87	209284		209284	bb	3.11196e+06
122	122	XS2_061122_122			4.87	174514		174514	bb	2594126
123	123	XS2_061122_123			4.87	290321		290321	bb	4.31884e+06
124	124	XS2_061122_124			4.87	267253		267253	bb	3.97529e+06
125	125	XS2_061122_125			4.87	646.901		646.901	bb	4716.6
126	126	XS2_061122_126			4.87	99036.7		99036.7	bb	1.47004e+06
