# Supplementary material for: Uncovering genetic and metabolite markers associated with resistance against anthracnose fruit rot in northern highbush blueberry
Source: Hortic Res. 2023 Aug 20;10(10):uhad169. doi: 10.1093/hr/uhad169 (PMC10660357; doi:10.1093/hr/uhad169)
Supplement: Web_Material_uhad169 [file web_material_uhad169.zip › AFR_BB_2022_supplemental_data_6.xlsx]

## Sheet: any timepoint
#term ID	term description	observed gene count	background gene count	strength	false discovery rate	matching proteins in your network (IDs)	matching proteins in your network (labels)
GO:0042221	Response to chemical	315	2590	0.32	8.37e-30	3702.AT1G02500.1,3702.AT1G02820.1,3702.AT1G02930.1,3702.AT1G02950.2,3702.AT1G04400.1,3702.AT1G05010.1,3702.AT1G05510.1,3702.AT1G05560.1,3702.AT1G05850.1,3702.AT1G07530.1,3702.AT1G07890.8,3702.AT1G08830.1,3702.AT1G08860.1,3702.AT1G09570.1,3702.AT1G10360.1,3702.AT1G10840.1,3702.AT1G11350.1,3702.AT1G11840.6,3702.AT1G12000.1,3702.AT1G12520.1,3702.AT1G12940.1,3702.AT1G15550.1,3702.AT1G17420.1,3702.AT1…	SAM1,LEA3,GSTF6,GSTF4,CRY2,EFE,AT1G05510,UGT75B1,POM1,SCL14,APX1,CSD1,BON3,PHYA,GSTU18,TIF3H1,SD1-13,GLX1,AT1G12000,CCS,NRT2.5,GA3OX1,LOX3,HAB2,AT1G18390,JAZ1,COR47,AT1G20925,AT1G21400,AT1G22160,MLP423,STZ,AT1G29290,SERK2,STOP1,AT1G35710,NIA2,GLR3.3,ILL6,AT1G45000,AGO1,TOR,THFS,ABA2,LEA7,WAG1,RAP2.12,PBG1,GolS2,DL3,AT1G59860,ABCG36,AT1G60420,ATB2,GPT2,WRKY6,AT1G62660,RBOHF,ABCF3,RK1,cICDH,AT1G663…
GO:0050896	Response to stimulus	508	5174	0.23	8.56e-30	3702.AT1G01060.2,3702.AT1G01120.1,3702.AT1G01580.1,3702.AT1G02170.1,3702.AT1G02500.1,3702.AT1G02820.1,3702.AT1G02930.1,3702.AT1G02950.2,3702.AT1G04400.1,3702.AT1G05010.1,3702.AT1G05510.1,3702.AT1G05560.1,3702.AT1G05850.1,3702.AT1G07530.1,3702.AT1G07890.8,3702.AT1G08830.1,3702.AT1G08860.1,3702.AT1G09570.1,3702.AT1G09630.1,3702.AT1G09770.1,3702.AT1G09970.2,3702.AT1G10360.1,3702.AT1G10840.1,3702.AT1…	LHY,KCS1,FRO2,MC1,SAM1,LEA3,GSTF6,GSTF4,CRY2,EFE,AT1G05510,UGT75B1,POM1,SCL14,APX1,CSD1,BON3,PHYA,RAB11c,CDC5,RLK7,GSTU18,TIF3H1,SNRK2.4,MLO4,AT1G11330,SD1-13,GLX1,AT1G12000,CCS,NRT2.5,AT1G14780,PCR2,ECB2,GA3OX1,UBC36,LOX3,HAB2,AT1G18390,JAZ1,COR47,TMT1,AT1G20925,AT1G21400,AT1G22160,MLP423,RPL10B,STZ,AT1G28390,AT1G29290,SBT3.3,MOS2,SERK2,STOP1,CDPK2,RPL21C,AT1G35710,NIA2,GLR3.3,ILL6,AT1G45000,HSF…
GO:1901700	Response to oxygen-containing compound	193	1414	0.37	3.74e-22	3702.AT1G02820.1,3702.AT1G02930.1,3702.AT1G04400.1,3702.AT1G05010.1,3702.AT1G05510.1,3702.AT1G05560.1,3702.AT1G05850.1,3702.AT1G07530.1,3702.AT1G07890.8,3702.AT1G08830.1,3702.AT1G10840.1,3702.AT1G11350.1,3702.AT1G12000.1,3702.AT1G12520.1,3702.AT1G12940.1,3702.AT1G15550.1,3702.AT1G17420.1,3702.AT1G17550.1,3702.AT1G18390.2,3702.AT1G19180.1,3702.AT1G20440.1,3702.AT1G21400.1,3702.AT1G22160.1,3702.AT1…	LEA3,GSTF6,CRY2,EFE,AT1G05510,UGT75B1,POM1,SCL14,APX1,CSD1,TIF3H1,SD1-13,AT1G12000,CCS,NRT2.5,GA3OX1,LOX3,HAB2,AT1G18390,JAZ1,COR47,AT1G21400,AT1G22160,MLP423,STZ,AT1G29290,SERK2,GLR3.3,ILL6,TOR,ABA2,LEA7,GolS2,DL3,AT1G59860,ABCG36,GPT2,WRKY6,AT1G62660,RBOHF,RK1,AT1G66360,MYB62,ATHB13,JAZ6,GASA1,ADH1,GSTU19,TPS1,GA2,WRKY40,ACO3,OPR3,NIR1,CPK6,PSB29,GRP7,WRKY15,LYK4,HHP3,PKL,AT2G26190,BAS1,ARF10,A…
GO:0006950	Response to stress	319	3081	0.25	9.59e-20	3702.AT1G01060.2,3702.AT1G01120.1,3702.AT1G02170.1,3702.AT1G02820.1,3702.AT1G02930.1,3702.AT1G04400.1,3702.AT1G05010.1,3702.AT1G05850.1,3702.AT1G07530.1,3702.AT1G07890.8,3702.AT1G08830.1,3702.AT1G08860.1,3702.AT1G09770.1,3702.AT1G09970.2,3702.AT1G11000.1,3702.AT1G11350.1,3702.AT1G12520.1,3702.AT1G14780.1,3702.AT1G14870.1,3702.AT1G16890.3,3702.AT1G17420.1,3702.AT1G18390.2,3702.AT1G19180.1,3702.AT1…	LHY,KCS1,MC1,LEA3,GSTF6,CRY2,EFE,POM1,SCL14,APX1,CSD1,BON3,CDC5,RLK7,MLO4,SD1-13,CCS,AT1G14780,PCR2,UBC36,LOX3,AT1G18390,JAZ1,COR47,AT1G21400,AT1G22160,MLP423,STZ,AT1G29290,SBT3.3,MOS2,RPL21C,NIA2,GLR3.3,AT1G45000,HSFB4,AGO1,TOR,AT1G50180,HIT1,IAR3,ABA2,LEA7,PPC1,AT1G53350,RAP2.12,ZKT,LOS1,GolS2,SAB,AT1G59860,ABCG36,WRKY6,AT1G62660,RBOHF,ABCF3,ILA,cICDH,AT1G66880,MYB62,MLP34,JAZ6,AT1G74360,PR5,OP…
GO:0008152	Metabolic process	642	7962	0.14	8.84e-18	3702.AT1G01050.1,3702.AT1G01090.1,3702.AT1G01120.1,3702.AT1G01580.1,3702.AT1G02170.1,3702.AT1G02500.1,3702.AT1G02560.1,3702.AT1G02780.1,3702.AT1G02840.1,3702.AT1G02930.1,3702.AT1G02950.2,3702.AT1G03330.1,3702.AT1G03400.1,3702.AT1G04010.1,3702.AT1G04350.1,3702.AT1G04400.1,3702.AT1G04920.1,3702.AT1G05010.1,3702.AT1G05560.1,3702.AT1G05850.1,3702.AT1G05890.2,3702.AT1G06620.1,3702.AT1G06780.2,3702.AT1…	PPa1,At1g01090,KCS1,FRO2,MC1,SAM1,CLPP5,emb2386,SR34,GSTF6,GSTF4,LSM2,AT1G03400,PSAT1,AT1G04350,CRY2,SPS3F,EFE,UGT75B1,POM1,ARI5,AT1G06620,GAUT6,APX1,ACA7,CSD1,PHYA,CDC5,RLK7,GSTU18,ACLA-1,TIF3H1,SNRK2.4,AT1G11300,AT1G11330,SD1-13,AT1G11590,ADT1,GLX1,APA1,AT1G12000,AT1G12050,CCS,NRT2.5,CYP71B7,GLE1,MAP1C,ECB2,GA3OX1,AT1G15920,UBC36,SRG1,AHA10,LOX3,HAB2,GLYR2,AT1G18390,AT1G18480,AT1G19190,AAE1,SAU…
GO:0010035	Response to inorganic substance	125	801	0.43	8.84e-18	3702.AT1G02500.1,3702.AT1G02820.1,3702.AT1G02930.1,3702.AT1G04400.1,3702.AT1G05850.1,3702.AT1G07890.8,3702.AT1G08830.1,3702.AT1G08860.1,3702.AT1G11840.6,3702.AT1G12000.1,3702.AT1G12520.1,3702.AT1G12940.1,3702.AT1G18390.2,3702.AT1G20440.1,3702.AT1G27730.1,3702.AT1G34370.2,3702.AT1G50480.1,3702.AT1G52340.1,3702.AT1G52690.1,3702.AT1G56450.1,3702.AT1G56600.1,3702.AT1G59860.1,3702.AT1G59870.1,3702.AT1…	SAM1,LEA3,GSTF6,CRY2,POM1,APX1,CSD1,BON3,GLX1,AT1G12000,CCS,NRT2.5,AT1G18390,COR47,STZ,STOP1,THFS,ABA2,LEA7,PBG1,GolS2,AT1G59860,ABCG36,AT1G60420,ATB2,AT1G62660,ABCF3,cICDH,PR5,ADH1,GSTU19,UBC35,MLP328,ACO3,OPR3,NIR1,AT2G17630,GRP7,PLA2A,AT2G29500,UBA1,GSTF9,ASP1,PP2CG1,LEA18,AT2G35840,PUB23,LOS2,PAL1,ChlAKR,WRKY33,CYT1,HSFB3,PIP1B,AT2G46140,GolS1,DOX1,GAPC1,AT3G05700,MKP2,GSTU8,AT3G09440,SAG20,H…
GO:0009628	Response to abiotic stimulus	201	1785	0.29	7.91e-15	3702.AT1G01060.2,3702.AT1G01120.1,3702.AT1G02820.1,3702.AT1G02930.1,3702.AT1G04400.1,3702.AT1G05850.1,3702.AT1G07890.8,3702.AT1G08830.1,3702.AT1G09570.1,3702.AT1G15510.1,3702.AT1G15550.1,3702.AT1G17420.1,3702.AT1G18390.2,3702.AT1G20440.1,3702.AT1G21400.1,3702.AT1G26910.1,3702.AT1G27730.1,3702.AT1G29290.1,3702.AT1G34370.2,3702.AT1G35680.1,3702.AT1G37130.1,3702.AT1G42540.1,3702.AT1G46264.1,3702.AT1…	LHY,KCS1,LEA3,GSTF6,CRY2,POM1,APX1,CSD1,PHYA,ECB2,GA3OX1,LOX3,AT1G18390,COR47,AT1G21400,RPL10B,STZ,AT1G29290,STOP1,RPL21C,NIA2,GLR3.3,HSFB4,AGO1,TOR,HIT1,ABA2,LEA7,RAP2.12,ZKT,LOS1,GolS2,AT1G59860,ABCG36,GPT2,AT1G62660,RBOHF,AT1G66880,PR5,ADH1,GSTU20,GSTU19,ATGA2OX1,LZF1,ADC1,GRP7,UCP5,AT2G26190,PLA2A,KCS11,AT2G29500,C4H,LSH3,MYB14,PP2CG1,LEA18,PUB23,SBE2.1,LOS2,RAX2,PAL1,ChlAKR,LCD1,WRKY33,RPL23…
GO:0009987	Cellular process	810	11004	0.1	2.77e-14	3702.AT1G01050.1,3702.AT1G01090.1,3702.AT1G01120.1,3702.AT1G02500.1,3702.AT1G02560.1,3702.AT1G02780.1,3702.AT1G02840.1,3702.AT1G02930.1,3702.AT1G02950.2,3702.AT1G03330.1,3702.AT1G04010.1,3702.AT1G04400.1,3702.AT1G04820.1,3702.AT1G04920.1,3702.AT1G05010.1,3702.AT1G05510.1,3702.AT1G05560.1,3702.AT1G05850.1,3702.AT1G05890.2,3702.AT1G06210.1,3702.AT1G06780.2,3702.AT1G07890.8,3702.AT1G08080.1,3702.AT1…	PPa1,At1g01090,KCS1,SAM1,CLPP5,emb2386,SR34,GSTF6,GSTF4,LSM2,PSAT1,CRY2,TUA4,SPS3F,EFE,AT1G05510,UGT75B1,POM1,ARI5,AT1G06210,GAUT6,APX1,ACA7,AT1G08230,CSD1,BON3,MYB61,PHYA,RAB11c,CDC5,RLK7,AAP8,WLIM1,GSTU18,AT1G10730,TIF3H1,SNRK2.4,STP1,AT1G11300,AT1G11330,SD1-13,AT1G11590,AT1G11670,ADT1,GLX1,AT1G12000,AT1G12050,CCS,NRT2.5,GLE1,MAP1C,AT1G14780,AT1G15170,ECB2,GA3OX1,AT1G15920,UBC36,AHA10,LOX3,HAB2…
GO:0071704	Organic substance metabolic process	555	6962	0.14	2e-13	3702.AT1G01050.1,3702.AT1G01090.1,3702.AT1G01120.1,3702.AT1G02170.1,3702.AT1G02500.1,3702.AT1G02560.1,3702.AT1G02780.1,3702.AT1G02840.1,3702.AT1G02930.1,3702.AT1G02950.2,3702.AT1G03330.1,3702.AT1G04010.1,3702.AT1G04400.1,3702.AT1G04920.1,3702.AT1G05010.1,3702.AT1G05560.1,3702.AT1G05850.1,3702.AT1G05890.2,3702.AT1G06780.2,3702.AT1G07890.8,3702.AT1G09570.1,3702.AT1G09770.1,3702.AT1G09970.2,3702.AT1…	PPa1,At1g01090,KCS1,MC1,SAM1,CLPP5,emb2386,SR34,GSTF6,GSTF4,LSM2,PSAT1,CRY2,SPS3F,EFE,UGT75B1,POM1,ARI5,GAUT6,APX1,PHYA,CDC5,RLK7,GSTU18,ACLA-1,TIF3H1,SNRK2.4,AT1G11300,AT1G11330,SD1-13,AT1G11590,ADT1,GLX1,APA1,AT1G12000,AT1G12050,NRT2.5,GLE1,MAP1C,ECB2,GA3OX1,AT1G15920,UBC36,AHA10,LOX3,HAB2,AT1G18390,AT1G18480,AAE1,SAUL1,AT1G21400,AT1G22170,SUC2,GH9B6,RBL10,BGLU40,GALT1,RPL10B,DPL1,SCPL45,AT1G28…
GO:0010033	Response to organic substance	190	1719	0.28	2.63e-13	3702.AT1G04400.1,3702.AT1G05010.1,3702.AT1G05510.1,3702.AT1G05560.1,3702.AT1G05850.1,3702.AT1G07530.1,3702.AT1G08830.1,3702.AT1G10840.1,3702.AT1G11350.1,3702.AT1G12000.1,3702.AT1G15550.1,3702.AT1G17420.1,3702.AT1G17550.1,3702.AT1G18390.2,3702.AT1G19180.1,3702.AT1G20440.1,3702.AT1G20925.1,3702.AT1G21400.1,3702.AT1G22160.1,3702.AT1G24020.2,3702.AT1G27730.1,3702.AT1G29290.1,3702.AT1G34210.1,3702.AT1…	CRY2,EFE,AT1G05510,UGT75B1,POM1,SCL14,CSD1,TIF3H1,SD1-13,AT1G12000,GA3OX1,LOX3,HAB2,AT1G18390,JAZ1,COR47,AT1G20925,AT1G21400,AT1G22160,MLP423,STZ,AT1G29290,SERK2,AT1G35710,GLR3.3,ILL6,AT1G45000,AGO1,TOR,ABA2,WAG1,RAP2.12,GolS2,DL3,ABCG36,GPT2,WRKY6,AT1G62660,RBOHF,RK1,AT1G66360,MYB62,ATHB13,JAZ6,GASA1,ADH1,TPS1,SCI1,GA2,WRKY40,MLP328,AIR3,ACO3,CPK6,PSB29,MIPS2,WRKY15,LYK4,HHP3,PKL,AT2G26190,BAS1,…
GO:0055114	Oxidation-reduction process	158	1369	0.3	3.47e-12	3702.AT1G01090.1,3702.AT1G01580.1,3702.AT1G03400.1,3702.AT1G04350.1,3702.AT1G05010.1,3702.AT1G06620.1,3702.AT1G07890.8,3702.AT1G08830.1,3702.AT1G11840.6,3702.AT1G13110.1,3702.AT1G15550.1,3702.AT1G17020.1,3702.AT1G17420.1,3702.AT1G17650.1,3702.AT1G21400.1,3702.AT1G23800.1,3702.AT1G32350.1,3702.AT1G37130.1,3702.AT1G44446.1,3702.AT1G50430.1,3702.AT1G50480.1,3702.AT1G52340.1,3702.AT1G53310.3,3702.AT1…	At1g01090,FRO2,AT1G03400,AT1G04350,EFE,AT1G06620,APX1,CSD1,GLX1,CYP71B7,GA3OX1,SRG1,LOX3,GLYR2,AT1G21400,ALDH2B7,AOX1D,NIA2,CH1,DWF5,THFS,ABA2,PPC1,MUM4,AT1G60420,AT1G60680,AT1G60690,ATB2,AT1G60750,BAN,RBOHF,cICDH,AT1G70680,CADG,HTH,HMG1,OPR2,ADH1,GSTU19,ATGA2OX1,RHM1,IMD2,RPI2,ACO3,OPR3,NIR1,HMG2,AT2G24190,AT2G24580,BAS1,C4H,GSTF9,SBE2.1,ChlAKR,AKR4C10,CYP98A3,AT2G41480,BEN1,CYP76C2,SDR5,DOX1,AT…
GO:0046686	Response to cadmium ion	54	269	0.54	1.02e-10	3702.AT1G02500.1,3702.AT1G02930.1,3702.AT1G07890.8,3702.AT1G11840.6,3702.AT1G12000.1,3702.AT1G50480.1,3702.AT1G56450.1,3702.AT1G60420.1,3702.AT1G60710.1,3702.AT1G64550.1,3702.AT1G65930.1,3702.AT1G75040.1,3702.AT1G77120.1,3702.AT1G78380.1,3702.AT1G78870.1,3702.AT2G05710.1,3702.AT2G17630.1,3702.AT2G21660.1,3702.AT2G26560.1,3702.AT2G30110.1,3702.AT2G30860.1,3702.AT2G30970.1,3702.AT2G35840.3,3702.AT2…	SAM1,GSTF6,APX1,GLX1,AT1G12000,THFS,PBG1,AT1G60420,ATB2,ABCF3,cICDH,PR5,ADH1,GSTU19,UBC35,ACO3,AT2G17630,GRP7,PLA2A,UBA1,GSTF9,ASP1,AT2G35840,LOS2,HSFB3,GAPC1,GSTU8,AT3G09440,HCHIB,HSP70,DDI1,HSP60-3A,TCTP,AAE3,TPI,AT4G04460,SHM4,OASA1,GSH1,SHD,HSP23.6,CCoAOMT1,PCK1,ROC1,AT4G39230,GSTL3,AT5G08300,MTHSC70-2,FDH,AER,RAN2,SUS1,GLT1,SYNC1
GO:0010038	Response to metal ion	64	374	0.47	3.46e-10	3702.AT1G02500.1,3702.AT1G02930.1,3702.AT1G07890.8,3702.AT1G08830.1,3702.AT1G08860.1,3702.AT1G11840.6,3702.AT1G12000.1,3702.AT1G34370.2,3702.AT1G50480.1,3702.AT1G56450.1,3702.AT1G60420.1,3702.AT1G60710.1,3702.AT1G64550.1,3702.AT1G65930.1,3702.AT1G75040.1,3702.AT1G77120.1,3702.AT1G78380.1,3702.AT1G78870.1,3702.AT2G01520.1,3702.AT2G05710.1,3702.AT2G17630.1,3702.AT2G21660.1,3702.AT2G26560.1,3702.AT2…	SAM1,GSTF6,APX1,CSD1,BON3,GLX1,AT1G12000,STOP1,THFS,PBG1,AT1G60420,ATB2,ABCF3,cICDH,PR5,ADH1,GSTU19,UBC35,MLP328,ACO3,AT2G17630,GRP7,PLA2A,UBA1,GSTF9,ASP1,AT2G35840,LOS2,HSFB3,GAPC1,GSTU8,AT3G09440,HCHIB,HSP70,AT3G12900,DDI1,HSP60-3A,TCTP,AT3G22490,AAE3,TPI,AT4G04460,SHM4,OASA1,GSH1,YSL1,SHD,HSP23.6,CYP82C4,CCoAOMT1,PCK1,ROC1,AT4G39230,GSTL3,AT5G08300,MTHSC70-2,FDH,AER,RAN2,SUS1,YSL2,AT5G39000,GL…
GO:0002376	Immune system process	59	354	0.46	6.36e-09	3702.AT1G04400.1,3702.AT1G09770.1,3702.AT1G09970.2,3702.AT1G11330.2,3702.AT1G11350.1,3702.AT1G14780.1,3702.AT1G32960.1,3702.AT1G33520.1,3702.AT1G42540.1,3702.AT1G48410.2,3702.AT1G59870.1,3702.AT1G64060.1,3702.AT1G64790.2,3702.AT1G75040.1,3702.AT1G79090.2,3702.AT2G21120.1,3702.AT2G21660.1,3702.AT2G22240.1,3702.AT2G23770.1,3702.AT2G26560.1,3702.AT2G35930.1,3702.AT2G38470.1,3702.AT2G39200.1,3702.AT2…	CRY2,CDC5,RLK7,AT1G11330,SD1-13,AT1G14780,SBT3.3,MOS2,GLR3.3,AGO1,ABCG36,RBOHF,ILA,PR5,AT1G79090,AT2G21120,GRP7,MIPS2,LYK4,PLA2A,PUB23,WRKY33,MLO12,AT2G45820,BAG6,DOX1,PR4,NHL1,HCHIB,AT3G14840,CES101,AT3G19400,CERK1,ATMIN7,RPP13,BCS1,PAD4,SIB1,DRB4,OSM34,AT4G16260,GOX3,GSH1,WRKY53,AT4G28460,MKK2,CYP83B1,AT4G37290,PCK1,ROC1,RPN8A,EMB3011,DND1,AT5G43560,ERF2,DIR1,HSP90.1,HSP81-2,AT5G65600
GO:0044237	Cellular metabolic process	512	6729	0.12	7.59e-09	3702.AT1G01050.1,3702.AT1G01090.1,3702.AT1G01120.1,3702.AT1G02500.1,3702.AT1G02560.1,3702.AT1G02780.1,3702.AT1G02840.1,3702.AT1G02930.1,3702.AT1G02950.2,3702.AT1G03330.1,3702.AT1G04010.1,3702.AT1G04400.1,3702.AT1G04920.1,3702.AT1G05010.1,3702.AT1G05560.1,3702.AT1G05850.1,3702.AT1G05890.2,3702.AT1G07890.8,3702.AT1G08080.1,3702.AT1G08830.1,3702.AT1G09570.1,3702.AT1G09770.1,3702.AT1G09970.2,3702.AT1…	PPa1,At1g01090,KCS1,SAM1,CLPP5,emb2386,SR34,GSTF6,GSTF4,LSM2,PSAT1,CRY2,SPS3F,EFE,UGT75B1,POM1,ARI5,APX1,ACA7,CSD1,PHYA,CDC5,RLK7,GSTU18,TIF3H1,SNRK2.4,AT1G11300,AT1G11330,SD1-13,ADT1,GLX1,AT1G12000,AT1G12050,CCS,NRT2.5,MAP1C,ECB2,GA3OX1,AT1G15920,UBC36,AHA10,LOX3,HAB2,AT1G18390,AT1G18480,AAE1,SAUL1,AT1G21400,AT1G22170,SUC2,GH9B6,TPS9,RBL10,GALT1,RPL10B,STZ,DPL1,SCPL45,AT1G28390,RKF1,VSR6,XTH30,A…
GO:0009605	Response to external stimulus	163	1608	0.24	1.38e-08	3702.AT1G01580.1,3702.AT1G02930.1,3702.AT1G04400.1,3702.AT1G05010.1,3702.AT1G08830.1,3702.AT1G09570.1,3702.AT1G09770.1,3702.AT1G09970.2,3702.AT1G11350.1,3702.AT1G14780.1,3702.AT1G17420.1,3702.AT1G18390.2,3702.AT1G19180.1,3702.AT1G20440.1,3702.AT1G20840.1,3702.AT1G21400.1,3702.AT1G22160.1,3702.AT1G29290.1,3702.AT1G32960.1,3702.AT1G33520.1,3702.AT1G37130.1,3702.AT1G42540.1,3702.AT1G48410.2,3702.AT1…	FRO2,GSTF6,CRY2,EFE,CSD1,PHYA,CDC5,RLK7,SD1-13,AT1G14780,LOX3,AT1G18390,JAZ1,COR47,TMT1,AT1G21400,AT1G22160,AT1G29290,SBT3.3,MOS2,NIA2,GLR3.3,AGO1,TOR,PPC1,SAB,ABCG36,AT1G60420,GPT2,WRKY6,AT1G62660,ABCF3,ILA,cICDH,MYB62,NRT1:2,AT1G74360,PR5,GSTU19,AT1G79090,WRKY40,LCR68,ACO3,OPR3,PAP10,SUR1,AT2G21120,GRP7,MIPS2,LYK4,PLA2A,EIL1,THIC,UBA1,GSTF9,LRK1,AMT2,WRKY33,EULS3,MLO12,CYT1,AT2G44670,SPX3,AT2G4…
GO:0009607	Response to biotic stimulus	134	1239	0.27	1.73e-08	3702.AT1G01580.1,3702.AT1G02930.1,3702.AT1G04400.1,3702.AT1G05010.1,3702.AT1G08830.1,3702.AT1G09770.1,3702.AT1G09970.2,3702.AT1G11000.1,3702.AT1G11350.1,3702.AT1G14780.1,3702.AT1G17420.1,3702.AT1G19180.1,3702.AT1G20440.1,3702.AT1G20840.1,3702.AT1G32960.1,3702.AT1G33520.1,3702.AT1G37130.1,3702.AT1G42540.1,3702.AT1G48410.2,3702.AT1G50030.1,3702.AT1G59870.1,3702.AT1G61800.1,3702.AT1G62660.1,3702.AT1…	FRO2,GSTF6,CRY2,EFE,CSD1,CDC5,RLK7,MLO4,SD1-13,AT1G14780,LOX3,JAZ1,COR47,TMT1,SBT3.3,MOS2,NIA2,GLR3.3,AGO1,TOR,ABCG36,GPT2,AT1G62660,ABCF3,ILA,cICDH,NRT1:2,AT1G74360,PR5,AT1G79090,WRKY40,LCR68,OPR3,AT2G21120,GRP7,MIPS2,LYK4,PLA2A,EIL1,UBA1,GSTF9,LRK1,AMT2,WRKY33,EULS3,MLO12,CYT1,AT2G45820,BAG6,DOX1,VGT1,PR4,EMB3119,MKP2,MYB108,AT3G09440,AT3G10190,AT3G10260,SAG20,UGT76B1,NHL1,HCHIB,HSP70,ABCC7,ATB…
GO:0009698	Phenylpropanoid metabolic process	31	116	0.66	2.16e-08	3702.AT1G07890.8,3702.AT1G17260.1,3702.AT1G59870.1,3702.AT1G64160.1,3702.AT1G72680.1,3702.AT2G30490.1,3702.AT2G36880.2,3702.AT2G37040.1,3702.AT2G40890.1,3702.AT3G09220.1,3702.AT3G12900.1,3702.AT3G13610.1,3702.AT3G19450.1,3702.AT3G23590.1,3702.AT3G24503.1,3702.AT3G53480.1,3702.AT3G59030.1,3702.AT4G01070.1,3702.AT4G14090.1,3702.AT4G23690.1,3702.AT4G26220.1,3702.AT4G30210.1,3702.AT4G34050.1,3702.AT4…	APX1,AHA10,ABCG36,DIR5,CADG,C4H,MAT3,PAL1,CYP98A3,LAC7,AT3G12900,AT3G13610,ATCAD4,RFR1,ALDH2C4,ABCG37,TT12,GT72B1,AT4G14090,DIR6,AT4G26220,ATR2,CCoAOMT1,CAD6,AT4G39230,PRX52,LAC14,UGT78D2,At5g22500,HCT,OMT1
GO:0019748	Secondary metabolic process	52	300	0.47	2.16e-08	3702.AT1G02930.1,3702.AT1G02950.2,3702.AT1G07890.8,3702.AT1G10360.1,3702.AT1G17260.1,3702.AT1G59870.1,3702.AT1G64160.1,3702.AT1G72680.1,3702.AT1G73270.1,3702.AT1G76880.1,3702.AT1G78370.1,3702.AT1G78380.1,3702.AT2G20610.1,3702.AT2G22920.2,3702.AT2G23010.1,3702.AT2G29420.1,3702.AT2G29440.1,3702.AT2G29490.1,3702.AT2G30490.1,3702.AT2G30860.1,3702.AT2G36880.2,3702.AT2G37040.1,3702.AT2G38470.1,3702.AT2…	GSTF6,GSTF4,APX1,GSTU18,AHA10,ABCG36,DIR5,CADG,scpl6,AT1G76880,GSTU20,GSTU19,SUR1,SCPL12,SCPL9,GSTU7,GSTU6,GSTU1,C4H,GSTF9,MAT3,PAL1,WRKY33,CYP98A3,NAC042,LAC7,GSTU8,AT3G12900,AT3G13610,ATCAD4,RFR1,ALDH2C4,ABCG37,TT12,GT72B1,AT4G14090,GSH1,DIR6,AT4G26220,ATR2,CYP83B1,CCoAOMT1,CAD6,AT4G39230,PRX52,LAC14,UGT78D2,At5g22500,scpl1,HCT,OMT1,ILR3
GO:0051707	Response to other organism	132	1226	0.27	2.71e-08	3702.AT1G01580.1,3702.AT1G02930.1,3702.AT1G04400.1,3702.AT1G05010.1,3702.AT1G08830.1,3702.AT1G09770.1,3702.AT1G09970.2,3702.AT1G11350.1,3702.AT1G14780.1,3702.AT1G17420.1,3702.AT1G19180.1,3702.AT1G20440.1,3702.AT1G20840.1,3702.AT1G32960.1,3702.AT1G33520.1,3702.AT1G37130.1,3702.AT1G42540.1,3702.AT1G48410.2,3702.AT1G50030.1,3702.AT1G59870.1,3702.AT1G61800.1,3702.AT1G62660.1,3702.AT1G64550.1,3702.AT1…	FRO2,GSTF6,CRY2,EFE,CSD1,CDC5,RLK7,SD1-13,AT1G14780,LOX3,JAZ1,COR47,TMT1,SBT3.3,MOS2,NIA2,GLR3.3,AGO1,TOR,ABCG36,GPT2,AT1G62660,ABCF3,ILA,cICDH,NRT1:2,AT1G74360,PR5,AT1G79090,WRKY40,LCR68,OPR3,AT2G21120,GRP7,MIPS2,LYK4,PLA2A,EIL1,UBA1,GSTF9,LRK1,AMT2,WRKY33,EULS3,MLO12,CYT1,AT2G45820,BAG6,DOX1,VGT1,PR4,EMB3119,MKP2,MYB108,AT3G09440,AT3G10190,AT3G10260,SAG20,UGT76B1,NHL1,HCHIB,HSP70,ABCC7,ATBFRUCT…
GO:0044281	Small molecule metabolic process	153	1509	0.24	4.11e-08	3702.AT1G01090.1,3702.AT1G01120.1,3702.AT1G02500.1,3702.AT1G04400.1,3702.AT1G05560.1,3702.AT1G08080.1,3702.AT1G11790.1,3702.AT1G11840.6,3702.AT1G12000.1,3702.AT1G12050.1,3702.AT1G12940.1,3702.AT1G15550.1,3702.AT1G17420.1,3702.AT1G20560.1,3702.AT1G21400.1,3702.AT1G22170.1,3702.AT1G27980.1,3702.AT1G37130.1,3702.AT1G44350.1,3702.AT1G49820.1,3702.AT1G50030.1,3702.AT1G50430.1,3702.AT1G50480.1,3702.AT1…	At1g01090,KCS1,SAM1,CRY2,UGT75B1,ACA7,ADT1,GLX1,AT1G12000,AT1G12050,NRT2.5,GA3OX1,LOX3,AAE1,AT1G21400,AT1G22170,DPL1,NIA2,ILL6,MTK,TOR,DWF5,THFS,ABA2,MUM4,FAP3,RSH3,GolS2,ABCG36,PANK1,DIR5,FRA3,cICDH,MYB62,NRT1:2,AT1G72550,HTH,GDPD5,HMG1,OPR2,AT1G76880,ADH1,ATGA2OX1,RHM1,GGH2,GA2,IMD2,ACO3,OPR3,NIR1,ADC1,AT2G16790,HMG2,AT2G17630,SUR1,MIPS2,MES3,AT2G24580,PLA2A,KCS11,THIC,C4H,ASP1,LOS2,MAT3,PAL1,A…
GO:1901615	Organic hydroxy compound metabolic process	51	299	0.47	4.37e-08	3702.AT1G04010.1,3702.AT1G11840.6,3702.AT1G12050.1,3702.AT1G17260.1,3702.AT1G50030.1,3702.AT1G50430.1,3702.AT1G52340.1,3702.AT1G64160.1,3702.AT1G65580.1,3702.AT1G65930.1,3702.AT1G74210.1,3702.AT1G76490.1,3702.AT1G78570.1,3702.AT2G05710.1,3702.AT2G17370.1,3702.AT2G22240.1,3702.AT2G23610.1,3702.AT2G26710.1,3702.AT2G37040.1,3702.AT2G43820.1,3702.AT2G45400.1,3702.AT3G01420.1,3702.AT3G02720.1,3702.AT3…	PSAT1,GLX1,AT1G12050,AHA10,TOR,DWF5,ABA2,DIR5,FRA3,cICDH,GDPD5,HMG1,RHM1,ACO3,HMG2,MIPS2,MES3,BAS1,PAL1,UGT74F2,BEN1,DOX1,DJ1D,MEE32,CYP90D1,MES10,DWF4,AT3G54250,TPI,TT12,APG1,GOX3,CYP707A1,DIR6,SQE3,RSR4,VTE5,FLS1,DMR6,MK,CYP716A1,CYP716A2,SOS4,GDPD2,AOS,FPS1,ACAT2,TAT7,OMT1,SVL1,IPK2BETA
GO:0006979	Response to oxidative stress	59	380	0.43	4.4e-08	3702.AT1G02930.1,3702.AT1G07530.1,3702.AT1G07890.8,3702.AT1G08830.1,3702.AT1G09970.2,3702.AT1G12520.1,3702.AT1G14870.1,3702.AT1G27730.1,3702.AT1G56600.1,3702.AT1G59860.1,3702.AT1G77120.1,3702.AT1G78380.1,3702.AT1G78410.1,3702.AT2G05710.1,3702.AT2G06050.2,3702.AT2G16500.1,3702.AT2G24150.1,3702.AT2G29500.1,3702.AT2G31320.1,3702.AT2G37040.1,3702.AT2G37860.3,3702.AT2G39460.2,3702.AT2G39770.1,3702.AT2…	GSTF6,SCL14,APX1,CSD1,RLK7,CCS,PCR2,STZ,GolS2,AT1G59860,ADH1,GSTU19,AT1G78410,ACO3,OPR3,ADC1,HHP3,AT2G29500,PARP1,PAL1,LCD1,RPL23AA,CYT1,AT2G41480,GolS1,DOX1,AT3G03100,GAPC1,MKP2,AT3G08640,APX2,SAG20,AT3G13610,GATL10,AT3G28580,HSP17.4,AT3G49960,SIP2,SAG21,MSRB3,ATHSP22.0,AT4G21870,GSH1,WRKY53,AT4G25980,RSR4,CIPK14,PRX52,PA2,HSP17.6II,TT4,AER,BCB,FSD3,FC-I,AT5G58400,GRXC1,RHS19,BT4
GO:0043436	Oxoacid metabolic process	113	1019	0.28	1.1e-07	3702.AT1G01090.1,3702.AT1G01120.1,3702.AT1G05560.1,3702.AT1G11790.1,3702.AT1G11840.6,3702.AT1G12000.1,3702.AT1G12050.1,3702.AT1G12940.1,3702.AT1G15550.1,3702.AT1G17420.1,3702.AT1G20560.1,3702.AT1G21400.1,3702.AT1G22170.1,3702.AT1G27980.1,3702.AT1G37130.1,3702.AT1G44350.1,3702.AT1G49820.1,3702.AT1G50030.1,3702.AT1G50480.1,3702.AT1G52340.1,3702.AT1G53520.1,3702.AT1G59870.1,3702.AT1G65930.1,3702.AT1…	At1g01090,KCS1,UGT75B1,ADT1,GLX1,AT1G12000,AT1G12050,NRT2.5,GA3OX1,LOX3,AAE1,AT1G21400,AT1G22170,DPL1,NIA2,ILL6,MTK,TOR,THFS,ABA2,FAP3,ABCG36,cICDH,MYB62,NRT1:2,AT1G72550,HTH,OPR2,AT1G76880,ATGA2OX1,GGH2,GA2,IMD2,ACO3,OPR3,NIR1,ADC1,AT2G16790,AT2G17630,SUR1,MES3,AT2G24580,PLA2A,KCS11,ASP1,LOS2,PAL1,CYT1,NAC042,UGT74F2,MTO1,DOX1,DJ1D,GAPC1,MEE32,ACLB-1,FAD2,FAD5,AAE7,AT3G19480,IGPD,LOX2,AT3G45660,…
GO:0044419	Interspecies interaction between organisms	133	1274	0.25	1.1e-07	3702.AT1G01580.1,3702.AT1G02930.1,3702.AT1G04400.1,3702.AT1G05010.1,3702.AT1G08830.1,3702.AT1G09770.1,3702.AT1G09970.2,3702.AT1G11350.1,3702.AT1G14780.1,3702.AT1G17420.1,3702.AT1G19180.1,3702.AT1G20440.1,3702.AT1G20840.1,3702.AT1G32960.1,3702.AT1G33520.1,3702.AT1G37130.1,3702.AT1G42540.1,3702.AT1G48410.2,3702.AT1G50030.1,3702.AT1G59870.1,3702.AT1G61800.1,3702.AT1G62660.1,3702.AT1G64550.1,3702.AT1…	FRO2,GSTF6,CRY2,EFE,CSD1,CDC5,RLK7,SD1-13,AT1G14780,LOX3,JAZ1,COR47,TMT1,SBT3.3,MOS2,NIA2,GLR3.3,AGO1,TOR,ABCG36,GPT2,AT1G62660,ABCF3,ILA,cICDH,NRT1:2,AT1G74360,PR5,AT1G79090,WRKY40,LCR68,OPR3,AT2G21120,GRP7,MIPS2,LYK4,PLA2A,EIL1,UBA1,GSTF9,LRK1,AMT2,WRKY33,EULS3,MLO12,CYT1,AT2G45820,BAG6,DOX1,VGT1,PR4,EMB3119,MKP2,MYB108,AT3G09440,AT3G10190,AT3G10260,SAG20,UGT76B1,NHL1,HCHIB,HSP70,ABCC7,ATBFRUCT…
GO:0070887	Cellular response to chemical stimulus	143	1409	0.24	1.3e-07	3702.AT1G05010.1,3702.AT1G05850.1,3702.AT1G07890.8,3702.AT1G08830.1,3702.AT1G08860.1,3702.AT1G10840.1,3702.AT1G11350.1,3702.AT1G12520.1,3702.AT1G12940.1,3702.AT1G15550.1,3702.AT1G17550.1,3702.AT1G18390.2,3702.AT1G19180.1,3702.AT1G20925.1,3702.AT1G24020.2,3702.AT1G27730.1,3702.AT1G34210.1,3702.AT1G35710.1,3702.AT1G42540.1,3702.AT1G50030.1,3702.AT1G52340.1,3702.AT1G53700.1,3702.AT1G53910.1,3702.AT1…	EFE,POM1,APX1,CSD1,BON3,TIF3H1,SD1-13,CCS,NRT2.5,GA3OX1,HAB2,AT1G18390,JAZ1,AT1G20925,MLP423,STZ,SERK2,AT1G35710,GLR3.3,TOR,ABA2,WAG1,RAP2.12,AT1G59860,ABCG36,WRKY6,AT1G62660,RBOHF,RK1,AT1G66360,AT1G66880,MYB62,GASA1,ADH1,GSTU19,TPS1,SCI1,GA2,CPK6,PSB29,UCP5,LYK4,PKL,AT2G26190,PLA2A,EIL1,ARF10,GLR2.8,ABCG31,GSTF9,SBE2.1,AT2G41480,ABCB4,ERF71,DOX1,RGLG1,MKP2,AIR12,AT3G09440,APX2,HSP70,AT3G13610,AT…
GO:0019752	Carboxylic acid metabolic process	102	896	0.29	1.91e-07	3702.AT1G01090.1,3702.AT1G01120.1,3702.AT1G05560.1,3702.AT1G11790.1,3702.AT1G11840.6,3702.AT1G12000.1,3702.AT1G12050.1,3702.AT1G15550.1,3702.AT1G17420.1,3702.AT1G20560.1,3702.AT1G21400.1,3702.AT1G22170.1,3702.AT1G27980.1,3702.AT1G44350.1,3702.AT1G49820.1,3702.AT1G50030.1,3702.AT1G50480.1,3702.AT1G52340.1,3702.AT1G53520.1,3702.AT1G65930.1,3702.AT1G68320.1,3702.AT1G72550.1,3702.AT1G72970.1,3702.AT1…	At1g01090,KCS1,UGT75B1,ADT1,GLX1,AT1G12000,AT1G12050,GA3OX1,LOX3,AAE1,AT1G21400,AT1G22170,DPL1,ILL6,MTK,TOR,THFS,ABA2,FAP3,cICDH,MYB62,AT1G72550,HTH,OPR2,ATGA2OX1,GGH2,GA2,IMD2,ACO3,OPR3,ADC1,AT2G16790,AT2G17630,SUR1,MES3,AT2G24580,PLA2A,KCS11,ASP1,LOS2,PAL1,CYT1,NAC042,UGT74F2,MTO1,DOX1,DJ1D,GAPC1,MEE32,ACLB-1,FAD2,FAD5,AAE7,AT3G19480,IGPD,LOX2,GLDH,KING1,CSR1,AAE3,MES10,ABCG37,TPI,HMT2,GA1,AT4G…
GO:0006955	Immune response	50	308	0.45	2.22e-07	3702.AT1G09770.1,3702.AT1G09970.2,3702.AT1G11330.2,3702.AT1G11350.1,3702.AT1G14780.1,3702.AT1G32960.1,3702.AT1G42540.1,3702.AT1G48410.2,3702.AT1G59870.1,3702.AT1G64790.2,3702.AT1G75040.1,3702.AT1G79090.2,3702.AT2G21660.1,3702.AT2G23770.1,3702.AT2G26560.1,3702.AT2G38470.1,3702.AT2G39200.1,3702.AT2G46240.1,3702.AT3G01420.1,3702.AT3G04720.1,3702.AT3G12500.1,3702.AT3G14840.2,3702.AT3G16030.1,3702.AT3…	CDC5,RLK7,AT1G11330,SD1-13,AT1G14780,SBT3.3,GLR3.3,AGO1,ABCG36,ILA,PR5,AT1G79090,GRP7,LYK4,PLA2A,WRKY33,MLO12,BAG6,DOX1,PR4,HCHIB,AT3G14840,CES101,AT3G19400,CERK1,ATMIN7,RPP13,BCS1,PAD4,SIB1,DRB4,OSM34,AT4G16260,GSH1,WRKY53,AT4G28460,MKK2,CYP83B1,AT4G37290,PCK1,ROC1,RPN8A,EMB3011,DND1,AT5G43560,ERF2,DIR1,HSP90.1,HSP81-2,AT5G65600
GO:0006952	Defense response	139	1374	0.24	2.41e-07	3702.AT1G02170.1,3702.AT1G02930.1,3702.AT1G04400.1,3702.AT1G05010.1,3702.AT1G08830.1,3702.AT1G08860.1,3702.AT1G09770.1,3702.AT1G09970.2,3702.AT1G11000.1,3702.AT1G11350.1,3702.AT1G14780.1,3702.AT1G19180.1,3702.AT1G20440.1,3702.AT1G24020.2,3702.AT1G32960.1,3702.AT1G33520.1,3702.AT1G42540.1,3702.AT1G48410.2,3702.AT1G50030.1,3702.AT1G50180.1,3702.AT1G53350.1,3702.AT1G59870.1,3702.AT1G64060.1,3702.AT1…	MC1,GSTF6,CRY2,EFE,CSD1,BON3,CDC5,RLK7,MLO4,SD1-13,AT1G14780,JAZ1,COR47,MLP423,SBT3.3,MOS2,GLR3.3,AGO1,TOR,AT1G50180,AT1G53350,ABCG36,RBOHF,ABCF3,ILA,cICDH,MLP34,JAZ6,AT1G74360,PR5,AAP3,AT1G79090,WRKY40,MLP328,LCR68,LYM2,AT2G21120,GRP7,MIPS2,LYK4,PLA2A,EIL1,AT2G27500,GSTF9,SOBIR1,PUB23,PAL1,LRK1,WRKY33,EULS3,MLO12,CYT1,AT2G45820,BAG6,DOX1,PR4,EMB3119,MYB108,AT3G10190,UGT76B1,NHL1,PUB24,HCHIB,ATBF…
GO:0009743	Response to carbohydrate	32	143	0.59	2.76e-07	3702.AT1G08830.1,3702.AT1G10840.1,3702.AT1G12000.1,3702.AT1G21400.1,3702.AT1G22160.1,3702.AT1G50030.1,3702.AT1G52340.1,3702.AT1G61800.1,3702.AT1G69780.1,3702.AT1G77120.1,3702.AT1G78580.1,3702.AT2G20890.1,3702.AT2G24150.1,3702.AT2G28350.1,3702.AT2G36390.1,3702.AT3G04120.1,3702.AT3G19940.1,3702.AT3G26090.1,3702.AT3G52430.1,3702.AT3G57540.1,3702.AT3G63210.1,3702.AT4G01900.1,3702.AT4G02280.1,3702.AT4…	CSD1,TIF3H1,AT1G12000,AT1G21400,AT1G22160,TOR,ABA2,GPT2,ATHB13,ADH1,TPS1,PSB29,HHP3,ARF10,SBE2.1,GAPC1,AT3G19940,RGS1,PAD4,AT3G57540,MARD1,GLB1,SUS3,bHLH104,SWEET17,HHP2,GBF6,CIPK14,AT5G20700,SUS1,CUL4,IPK2BETA
GO:0045087	Innate immune response	49	302	0.45	2.98e-07	3702.AT1G09770.1,3702.AT1G09970.2,3702.AT1G11350.1,3702.AT1G14780.1,3702.AT1G32960.1,3702.AT1G42540.1,3702.AT1G48410.2,3702.AT1G59870.1,3702.AT1G64790.2,3702.AT1G75040.1,3702.AT1G79090.2,3702.AT2G21660.1,3702.AT2G23770.1,3702.AT2G26560.1,3702.AT2G38470.1,3702.AT2G39200.1,3702.AT2G46240.1,3702.AT3G01420.1,3702.AT3G04720.1,3702.AT3G12500.1,3702.AT3G14840.2,3702.AT3G16030.1,3702.AT3G19400.1,3702.AT3…	CDC5,RLK7,SD1-13,AT1G14780,SBT3.3,GLR3.3,AGO1,ABCG36,ILA,PR5,AT1G79090,GRP7,LYK4,PLA2A,WRKY33,MLO12,BAG6,DOX1,PR4,HCHIB,AT3G14840,CES101,AT3G19400,CERK1,ATMIN7,RPP13,BCS1,PAD4,SIB1,DRB4,OSM34,AT4G16260,GSH1,WRKY53,AT4G28460,MKK2,CYP83B1,AT4G37290,PCK1,ROC1,RPN8A,EMB3011,DND1,AT5G43560,ERF2,DIR1,HSP90.1,HSP81-2,AT5G65600
GO:0009266	Response to temperature stimulus	71	549	0.35	6.07e-07	3702.AT1G01060.2,3702.AT1G01120.1,3702.AT1G05850.1,3702.AT1G07890.8,3702.AT1G20440.1,3702.AT1G27730.1,3702.AT1G35680.1,3702.AT1G46264.1,3702.AT1G50500.2,3702.AT1G52340.1,3702.AT1G52690.1,3702.AT1G56070.1,3702.AT1G56600.1,3702.AT1G59860.1,3702.AT1G77120.1,3702.AT2G16500.1,3702.AT2G21660.1,3702.AT2G26640.1,3702.AT2G29500.1,3702.AT2G31180.1,3702.AT2G36530.1,3702.AT2G37770.2,3702.AT2G38470.1,3702.AT2…	LHY,KCS1,POM1,APX1,COR47,STZ,RPL21C,HSFB4,HIT1,ABA2,LEA7,LOS1,GolS2,AT1G59860,ADH1,ADC1,GRP7,KCS11,AT2G29500,MYB14,LOS2,ChlAKR,WRKY33,RPL23AA,CYT1,HSFB3,BAG6,GolS1,GAPC1,AT3G09440,HSP70,PMH2,ELIP1,HSP17.4,ATPMEPCRB,SAG21,MSRB3,ATHSP22.0,GR-RBP2,SWEET17,CT-BMY,AT4G21870,GSH1,SHD,OLEO1,SUMO1,HSP21,MKK2,HSF4,GRP2,CIPK14,LEA4-5,WRKY26,MTHSC70-2,NRPB4,HSP17.6II,TUB6,BCB,SUS1,CHIA,AATP1,ERF5,AT5G47550,…
GO:0055085	Transmembrane transport	124	1203	0.25	6.37e-07	3702.AT1G08230.2,3702.AT1G10010.1,3702.AT1G11260.1,3702.AT1G11670.1,3702.AT1G12940.1,3702.AT1G15170.1,3702.AT1G17260.1,3702.AT1G19450.1,3702.AT1G20840.1,3702.AT1G20925.1,3702.AT1G22710.1,3702.AT1G28220.1,3702.AT1G28230.1,3702.AT1G30220.1,3702.AT1G42540.1,3702.AT1G47530.1,3702.AT1G47670.1,3702.AT1G52190.1,3702.AT1G55910.1,3702.AT1G59870.1,3702.AT1G61800.1,3702.AT1G67940.1,3702.AT1G69850.1,3702.AT1…	AT1G08230,AAP8,STP1,AT1G11670,NRT2.5,AT1G15170,AHA10,AT1G19450,TMT1,AT1G20925,SUC2,PUP3,PUP1,INT2,GLR3.3,AT1G47530,AT1G47670,AT1G52190,ZIP11,ABCG36,GPT2,ABCI17,NRT1:2,AT1G71140,SUC5,AT1G73700,STP14,AAP3,GABP,PTR2,UPS4,PSB29,AT2G21120,UCP5,AT2G23790,HA5,GLR2.8,ABCG31,KUP1,ABCG34,ProT3,GAMMA-TIP,ABCG33,AMT2,ABCB6,PROT1,OEP16-3,PIP1B,CNGC3,ABCB4,AT2G48020,VGT1,NHX2,NIP7;1,NHX4,AZG1,ABCC6,ABCC7,SWEET…
GO:0009058	Biosynthetic process	217	2480	0.18	6.52e-07	3702.AT1G01090.1,3702.AT1G01120.1,3702.AT1G02500.1,3702.AT1G02780.1,3702.AT1G04920.1,3702.AT1G05010.1,3702.AT1G05850.1,3702.AT1G06780.2,3702.AT1G07890.8,3702.AT1G10840.1,3702.AT1G11790.1,3702.AT1G15550.1,3702.AT1G17260.1,3702.AT1G17420.1,3702.AT1G25290.1,3702.AT1G26810.1,3702.AT1G26910.1,3702.AT1G33750.1,3702.AT1G35680.1,3702.AT1G37130.1,3702.AT1G44446.1,3702.AT1G49820.1,3702.AT1G50030.1,3702.AT1…	At1g01090,KCS1,SAM1,emb2386,SPS3F,EFE,POM1,GAUT6,APX1,TIF3H1,ADT1,GA3OX1,AHA10,LOX3,RBL10,GALT1,RPL10B,AT1G33750,RPL21C,NIA2,CH1,MTK,TOR,DWF5,THFS,ABA2,MUM4,RSH3,NRPB8A,CSLE1,LOS1,PANK1,BAN,STM,RBOHF,DIR5,MYB62,AT1G72550,CADG,BEE3,HMG1,OPR2,AT1G76880,AT1G77810,ATGA2OX1,RHM1,TPS1,CAMS1,LUP2,GA2,IMD2,OPR3,ADC1,HMG2,AT2G17630,SUR1,MIPS2,AT2G22900,HCS1,PLA2A,KCS11,LOG1,THIC,C4H,ASP1,LSH3,GSL03,CSLB03…
GO:1901698	Response to nitrogen compound	44	261	0.46	6.52e-07	3702.AT1G05850.1,3702.AT1G07530.1,3702.AT1G12940.1,3702.AT1G27730.1,3702.AT1G42540.1,3702.AT1G45000.1,3702.AT1G50030.1,3702.AT1G59870.1,3702.AT1G62300.1,3702.AT1G77120.1,3702.AT1G80840.1,3702.AT2G15620.1,3702.AT2G23320.1,3702.AT2G23770.1,3702.AT2G29060.1,3702.AT2G29110.1,3702.AT2G29630.2,3702.AT2G35930.1,3702.AT2G38470.1,3702.AT2G39770.1,3702.AT3G01420.1,3702.AT3G16720.1,3702.AT3G18710.1,3702.AT3…	POM1,SCL14,NRT2.5,STZ,GLR3.3,AT1G45000,TOR,ABCG36,WRKY6,ADH1,WRKY40,NIR1,WRKY15,LYK4,AT2G29060,GLR2.8,THIC,PUB23,WRKY33,CYT1,DOX1,ATL2,PUB29,CERK1,AT3G46600,ABCG37,MKP1,SHM4,IBR10,ERF-1,WRKY53,NLP7,NRT2.7,NIT4,AT5G37490,PTR3,ERF2,ERF5,RHD2,AT5G51190,AT5G56960,HSFB2A,CMPG2,MAPKKK5
GO:0006810	Transport	198	2223	0.18	9.27e-07	3702.AT1G01490.1,3702.AT1G01580.1,3702.AT1G06210.1,3702.AT1G06330.1,3702.AT1G08230.2,3702.AT1G09630.1,3702.AT1G10010.1,3702.AT1G10730.1,3702.AT1G11260.1,3702.AT1G11670.1,3702.AT1G12520.1,3702.AT1G12940.1,3702.AT1G13120.1,3702.AT1G13170.2,3702.AT1G15170.1,3702.AT1G17260.1,3702.AT1G19450.1,3702.AT1G20840.1,3702.AT1G20925.1,3702.AT1G22710.1,3702.AT1G27695.1,3702.AT1G28220.1,3702.AT1G28230.1,3702.AT1…	AT1G01490,FRO2,AT1G06210,AT1G06330,AT1G08230,RAB11c,AAP8,AT1G10730,STP1,AT1G11670,CCS,NRT2.5,GLE1,ORP1D,AT1G15170,AHA10,AT1G19450,TMT1,AT1G20925,SUC2,AT1G27695,PUP3,PUP1,AT1G29290,INT2,VSR6,GLR3.3,AT1G47530,AT1G47670,HIT1,AT1G52190,AT1G52360,WAG1,ZIP11,DL3,ABCG36,GPT2,STM,ABCI17,NRT1:2,AT1G71140,POK,SUC5,AT1G73700,STP14,AAP3,RHM1,GABP,PTR2,UPS4,AP19,PSB29,AT2G21120,RER1B,GRP7,MGP1,UCP5,AT2G23790,…
GO:0032787	Monocarboxylic acid metabolic process	62	456	0.37	9.63e-07	3702.AT1G01090.1,3702.AT1G01120.1,3702.AT1G05560.1,3702.AT1G11840.6,3702.AT1G12000.1,3702.AT1G12050.1,3702.AT1G17420.1,3702.AT1G20560.1,3702.AT1G22170.1,3702.AT1G44350.1,3702.AT1G50030.1,3702.AT1G52340.1,3702.AT1G53520.1,3702.AT1G72970.1,3702.AT1G76690.1,3702.AT2G05710.1,3702.AT2G06050.2,3702.AT2G16790.1,3702.AT2G20610.1,3702.AT2G23610.1,3702.AT2G26560.1,3702.AT2G26640.1,3702.AT2G36530.1,3702.AT2…	At1g01090,KCS1,UGT75B1,GLX1,AT1G12000,AT1G12050,LOX3,AAE1,AT1G22170,ILL6,TOR,ABA2,FAP3,HTH,OPR2,ACO3,OPR3,AT2G16790,SUR1,MES3,PLA2A,KCS11,LOS2,PAL1,UGT74F2,DOX1,DJ1D,GAPC1,MEE32,ACLB-1,FAD2,FAD5,AAE7,LOX2,KING1,AAE3,MES10,ABCG37,TPI,AT4G05160,IBR10,CLA1,GOX3,CYP707A1,AT4G26390,CLO1,FADA,PFK1,CYP83B1,HDR,ST2A,ASN3,FDH,DMR6,AOS,KASI,BI1,ACAT2,DXR,AT5G63380,CYP94B1,ACX2
GO:0051716	Cellular response to stimulus	227	2640	0.17	9.66e-07	3702.AT1G04400.1,3702.AT1G05010.1,3702.AT1G05850.1,3702.AT1G07890.8,3702.AT1G08830.1,3702.AT1G08860.1,3702.AT1G09570.1,3702.AT1G09630.1,3702.AT1G09770.1,3702.AT1G10840.1,3702.AT1G10940.2,3702.AT1G11350.1,3702.AT1G12520.1,3702.AT1G12940.1,3702.AT1G14780.1,3702.AT1G15550.1,3702.AT1G16890.3,3702.AT1G17550.1,3702.AT1G18390.2,3702.AT1G19180.1,3702.AT1G20925.1,3702.AT1G21400.1,3702.AT1G24020.2,3702.AT1…	CRY2,EFE,POM1,APX1,CSD1,BON3,PHYA,RAB11c,CDC5,TIF3H1,SNRK2.4,SD1-13,CCS,NRT2.5,AT1G14780,GA3OX1,UBC36,HAB2,AT1G18390,JAZ1,AT1G20925,AT1G21400,MLP423,STZ,AT1G28390,AT1G29290,MOS2,SERK2,CDPK2,AT1G35710,GLR3.3,AT1G45000,HSFB4,CIPK17,TOR,ABA2,PPC1,WAG1,RAP2.12,SAB,AT1G59860,ABCG36,WRKY6,AT1G62660,RBOHF,RK1,AT1G66360,AT1G66880,MYB62,PDE337,GASA1,ADH1,GSTU19,TPS1,UBC35,SCI1,GA2,AT1G80870,AT2G01820,PAP1…
GO:0051179	Localization	207	2370	0.18	1.57e-06	3702.AT1G01050.1,3702.AT1G01490.1,3702.AT1G01580.1,3702.AT1G05510.1,3702.AT1G06210.1,3702.AT1G06330.1,3702.AT1G08230.2,3702.AT1G09630.1,3702.AT1G10010.1,3702.AT1G10730.1,3702.AT1G11260.1,3702.AT1G11670.1,3702.AT1G12520.1,3702.AT1G12940.1,3702.AT1G13120.1,3702.AT1G13170.2,3702.AT1G15170.1,3702.AT1G17260.1,3702.AT1G19450.1,3702.AT1G20840.1,3702.AT1G20925.1,3702.AT1G22710.1,3702.AT1G27695.1,3702.AT1…	PPa1,AT1G01490,FRO2,AT1G05510,AT1G06210,AT1G06330,AT1G08230,RAB11c,AAP8,AT1G10730,STP1,AT1G11670,CCS,NRT2.5,GLE1,ORP1D,AT1G15170,AHA10,AT1G19450,TMT1,AT1G20925,SUC2,AT1G27695,PUP3,PUP1,AT1G29290,INT2,VSR6,GLR3.3,AT1G47530,AT1G47670,HIT1,AT1G52190,AT1G52360,WAG1,ZIP11,DL3,ABCG36,GPT2,STM,RBOHF,ABCI17,NRT1:2,AT1G71140,POK,SUC5,AT1G73700,STP14,AAP3,RHM1,GABP,PTR2,UPS4,AP19,PSB29,AT2G21120,RER1B,GRP7…
GO:0001101	Response to acid chemical	52	355	0.4	1.66e-06	3702.AT1G02820.1,3702.AT1G02930.1,3702.AT1G04400.1,3702.AT1G05850.1,3702.AT1G18390.2,3702.AT1G20440.1,3702.AT1G27730.1,3702.AT1G42540.1,3702.AT1G52340.1,3702.AT1G52690.1,3702.AT1G56600.1,3702.AT1G59870.1,3702.AT1G62660.1,3702.AT1G77120.1,3702.AT1G78380.1,3702.AT2G21660.1,3702.AT2G29110.1,3702.AT2G33700.1,3702.AT2G35300.1,3702.AT2G35930.1,3702.AT2G37040.1,3702.AT2G37770.2,3702.AT2G38470.1,3702.AT2…	LEA3,GSTF6,CRY2,POM1,AT1G18390,COR47,STZ,GLR3.3,ABA2,LEA7,GolS2,ABCG36,AT1G62660,ADH1,GSTU19,GRP7,GLR2.8,PP2CG1,LEA18,PUB23,PAL1,ChlAKR,WRKY33,PIP1B,AT2G46140,GolS1,AT3G05700,TCTP,RR1,TRBAMY,RGS1,MKP1,AT3G57540,NTMC2T4,SUS3,SAG21,GR-RBP2,PIP1;5,NLP7,SHD,SIP3,GRP2,CIPK14,LEA4-5,SUS1,CHIA,CYCH;1,AATP1,PTR3,BI1,LTI65,HAI1
GO:1901576	Organic substance biosynthetic process	206	2363	0.18	1.87e-06	3702.AT1G01090.1,3702.AT1G01120.1,3702.AT1G02500.1,3702.AT1G02780.1,3702.AT1G04920.1,3702.AT1G05010.1,3702.AT1G05850.1,3702.AT1G06780.2,3702.AT1G07890.8,3702.AT1G10840.1,3702.AT1G11790.1,3702.AT1G15550.1,3702.AT1G17260.1,3702.AT1G17420.1,3702.AT1G25290.1,3702.AT1G26810.1,3702.AT1G26910.1,3702.AT1G33750.1,3702.AT1G35680.1,3702.AT1G44446.1,3702.AT1G49820.1,3702.AT1G50030.1,3702.AT1G50430.1,3702.AT1…	At1g01090,KCS1,SAM1,emb2386,SPS3F,EFE,POM1,GAUT6,APX1,TIF3H1,ADT1,GA3OX1,AHA10,LOX3,RBL10,GALT1,RPL10B,AT1G33750,RPL21C,CH1,MTK,TOR,DWF5,THFS,ABA2,MUM4,RSH3,NRPB8A,CSLE1,LOS1,PANK1,BAN,DIR5,MYB62,AT1G72550,CADG,BEE3,HMG1,OPR2,AT1G77810,ATGA2OX1,RHM1,TPS1,CAMS1,LUP2,GA2,IMD2,OPR3,ADC1,HMG2,AT2G17630,SUR1,MIPS2,AT2G22900,HCS1,PLA2A,KCS11,THIC,C4H,LSH3,GSL03,CSLB03,AT2G35840,SBE2.1,GSL8,MAT3,PAL1,GP…
GO:0009414	Response to water deprivation	48	315	0.42	1.9e-06	3702.AT1G02820.1,3702.AT1G02930.1,3702.AT1G04400.1,3702.AT1G05850.1,3702.AT1G18390.2,3702.AT1G20440.1,3702.AT1G27730.1,3702.AT1G52340.1,3702.AT1G52690.1,3702.AT1G56600.1,3702.AT1G59870.1,3702.AT1G62660.1,3702.AT1G77120.1,3702.AT1G78380.1,3702.AT2G21660.1,3702.AT2G33700.1,3702.AT2G35300.1,3702.AT2G35930.1,3702.AT2G37040.1,3702.AT2G37770.2,3702.AT2G38470.1,3702.AT2G45960.3,3702.AT2G46140.1,3702.AT2…	LEA3,GSTF6,CRY2,POM1,AT1G18390,COR47,STZ,ABA2,LEA7,GolS2,ABCG36,AT1G62660,ADH1,GSTU19,GRP7,PP2CG1,LEA18,PUB23,PAL1,ChlAKR,WRKY33,PIP1B,AT2G46140,GolS1,AT3G05700,TCTP,RR1,TRBAMY,RGS1,AT3G57540,NTMC2T4,SUS3,SAG21,GR-RBP2,PIP1;5,NLP7,SHD,SIP3,GRP2,CIPK14,LEA4-5,SUS1,CHIA,CYCH;1,AATP1,BI1,LTI65,HAI1
GO:0044238	Primary metabolic process	469	6374	0.1	2.37e-06	3702.AT1G01050.1,3702.AT1G01090.1,3702.AT1G01120.1,3702.AT1G02170.1,3702.AT1G02560.1,3702.AT1G02780.1,3702.AT1G02840.1,3702.AT1G03330.1,3702.AT1G04010.1,3702.AT1G04400.1,3702.AT1G04920.1,3702.AT1G05560.1,3702.AT1G05850.1,3702.AT1G05890.2,3702.AT1G06780.2,3702.AT1G09570.1,3702.AT1G09770.1,3702.AT1G09970.2,3702.AT1G10670.3,3702.AT1G10840.1,3702.AT1G10940.2,3702.AT1G11300.1,3702.AT1G11330.2,3702.AT1…	PPa1,At1g01090,KCS1,MC1,CLPP5,emb2386,SR34,LSM2,PSAT1,CRY2,SPS3F,UGT75B1,POM1,ARI5,GAUT6,PHYA,CDC5,RLK7,ACLA-1,TIF3H1,SNRK2.4,AT1G11300,AT1G11330,SD1-13,AT1G11590,ADT1,APA1,AT1G12000,AT1G12050,MAP1C,ECB2,GA3OX1,AT1G15920,UBC36,LOX3,HAB2,AT1G18390,AT1G18480,AAE1,SAUL1,AT1G21400,AT1G22170,SUC2,GH9B6,RBL10,BGLU40,GALT1,RPL10B,DPL1,SCPL45,AT1G28390,AT1G28590,RKF1,VSR6,XTH30,HAF01,SBT3.3,AT1G33750,SER…
GO:0009699	Phenylpropanoid biosynthetic process	22	80	0.67	2.87e-06	3702.AT1G07890.8,3702.AT1G17260.1,3702.AT1G64160.1,3702.AT1G72680.1,3702.AT2G36880.2,3702.AT2G37040.1,3702.AT2G40890.1,3702.AT3G12900.1,3702.AT3G13610.1,3702.AT3G19450.1,3702.AT3G24503.1,3702.AT3G59030.1,3702.AT4G01070.1,3702.AT4G23690.1,3702.AT4G26220.1,3702.AT4G34050.1,3702.AT4G37970.1,3702.AT4G39230.1,3702.AT5G05340.1,3702.AT5G22500.1,3702.AT5G48930.1,3702.AT5G54160.1	APX1,AHA10,DIR5,CADG,MAT3,PAL1,CYP98A3,AT3G12900,AT3G13610,ATCAD4,ALDH2C4,TT12,GT72B1,DIR6,AT4G26220,CCoAOMT1,CAD6,AT4G39230,PRX52,At5g22500,HCT,OMT1
GO:0009719	Response to endogenous stimulus	132	1363	0.22	4.32e-06	3702.AT1G05510.1,3702.AT1G05850.1,3702.AT1G10840.1,3702.AT1G15550.1,3702.AT1G17420.1,3702.AT1G17550.1,3702.AT1G18390.2,3702.AT1G19180.1,3702.AT1G20440.1,3702.AT1G20925.1,3702.AT1G24020.2,3702.AT1G27730.1,3702.AT1G34210.1,3702.AT1G35710.1,3702.AT1G42540.1,3702.AT1G44350.1,3702.AT1G48410.2,3702.AT1G50030.1,3702.AT1G53700.1,3702.AT1G53910.1,3702.AT1G56600.1,3702.AT1G59610.1,3702.AT1G59870.1,3702.AT1…	AT1G05510,POM1,TIF3H1,GA3OX1,LOX3,HAB2,AT1G18390,JAZ1,COR47,AT1G20925,MLP423,STZ,SERK2,AT1G35710,GLR3.3,ILL6,AGO1,TOR,WAG1,RAP2.12,GolS2,DL3,ABCG36,WRKY6,AT1G62660,RBOHF,RK1,AT1G66360,MYB62,JAZ6,GASA1,ADH1,SCI1,GA2,AIR3,ACO3,CPK6,MIPS2,LYK4,HHP3,PKL,AT2G26190,BAS1,EIL1,ARF10,GLR2.8,ABCG31,PARP1,PP2CG1,LOS2,CYT1,GBF3,ABCB4,GolS1,ERF71,DOX1,RGLG1,ICME-LIKE2,PR4,AT3G05700,AIR12,RR1,ACT2,PUR7,CERK1,A…
GO:0033554	Cellular response to stress	100	956	0.25	7.68e-06	3702.AT1G07890.8,3702.AT1G08830.1,3702.AT1G09770.1,3702.AT1G12520.1,3702.AT1G14780.1,3702.AT1G16890.3,3702.AT1G18390.2,3702.AT1G21400.1,3702.AT1G27730.1,3702.AT1G29290.1,3702.AT1G45000.1,3702.AT1G46264.1,3702.AT1G53310.3,3702.AT1G58250.2,3702.AT1G59860.1,3702.AT1G59870.1,3702.AT1G62300.1,3702.AT1G64060.1,3702.AT1G66880.1,3702.AT1G68320.1,3702.AT1G77120.1,3702.AT1G78380.1,3702.AT1G78580.1,3702.AT1…	APX1,CSD1,CDC5,CCS,AT1G14780,UBC36,AT1G18390,AT1G21400,STZ,AT1G29290,AT1G45000,HSFB4,PPC1,SAB,AT1G59860,ABCG36,WRKY6,RBOHF,AT1G66880,MYB62,ADH1,GSTU19,TPS1,UBC35,PAP10,MIPS2,UCP5,AT2G26190,PLA2A,UBA1,PARP1,WRKY33,HSFB3,SPX3,ERF71,DOX1,MKP2,AT3G09440,APX2,HCHIB,HSP70,PA200,AT3G13610,AT3G14100,AT3G19400,ELIP1,MSH7,SUS4,HSP17.4,RPP13,PSK4,MES10,BCS1,PAD4,MSH6,SAG21,MSRB3,ATHSP22.0,SWEET17,AT4G20860,…
GO:0032502	Developmental process	220	2627	0.16	9.29e-06	3702.AT1G01060.2,3702.AT1G01550.1,3702.AT1G03170.1,3702.AT1G03890.1,3702.AT1G04010.1,3702.AT1G04400.1,3702.AT1G05010.1,3702.AT1G05510.1,3702.AT1G05850.1,3702.AT1G07890.8,3702.AT1G08290.1,3702.AT1G09540.1,3702.AT1G09570.1,3702.AT1G09970.2,3702.AT1G13120.1,3702.AT1G17020.1,3702.AT1G17260.1,3702.AT1G17420.1,3702.AT1G18390.2,3702.AT1G19180.1,3702.AT1G20780.1,3702.AT1G21700.1,3702.AT1G26910.1,3702.AT1…	LHY,BPS1,FAF2,AT1G03890,PSAT1,CRY2,EFE,AT1G05510,POM1,APX1,WIP3,MYB61,PHYA,RLK7,GLE1,SRG1,AHA10,LOX3,AT1G18390,JAZ1,SAUL1,SWI3C,RPL10B,STZ,AT1G29290,SERK2,FBH1,RPL21C,AGO1,TOR,PPC1,MUM4,WAG1,RSH3,SAB,DL3,ABCG36,AT1G60420,STM,CDI,AT1G67170,MYB62,NAP,ATHB13,POK,RLP12,SUC5,HTH,AT1G74360,GASA1,RHM1,TPS1,LZF1,UBC35,SCI1,IMD2,AT2G01210,RPI2,MLP328,AT2G01820,EXPA15,AIR3,ACO3,OPR3,HEN2,SUR1,GRP7,MGP1,MIP…
GO:0010243	Response to organonitrogen compound	36	212	0.47	9.32e-06	3702.AT1G07530.1,3702.AT1G27730.1,3702.AT1G42540.1,3702.AT1G45000.1,3702.AT1G50030.1,3702.AT1G59870.1,3702.AT1G62300.1,3702.AT1G77120.1,3702.AT1G80840.1,3702.AT2G23320.1,3702.AT2G23770.1,3702.AT2G29060.1,3702.AT2G29110.1,3702.AT2G29630.2,3702.AT2G35930.1,3702.AT2G38470.1,3702.AT3G16720.1,3702.AT3G18710.1,3702.AT3G21630.1,3702.AT3G46600.1,3702.AT3G53480.1,3702.AT3G55270.1,3702.AT4G13930.1,3702.AT4…	SCL14,STZ,GLR3.3,AT1G45000,TOR,ABCG36,WRKY6,ADH1,WRKY40,WRKY15,LYK4,AT2G29060,GLR2.8,THIC,PUB23,WRKY33,ATL2,PUB29,CERK1,AT3G46600,ABCG37,MKP1,SHM4,IBR10,ERF-1,WRKY53,AT5G37490,PTR3,ERF2,ERF5,RHD2,AT5G51190,AT5G56960,HSFB2A,CMPG2,MAPKKK5
GO:0006811	Ion transport	97	925	0.26	1.02e-05	3702.AT1G01490.1,3702.AT1G01580.1,3702.AT1G06330.1,3702.AT1G08230.2,3702.AT1G10010.1,3702.AT1G11260.1,3702.AT1G12520.1,3702.AT1G12940.1,3702.AT1G17260.1,3702.AT1G19450.1,3702.AT1G20840.1,3702.AT1G22710.1,3702.AT1G29290.1,3702.AT1G30220.1,3702.AT1G42540.1,3702.AT1G47670.1,3702.AT1G52190.1,3702.AT1G55910.1,3702.AT1G59870.1,3702.AT1G61800.1,3702.AT1G67940.1,3702.AT1G69850.1,3702.AT1G71890.1,3702.AT1…	AT1G01490,FRO2,AT1G06330,AT1G08230,AAP8,STP1,CCS,NRT2.5,AHA10,AT1G19450,TMT1,SUC2,AT1G29290,INT2,GLR3.3,AT1G47670,AT1G52190,ZIP11,ABCG36,GPT2,ABCI17,NRT1:2,SUC5,STP14,AAP3,GABP,PTR2,UPS4,AT2G21120,MGP1,UCP5,AT2G23790,HA5,GLR2.8,ABCG31,KUP1,ProT3,AT2G36950,AMT2,PROT1,OEP16-3,CNGC3,AT2G48020,WRKY45,VGT1,NHX2,AT3G05220,NIP7;1,NHX4,LAC7,ALIS1,PMT5,STP4,AT3G19940,ZTP29,ACA9,AT3G28960,AT3G42050,HA4,SUL…
GO:0009617	Response to bacterium	58	449	0.35	1.02e-05	3702.AT1G01580.1,3702.AT1G02930.1,3702.AT1G08830.1,3702.AT1G09770.1,3702.AT1G11350.1,3702.AT1G19180.1,3702.AT1G32960.1,3702.AT1G33520.1,3702.AT1G42540.1,3702.AT1G59870.1,3702.AT1G62660.1,3702.AT1G64550.1,3702.AT1G64790.2,3702.AT1G65930.1,3702.AT1G80840.1,3702.AT2G22240.1,3702.AT2G23770.1,3702.AT2G27050.1,3702.AT2G30860.1,3702.AT2G37710.1,3702.AT2G38470.1,3702.AT2G39050.1,3702.AT2G39770.1,3702.AT3…	FRO2,GSTF6,CSD1,CDC5,SD1-13,JAZ1,SBT3.3,MOS2,GLR3.3,ABCG36,AT1G62660,ABCF3,ILA,cICDH,WRKY40,MIPS2,LYK4,EIL1,GSTF9,LRK1,WRKY33,EULS3,CYT1,DOX1,PR4,EMB3119,AT3G10260,HSP70,TCTP,CERK1,CYP82G1,ATMIN7,LOX2,BCS1,PAD4,EP3,SIB1,BG3,CRK25,OSM34,GOX3,GSH1,WRKY53,AT4G28460,CYP83B1,ADR1-L1,TGA10,AT5G10530,DMR6,PTR3,ERF2,BIR1,CB5-D,HSP90.1,AT5G55830,HSP81-2,RGLG3,AT5G65600
GO:0044550	Secondary metabolite biosynthetic process	27	130	0.55	1.08e-05	3702.AT1G07890.8,3702.AT1G17260.1,3702.AT1G64160.1,3702.AT1G72680.1,3702.AT2G20610.1,3702.AT2G36880.2,3702.AT2G37040.1,3702.AT2G38470.1,3702.AT2G40890.1,3702.AT2G43000.1,3702.AT3G12900.1,3702.AT3G13610.1,3702.AT3G19450.1,3702.AT3G24503.1,3702.AT3G59030.1,3702.AT4G01070.1,3702.AT4G23100.3,3702.AT4G23690.1,3702.AT4G26220.1,3702.AT4G31500.1,3702.AT4G34050.1,3702.AT4G37970.1,3702.AT4G39230.1,3702.AT5…	APX1,AHA10,DIR5,CADG,SUR1,MAT3,PAL1,WRKY33,CYP98A3,NAC042,AT3G12900,AT3G13610,ATCAD4,ALDH2C4,TT12,GT72B1,GSH1,DIR6,AT4G26220,CYP83B1,CCoAOMT1,CAD6,AT4G39230,PRX52,At5g22500,HCT,OMT1
GO:0009725	Response to hormone	127	1329	0.22	1.35e-05	3702.AT1G05510.1,3702.AT1G05850.1,3702.AT1G10840.1,3702.AT1G15550.1,3702.AT1G17420.1,3702.AT1G17550.1,3702.AT1G18390.2,3702.AT1G19180.1,3702.AT1G20440.1,3702.AT1G20925.1,3702.AT1G24020.2,3702.AT1G27730.1,3702.AT1G34210.1,3702.AT1G35710.1,3702.AT1G42540.1,3702.AT1G44350.1,3702.AT1G48410.2,3702.AT1G50030.1,3702.AT1G53700.1,3702.AT1G53910.1,3702.AT1G56600.1,3702.AT1G59610.1,3702.AT1G59870.1,3702.AT1…	AT1G05510,POM1,TIF3H1,GA3OX1,LOX3,HAB2,AT1G18390,JAZ1,COR47,AT1G20925,MLP423,STZ,SERK2,AT1G35710,GLR3.3,ILL6,AGO1,TOR,WAG1,RAP2.12,GolS2,DL3,ABCG36,WRKY6,AT1G62660,RBOHF,RK1,AT1G66360,MYB62,JAZ6,GASA1,ADH1,SCI1,GA2,AIR3,ACO3,CPK6,MIPS2,HHP3,PKL,AT2G26190,BAS1,EIL1,ARF10,ABCG31,PARP1,PP2CG1,LOS2,CYT1,GBF3,ABCB4,GolS1,ERF71,DOX1,RGLG1,ICME-LIKE2,PR4,AT3G05700,AIR12,RR1,ACT2,PUR7,AT3G22060,ERF1,RGS1…
GO:0032501	Multicellular organismal process	209	2486	0.16	1.41e-05	3702.AT1G01060.2,3702.AT1G01550.1,3702.AT1G03170.1,3702.AT1G03890.1,3702.AT1G04010.1,3702.AT1G04400.1,3702.AT1G05010.1,3702.AT1G05510.1,3702.AT1G05850.1,3702.AT1G07890.8,3702.AT1G09540.1,3702.AT1G09570.1,3702.AT1G09970.2,3702.AT1G11300.1,3702.AT1G11330.2,3702.AT1G11350.1,3702.AT1G13120.1,3702.AT1G17020.1,3702.AT1G17260.1,3702.AT1G17420.1,3702.AT1G18390.2,3702.AT1G19180.1,3702.AT1G20780.1,3702.AT1…	LHY,BPS1,FAF2,AT1G03890,PSAT1,CRY2,EFE,AT1G05510,POM1,APX1,MYB61,PHYA,RLK7,AT1G11300,AT1G11330,SD1-13,GLE1,SRG1,AHA10,LOX3,AT1G18390,JAZ1,SAUL1,SWI3C,STZ,AT1G29290,SERK2,AT1G34300,FBH1,RPL21C,AGO1,TOR,PPC1,MUM4,WAG1,RSH3,SAB,DL3,ABCG36,AT1G60420,AT1G61610,STM,CDI,RK1,AT1G67170,MYB62,NAP,ATHB13,POK,RLP12,SUC5,HTH,AT1G74360,TPS1,LZF1,UBC35,SCI1,IMD2,AT2G01210,RPI2,MLP328,AT2G01820,AIR3,ACO3,OPR3,HE…
GO:0048856	Anatomical structure development	211	2520	0.16	1.58e-05	3702.AT1G01060.2,3702.AT1G01550.1,3702.AT1G03170.1,3702.AT1G03890.1,3702.AT1G04010.1,3702.AT1G04400.1,3702.AT1G05010.1,3702.AT1G05510.1,3702.AT1G05850.1,3702.AT1G07890.8,3702.AT1G08290.1,3702.AT1G09540.1,3702.AT1G09570.1,3702.AT1G09970.2,3702.AT1G13120.1,3702.AT1G17020.1,3702.AT1G17260.1,3702.AT1G17420.1,3702.AT1G18390.2,3702.AT1G19180.1,3702.AT1G20780.1,3702.AT1G21700.1,3702.AT1G29290.1,3702.AT1…	LHY,BPS1,FAF2,AT1G03890,PSAT1,CRY2,EFE,AT1G05510,POM1,APX1,WIP3,MYB61,PHYA,RLK7,GLE1,SRG1,AHA10,LOX3,AT1G18390,JAZ1,SAUL1,SWI3C,AT1G29290,SERK2,FBH1,RPL21C,AGO1,TOR,PPC1,MUM4,WAG1,RSH3,SAB,DL3,ABCG36,AT1G60420,STM,CDI,AT1G67170,MYB62,NAP,ATHB13,POK,RLP12,SUC5,HTH,AT1G74360,GASA1,TPS1,LZF1,UBC35,SCI1,IMD2,AT2G01210,RPI2,MLP328,AT2G01820,EXPA15,AIR3,ACO3,OPR3,HEN2,SUR1,GRP7,MGP1,MIPS2,AT2G22900,AT2…
GO:0006970	Response to osmotic stress	59	472	0.33	1.99e-05	3702.AT1G02820.1,3702.AT1G05850.1,3702.AT1G08830.1,3702.AT1G20440.1,3702.AT1G27730.1,3702.AT1G29290.1,3702.AT1G50500.2,3702.AT1G56600.1,3702.AT1G59860.1,3702.AT1G59870.1,3702.AT1G62660.1,3702.AT1G64060.1,3702.AT1G77120.1,3702.AT2G16500.1,3702.AT2G21660.1,3702.AT2G26190.1,3702.AT2G29500.1,3702.AT2G33700.1,3702.AT2G35300.1,3702.AT2G37770.2,3702.AT2G38470.1,3702.AT2G39770.1,3702.AT2G43000.1,3702.AT2…	LEA3,POM1,CSD1,COR47,STZ,AT1G29290,HIT1,GolS2,AT1G59860,ABCG36,AT1G62660,RBOHF,ADH1,ADC1,GRP7,AT2G26190,AT2G29500,PP2CG1,LEA18,ChlAKR,WRKY33,CYT1,NAC042,GolS1,AT3G05700,NHX4,EHD1,HSP17.4,HA4,MKP1,AT3G57540,NTMC2T4,ATHSP22.0,GR-RBP2,ChiC,AT4G21870,SHD,MKK2,SIP3,SNRK2.7,RSR4,CIPK14,LEA4-5,EMF1,HSP17.6II,SAG29,NAC083,SUS1,At5g22500,CHIA,RD22,SOS4,AATP1,AT5G44440,PTR3,LTI65,CIPK21,SRO5,BT4
GO:0071456	Cellular response to hypoxia	29	157	0.5	3.01e-05	3702.AT1G27730.1,3702.AT1G59860.1,3702.AT1G66880.1,3702.AT1G77120.1,3702.AT2G22500.1,3702.AT2G26190.1,3702.AT2G26560.1,3702.AT2G47520.1,3702.AT3G14100.1,3702.AT3G43190.1,3702.AT3G46230.1,3702.AT3G49780.1,3702.AT3G50440.1,3702.AT4G10250.1,3702.AT4G20860.1,3702.AT4G24570.1,3702.AT4G30380.1,3702.AT4G31970.1,3702.AT4G34131.1,3702.AT5G12020.1,3702.AT5G20150.1,3702.AT5G20230.1,3702.AT5G20830.1,3702.AT5…	STZ,AT1G59860,AT1G66880,ADH1,UCP5,AT2G26190,PLA2A,ERF71,AT3G14100,SUS4,HSP17.4,PSK4,MES10,ATHSP22.0,AT4G20860,DIC2,AT4G30380,CYP82C2,UGT73B3,HSP17.6II,SPX1,BCB,SUS1,DMR6,AT5G39890,GDPD2,AT5G42200,SRO5,EXL2
GO:0009636	Response to toxic substance	39	261	0.41	4.35e-05	3702.AT1G02930.1,3702.AT1G02950.2,3702.AT1G07890.8,3702.AT1G08830.1,3702.AT1G10360.1,3702.AT1G12520.1,3702.AT1G37130.1,3702.AT1G59870.1,3702.AT1G64060.1,3702.AT1G77120.1,3702.AT1G78370.1,3702.AT1G78380.1,3702.AT2G29420.1,3702.AT2G29440.1,3702.AT2G29490.1,3702.AT2G30860.1,3702.AT2G37770.2,3702.AT2G41480.1,3702.AT3G01420.1,3702.AT3G09270.1,3702.AT3G09640.1,3702.AT3G48560.1,3702.AT3G49960.1,3702.AT3…	GSTF6,GSTF4,APX1,CSD1,GSTU18,CCS,NIA2,ABCG36,RBOHF,ADH1,GSTU20,GSTU19,GSTU7,GSTU6,GSTU1,GSTF9,ChlAKR,AT2G41480,DOX1,GSTU8,APX2,CSR1,AT3G49960,ABCG37,GT72B1,IAGLU,AT4G25980,GSTL3,PRX52,AT5G05600,PA2,NIT4,FSD3,PAP26,RHD2,AT5G58400,GRXC1,RHS19,PSBA
GO:0001666	Response to hypoxia	31	181	0.47	4.83e-05	3702.AT1G27730.1,3702.AT1G53910.1,3702.AT1G59860.1,3702.AT1G66880.1,3702.AT1G77120.1,3702.AT2G22500.1,3702.AT2G26190.1,3702.AT2G26560.1,3702.AT2G47520.1,3702.AT3G14100.1,3702.AT3G43190.1,3702.AT3G46230.1,3702.AT3G49780.1,3702.AT3G50440.1,3702.AT3G52430.1,3702.AT4G10250.1,3702.AT4G20860.1,3702.AT4G24570.1,3702.AT4G30380.1,3702.AT4G31970.1,3702.AT4G34131.1,3702.AT5G12020.1,3702.AT5G20150.1,3702.AT5…	STZ,RAP2.12,AT1G59860,AT1G66880,ADH1,UCP5,AT2G26190,PLA2A,ERF71,AT3G14100,SUS4,HSP17.4,PSK4,MES10,PAD4,ATHSP22.0,AT4G20860,DIC2,AT4G30380,CYP82C2,UGT73B3,HSP17.6II,SPX1,BCB,SUS1,DMR6,AT5G39890,GDPD2,AT5G42200,SRO5,EXL2
GO:0006629	Lipid metabolic process	91	887	0.25	4.88e-05	3702.AT1G01120.1,3702.AT1G04010.1,3702.AT1G10670.3,3702.AT1G11910.1,3702.AT1G15550.1,3702.AT1G17420.1,3702.AT1G20560.1,3702.AT1G25290.1,3702.AT1G27980.1,3702.AT1G28590.1,3702.AT1G33750.1,3702.AT1G50030.1,3702.AT1G50430.1,3702.AT1G52340.1,3702.AT1G53520.1,3702.AT1G65580.1,3702.AT1G68320.1,3702.AT1G72970.1,3702.AT1G74210.1,3702.AT1G76490.1,3702.AT1G76690.1,3702.AT1G78440.1,3702.AT1G78955.1,3702.AT1…	KCS1,PSAT1,ACLA-1,APA1,GA3OX1,LOX3,AAE1,RBL10,DPL1,AT1G28590,AT1G33750,TOR,DWF5,ABA2,FAP3,FRA3,MYB62,HTH,GDPD5,HMG1,OPR2,ATGA2OX1,CAMS1,LUP2,GA2,AT2G04570,OPR3,HMG2,MIPS2,PLA2A,KCS11,BAS1,GPAT6,BEN1,DOX1,ACLB-1,FAD2,CYP90D1,FAB1B,AT3G14520,AT3G14540,FAD5,AAE7,CYP82G1,AT3G26430,AT3G27950,LOX2,KING1,AAE3,DWF4,PAD4,AT3G54250,GA1,AT4G04460,AT4G05160,AT4G10955,IBR10,CCT2,CLA1,At4g16820,NCED4,CYP707A1,…
GO:0009651	Response to salt stress	51	397	0.34	5.52e-05	3702.AT1G02820.1,3702.AT1G05850.1,3702.AT1G08830.1,3702.AT1G27730.1,3702.AT1G56600.1,3702.AT1G59860.1,3702.AT1G59870.1,3702.AT1G62660.1,3702.AT1G77120.1,3702.AT2G16500.1,3702.AT2G21660.1,3702.AT2G26190.1,3702.AT2G29500.1,3702.AT2G33700.1,3702.AT2G37770.2,3702.AT2G38470.1,3702.AT2G39770.1,3702.AT2G43000.1,3702.AT2G47180.1,3702.AT3G05700.1,3702.AT3G06370.1,3702.AT3G20290.1,3702.AT3G46230.1,3702.AT3…	LEA3,POM1,CSD1,STZ,GolS2,AT1G59860,ABCG36,AT1G62660,ADH1,ADC1,GRP7,AT2G26190,AT2G29500,PP2CG1,ChlAKR,WRKY33,CYT1,NAC042,GolS1,AT3G05700,NHX4,EHD1,HSP17.4,HA4,MKP1,AT3G57540,NTMC2T4,ATHSP22.0,GR-RBP2,ChiC,AT4G21870,SHD,MKK2,SIP3,SNRK2.7,RSR4,CIPK14,EMF1,HSP17.6II,NAC083,At5g22500,CHIA,RD22,SOS4,AATP1,AT5G44440,PTR3,LTI65,CIPK21,SRO5,BT4
GO:0010200	Response to chitin	24	119	0.54	6.89e-05	3702.AT1G07530.1,3702.AT1G27730.1,3702.AT1G59870.1,3702.AT1G62300.1,3702.AT1G80840.1,3702.AT2G23320.1,3702.AT2G23770.1,3702.AT2G29060.1,3702.AT2G35930.1,3702.AT2G38470.1,3702.AT3G16720.1,3702.AT3G18710.1,3702.AT3G21630.1,3702.AT3G46600.1,3702.AT4G17500.1,3702.AT4G23810.1,3702.AT5G37490.1,3702.AT5G47220.1,3702.AT5G47230.1,3702.AT5G51190.1,3702.AT5G56960.1,3702.AT5G62020.1,3702.AT5G64660.1,3702.AT5…	SCL14,STZ,ABCG36,WRKY6,WRKY40,WRKY15,LYK4,AT2G29060,PUB23,WRKY33,ATL2,PUB29,CERK1,AT3G46600,ERF-1,WRKY53,AT5G37490,ERF2,ERF5,AT5G51190,AT5G56960,HSFB2A,CMPG2,MAPKKK5
GO:0031408	Oxylipin biosynthetic process	11	23	0.91	7.96e-05	3702.AT1G17420.1,3702.AT1G76690.1,3702.AT2G06050.2,3702.AT2G26560.1,3702.AT3G01420.1,3702.AT3G15850.1,3702.AT3G45140.1,3702.AT4G05160.1,3702.AT4G26740.1,3702.AT5G42650.1,3702.AT5G63380.1	LOX3,OPR2,OPR3,PLA2A,DOX1,FAD5,LOX2,AT4G05160,CLO1,AOS,AT5G63380
GO:0000302	Response to reactive oxygen species	26	140	0.5	9.15e-05	3702.AT1G07890.8,3702.AT1G08830.1,3702.AT1G12520.1,3702.AT1G59860.1,3702.AT1G77120.1,3702.AT2G06050.2,3702.AT2G29500.1,3702.AT2G37860.3,3702.AT2G39770.1,3702.AT3G01420.1,3702.AT3G04120.1,3702.AT3G06110.3,3702.AT3G08640.1,3702.AT3G09640.1,3702.AT3G10985.1,3702.AT3G13610.1,3702.AT3G28580.1,3702.AT3G46230.1,3702.AT4G02380.1,3702.AT4G10250.1,3702.AT4G21870.1,3702.AT4G23100.3,3702.AT4G23810.1,3702.AT5…	APX1,CSD1,CCS,AT1G59860,ADH1,OPR3,AT2G29500,LCD1,CYT1,DOX1,GAPC1,MKP2,AT3G08640,APX2,SAG20,AT3G13610,AT3G28580,HSP17.4,SAG21,ATHSP22.0,AT4G21870,GSH1,WRKY53,HSP17.6II,FSD3,BT4
GO:0009408	Response to heat	33	209	0.43	9.48e-05	3702.AT1G05850.1,3702.AT1G07890.8,3702.AT1G20440.1,3702.AT1G46264.1,3702.AT1G50500.2,3702.AT1G52340.1,3702.AT1G59860.1,3702.AT2G29500.1,3702.AT2G38470.1,3702.AT2G39770.1,3702.AT2G41690.1,3702.AT2G46240.1,3702.AT2G47180.1,3702.AT3G04120.1,3702.AT3G09440.1,3702.AT3G12580.1,3702.AT3G22840.1,3702.AT3G46230.1,3702.AT4G10250.1,3702.AT4G21870.1,3702.AT4G23100.3,3702.AT4G26840.1,3702.AT4G27670.1,3702.AT4…	POM1,APX1,COR47,HSFB4,HIT1,ABA2,AT1G59860,AT2G29500,WRKY33,CYT1,HSFB3,BAG6,GolS1,GAPC1,AT3G09440,HSP70,ELIP1,HSP17.4,ATHSP22.0,AT4G21870,GSH1,SUMO1,HSP21,HSF4,CIPK14,WRKY26,MTHSC70-2,NRPB4,HSP17.6II,AT5G47550,BOB1,HSP81-2,HSFB2A
GO:0044249	Cellular biosynthetic process	189	2275	0.15	9.51e-05	3702.AT1G01090.1,3702.AT1G01120.1,3702.AT1G02500.1,3702.AT1G02780.1,3702.AT1G04920.1,3702.AT1G05010.1,3702.AT1G05850.1,3702.AT1G07890.8,3702.AT1G10840.1,3702.AT1G11790.1,3702.AT1G15550.1,3702.AT1G17260.1,3702.AT1G17420.1,3702.AT1G25290.1,3702.AT1G26810.1,3702.AT1G26910.1,3702.AT1G33750.1,3702.AT1G35680.1,3702.AT1G37130.1,3702.AT1G44446.1,3702.AT1G49820.1,3702.AT1G50030.1,3702.AT1G50480.1,3702.AT1…	At1g01090,KCS1,SAM1,emb2386,SPS3F,EFE,POM1,APX1,TIF3H1,ADT1,GA3OX1,AHA10,LOX3,RBL10,GALT1,RPL10B,AT1G33750,RPL21C,NIA2,CH1,MTK,TOR,THFS,ABA2,MUM4,RSH3,NRPB8A,CSLE1,LOS1,PANK1,STM,RBOHF,DIR5,MYB62,AT1G72550,CADG,BEE3,HMG1,OPR2,AT1G76880,AT1G77810,ATGA2OX1,RHM1,TPS1,CAMS1,LUP2,GA2,IMD2,OPR3,ADC1,HMG2,AT2G17630,SUR1,MIPS2,AT2G22900,PLA2A,KCS11,LOG1,THIC,C4H,LSH3,GSL03,CSLB03,AT2G35840,SBE2.1,GSL8,MA…
GO:1901564	Organonitrogen compound metabolic process	307	4053	0.11	9.8e-05	3702.AT1G01090.1,3702.AT1G02170.1,3702.AT1G02560.1,3702.AT1G02780.1,3702.AT1G02930.1,3702.AT1G02950.2,3702.AT1G04400.1,3702.AT1G05560.1,3702.AT1G05850.1,3702.AT1G05890.2,3702.AT1G09570.1,3702.AT1G09970.2,3702.AT1G10360.1,3702.AT1G10840.1,3702.AT1G10940.2,3702.AT1G11300.1,3702.AT1G11330.2,3702.AT1G11350.1,3702.AT1G11790.1,3702.AT1G11910.1,3702.AT1G12000.1,3702.AT1G12050.1,3702.AT1G13270.1,3702.AT1…	At1g01090,MC1,CLPP5,emb2386,GSTF6,GSTF4,CRY2,UGT75B1,POM1,ARI5,PHYA,RLK7,GSTU18,TIF3H1,SNRK2.4,AT1G11300,AT1G11330,SD1-13,ADT1,APA1,AT1G12000,AT1G12050,MAP1C,UBC36,HAB2,AT1G18390,AT1G18480,SAUL1,AT1G21400,AT1G22170,RBL10,GALT1,RPL10B,DPL1,SCPL45,AT1G28390,RKF1,VSR6,HAF01,SBT3.3,SERK2,AT1G34300,CDPK2,RPL21C,AT1G35710,CH1,AT1G45000,CIPK17,MTK,TOR,THFS,ABA2,AT1G53430,AT1G53440,WAG1,RSH3,ZKT,LOS1,AT1…
GO:0034285	Response to disaccharide	18	72	0.63	0.0001	3702.AT1G08830.1,3702.AT1G10840.1,3702.AT1G21400.1,3702.AT1G22160.1,3702.AT1G50030.1,3702.AT1G61800.1,3702.AT1G69780.1,3702.AT1G77120.1,3702.AT2G24150.1,3702.AT2G36390.1,3702.AT3G04120.1,3702.AT3G52430.1,3702.AT3G63210.1,3702.AT4G01900.1,3702.AT4G30850.2,3702.AT4G34590.1,3702.AT5G20700.1,3702.AT5G20830.1	CSD1,TIF3H1,AT1G21400,AT1G22160,TOR,GPT2,ATHB13,ADH1,HHP3,SBE2.1,GAPC1,PAD4,MARD1,GLB1,HHP2,GBF6,AT5G20700,SUS1
GO:0010150	Leaf senescence	21	97	0.57	0.00011	3702.AT1G04010.1,3702.AT1G17020.1,3702.AT1G20780.1,3702.AT1G54130.1,3702.AT1G69490.1,3702.AT2G39200.1,3702.AT2G43000.1,3702.AT3G10985.1,3702.AT3G11340.1,3702.AT3G52430.1,3702.AT3G60800.1,3702.AT4G02380.1,3702.AT4G23810.1,3702.AT4G30910.1,3702.AT4G32940.1,3702.AT5G11520.1,3702.AT5G13170.1,3702.AT5G13180.1,3702.AT5G24530.1,3702.AT5G52300.1,3702.AT5G59220.1	PSAT1,SRG1,SAUL1,RSH3,NAP,MLO12,NAC042,SAG20,UGT76B1,PAD4,AT3G60800,SAG21,WRKY53,AT4G30910,GAMMA-VPE,ASP3,SAG29,NAC083,DMR6,LTI65,HAI1
GO:0005975	Carbohydrate metabolic process	89	887	0.24	0.00013	3702.AT1G01050.1,3702.AT1G01090.1,3702.AT1G04920.1,3702.AT1G05850.1,3702.AT1G06780.2,3702.AT1G11590.1,3702.AT1G12000.1,3702.AT1G22170.1,3702.AT1G22710.1,3702.AT1G23210.1,3702.AT1G26560.1,3702.AT1G26810.1,3702.AT1G32170.1,3702.AT1G55850.1,3702.AT1G56600.1,3702.AT1G62660.1,3702.AT1G64390.1,3702.AT1G65580.1,3702.AT1G71890.1,3702.AT1G74210.1,3702.AT1G78580.1,3702.AT2G05710.1,3702.AT2G16790.1,3702.AT2…	PPa1,At1g01090,SPS3F,POM1,GAUT6,AT1G11590,AT1G12000,AT1G22170,SUC2,GH9B6,BGLU40,GALT1,XTH30,CSLE1,GolS2,AT1G62660,GH9C2,FRA3,SUC5,GDPD5,TPS1,ACO3,AT2G16790,MIPS2,AT2G22900,AT2G27500,GSL03,CSLB03,AT2G35840,SBE2.1,LOS2,GSL8,AT2G37980,CYT1,PGAZAT,NAC042,GolS1,COBL1,GAPC1,EMB3119,ASD1,HCHIB,BGAL1,ATBFRUCT1,ATPMEPCRC,AAE7,BGLU44,TRBAMY,GATL10,SUS4,XTH31,GLDH,KING1,GATL2,EP3,TPI,BG3,SIP2,AT3G59480,GAUT…
GO:0006720	Isoprenoid metabolic process	30	183	0.45	0.00013	3702.AT1G15550.1,3702.AT1G33750.1,3702.AT1G50030.1,3702.AT1G52340.1,3702.AT1G68320.1,3702.AT1G76490.1,3702.AT1G78440.1,3702.AT1G78955.1,3702.AT1G78960.1,3702.AT1G79460.1,3702.AT2G17370.1,3702.AT3G14520.1,3702.AT3G14540.1,3702.AT3G25180.1,3702.AT3G54250.1,3702.AT4G02780.1,3702.AT4G15560.1,3702.AT4G19170.1,3702.AT4G19230.2,3702.AT4G34350.1,3702.AT4G36810.1,3702.AT4G38460.1,3702.AT5G16440.1,3702.AT5…	GA3OX1,AT1G33750,TOR,ABA2,MYB62,HMG1,ATGA2OX1,CAMS1,LUP2,GA2,HMG2,AT3G14520,AT3G14540,CYP82G1,AT3G54250,GA1,CLA1,NCED4,CYP707A1,HDR,GGPS1,GGR,IPP1,GA3,MK,CYP716A1,CYP716A2,FPS1,ACAT2,DXR
GO:0006812	Cation transport	65	583	0.28	0.00013	3702.AT1G01490.1,3702.AT1G06330.1,3702.AT1G11260.1,3702.AT1G12520.1,3702.AT1G17260.1,3702.AT1G19450.1,3702.AT1G20840.1,3702.AT1G22710.1,3702.AT1G30220.1,3702.AT1G42540.1,3702.AT1G52190.1,3702.AT1G55910.1,3702.AT1G59870.1,3702.AT1G69850.1,3702.AT1G71890.1,3702.AT1G77210.1,3702.AT2G01170.1,3702.AT2G02040.1,3702.AT2G03520.1,3702.AT2G21120.1,3702.AT2G22500.1,3702.AT2G23790.1,3702.AT2G24520.1,3702.AT2…	AT1G01490,AT1G06330,STP1,CCS,AHA10,AT1G19450,TMT1,SUC2,INT2,GLR3.3,AT1G52190,ZIP11,ABCG36,NRT1:2,SUC5,STP14,GABP,PTR2,UPS4,AT2G21120,UCP5,AT2G23790,HA5,GLR2.8,KUP1,ProT3,AT2G36950,AMT2,PROT1,AT2G48020,VGT1,NHX2,AT3G05220,NHX4,LAC7,PMT5,STP4,AT3G19940,ZTP29,ACA9,AT3G42050,HA4,TT12,HAK5,OPT3,CHX17,YSL1,AT4G27870,ACA10,HA2,PTR5,LAC14,AT5G14880,DND1,AT5G19090,BCB,PDR2,YSL2,AT5G46040,PTR3,AT5G60800,AT…
GO:0044283	Small molecule biosynthetic process	68	619	0.28	0.00013	3702.AT1G01120.1,3702.AT1G11790.1,3702.AT1G15550.1,3702.AT1G17420.1,3702.AT1G49820.1,3702.AT1G50030.1,3702.AT1G50430.1,3702.AT1G50480.1,3702.AT1G52340.1,3702.AT1G54130.1,3702.AT1G68320.1,3702.AT1G76690.1,3702.AT1G78440.1,3702.AT1G79460.1,3702.AT1G80560.1,3702.AT2G06050.2,3702.AT2G17630.1,3702.AT2G20610.1,3702.AT2G22240.1,3702.AT2G26560.1,3702.AT2G26640.1,3702.AT2G29630.2,3702.AT2G30490.1,3702.AT2…	KCS1,ADT1,GA3OX1,LOX3,MTK,TOR,DWF5,THFS,ABA2,RSH3,MYB62,OPR2,ATGA2OX1,GA2,IMD2,OPR3,AT2G17630,SUR1,MIPS2,PLA2A,KCS11,THIC,C4H,PAL1,CYT1,NAC042,MTO1,DOX1,DJ1D,GAPC1,MEE32,ACLB-1,FAD2,FAD5,AT3G19480,IGPD,LOX2,GLDH,KING1,CSR1,TPI,HMT2,APG1,GA1,AT4G05160,SHM4,OASA1,CLA1,CLO1,FADA,CYP83B1,EDA9,PCK1,RSR4,VTE5,ASN3,AK2,NUDX19,GA3,SOS4,AOS,KASI,FPS1,GLT1,TAT7,THI1,IPK2BETA,AT5G63380
GO:0007568	Aging	23	118	0.53	0.00015	3702.AT1G04010.1,3702.AT1G05010.1,3702.AT1G17020.1,3702.AT1G20780.1,3702.AT1G54130.1,3702.AT1G69490.1,3702.AT2G39200.1,3702.AT2G43000.1,3702.AT3G10985.1,3702.AT3G11340.1,3702.AT3G52430.1,3702.AT3G60800.1,3702.AT4G02380.1,3702.AT4G14880.4,3702.AT4G23810.1,3702.AT4G30910.1,3702.AT4G32940.1,3702.AT5G11520.1,3702.AT5G13170.1,3702.AT5G13180.1,3702.AT5G24530.1,3702.AT5G52300.1,3702.AT5G59220.1	PSAT1,EFE,SRG1,SAUL1,RSH3,NAP,MLO12,NAC042,SAG20,UGT76B1,PAD4,AT3G60800,SAG21,OASA1,WRKY53,AT4G30910,GAMMA-VPE,ASP3,SAG29,NAC083,DMR6,LTI65,HAI1
GO:0008202	Steroid metabolic process	19	83	0.59	0.00015	3702.AT1G04010.1,3702.AT1G50430.1,3702.AT1G76490.1,3702.AT2G17370.1,3702.AT2G26710.1,3702.AT2G45400.1,3702.AT3G13730.1,3702.AT3G50660.1,3702.AT3G54250.1,3702.AT4G19230.2,3702.AT4G24220.1,3702.AT4G37760.1,3702.AT5G27450.2,3702.AT5G36110.1,3702.AT5G36140.1,3702.AT5G42650.1,3702.AT5G47770.1,3702.AT5G48230.2,3702.AT5G50700.1	PSAT1,DWF5,HMG1,HMG2,BAS1,BEN1,CYP90D1,DWF4,AT3G54250,CYP707A1,VEP1,SQE3,MK,CYP716A1,CYP716A2,AOS,FPS1,ACAT2,AT5G50700.1
GO:0042742	Defense response to bacterium	47	370	0.34	0.00015	3702.AT1G02930.1,3702.AT1G08830.1,3702.AT1G09770.1,3702.AT1G11350.1,3702.AT1G19180.1,3702.AT1G32960.1,3702.AT1G33520.1,3702.AT1G42540.1,3702.AT1G59870.1,3702.AT1G64550.1,3702.AT1G64790.2,3702.AT1G65930.1,3702.AT1G80840.1,3702.AT2G22240.1,3702.AT2G27050.1,3702.AT2G30860.1,3702.AT2G37710.1,3702.AT2G38470.1,3702.AT2G39050.1,3702.AT2G39770.1,3702.AT3G01420.1,3702.AT3G04720.1,3702.AT3G04790.1,3702.AT3…	GSTF6,CSD1,CDC5,SD1-13,JAZ1,SBT3.3,MOS2,GLR3.3,ABCG36,ABCF3,ILA,cICDH,WRKY40,MIPS2,EIL1,GSTF9,LRK1,WRKY33,EULS3,CYT1,DOX1,PR4,EMB3119,TCTP,CERK1,ATMIN7,PAD4,SIB1,CRK25,OSM34,GOX3,GSH1,WRKY53,AT4G28460,CYP83B1,ADR1-L1,AT5G10530,DMR6,PTR3,ERF2,BIR1,CB5-D,HSP90.1,AT5G55830,HSP81-2,RGLG3,AT5G65600
GO:1901617	Organic hydroxy compound biosynthetic process	28	165	0.46	0.00015	3702.AT1G17260.1,3702.AT1G50030.1,3702.AT1G50430.1,3702.AT1G52340.1,3702.AT1G64160.1,3702.AT1G76490.1,3702.AT1G78570.1,3702.AT2G17370.1,3702.AT2G22240.1,3702.AT2G45400.1,3702.AT3G01420.1,3702.AT3G02720.1,3702.AT3G13730.1,3702.AT3G50660.1,3702.AT3G54250.1,3702.AT3G59030.1,3702.AT3G63410.1,3702.AT4G23690.1,3702.AT4G37760.1,3702.AT5G01410.1,3702.AT5G04490.1,3702.AT5G08640.1,3702.AT5G27450.2,3702.AT5…	AHA10,TOR,DWF5,ABA2,DIR5,HMG1,RHM1,HMG2,MIPS2,BEN1,DOX1,DJ1D,CYP90D1,DWF4,AT3G54250,TT12,APG1,DIR6,SQE3,RSR4,VTE5,FLS1,MK,SOS4,FPS1,TAT7,OMT1,IPK2BETA
GO:0008610	Lipid biosynthetic process	56	478	0.3	0.00016	3702.AT1G01120.1,3702.AT1G15550.1,3702.AT1G17420.1,3702.AT1G25290.1,3702.AT1G33750.1,3702.AT1G50030.1,3702.AT1G50430.1,3702.AT1G52340.1,3702.AT1G68320.1,3702.AT1G76490.1,3702.AT1G76690.1,3702.AT1G78440.1,3702.AT1G78955.1,3702.AT1G78960.1,3702.AT1G79460.1,3702.AT2G06050.2,3702.AT2G17370.1,3702.AT2G22240.1,3702.AT2G26560.1,3702.AT2G26640.1,3702.AT2G38110.1,3702.AT2G45400.1,3702.AT3G01420.1,3702.AT3…	KCS1,GA3OX1,LOX3,RBL10,AT1G33750,TOR,DWF5,ABA2,MYB62,HMG1,OPR2,ATGA2OX1,CAMS1,LUP2,GA2,OPR3,HMG2,MIPS2,PLA2A,KCS11,GPAT6,BEN1,DOX1,ACLB-1,FAD2,CYP90D1,AT3G14520,AT3G14540,FAD5,CYP82G1,LOX2,KING1,DWF4,AT3G54250,GA1,AT4G05160,CCT2,CLA1,CLO1,FADA,HDR,GGPS1,SQE3,GGR,IPP1,PGSIP6,GA3,MK,AOS,KASI,FPS1,ACAT2,AT5G50700.1,CER3,DXR,AT5G63380
GO:0014070	Response to organic cyclic compound	37	260	0.39	0.00016	3702.AT1G04400.1,3702.AT1G05560.1,3702.AT1G11350.1,3702.AT1G34210.1,3702.AT1G50030.1,3702.AT1G59870.1,3702.AT1G75750.1,3702.AT1G77120.1,3702.AT1G80840.1,3702.AT2G01520.1,3702.AT2G26710.1,3702.AT2G29420.1,3702.AT2G29630.2,3702.AT2G37710.1,3702.AT2G45820.1,3702.AT3G01420.1,3702.AT3G50660.1,3702.AT3G50930.1,3702.AT3G51430.1,3702.AT3G51550.1,3702.AT3G52430.1,3702.AT3G53480.1,3702.AT4G02330.1,3702.AT4…	CRY2,UGT75B1,SD1-13,SERK2,TOR,ABCG36,GASA1,ADH1,WRKY40,MLP328,BAS1,GSTU7,THIC,LRK1,AT2G45820,DOX1,DWF4,BCS1,YLS2,FER,PAD4,ABCG37,ATPMEPCRB,EXO,SHM4,IBR10,WRKY53,GAMMA-VPE,ROC1,SAG29,DMR6,PTR3,DIR1,RHD2,AT5G57710,AT5G65600,BT4
GO:0034219	Carbohydrate transmembrane transport	19	84	0.59	0.00016	3702.AT1G11260.1,3702.AT1G19450.1,3702.AT1G20840.1,3702.AT1G22710.1,3702.AT1G30220.1,3702.AT1G61800.1,3702.AT1G71890.1,3702.AT1G77210.1,3702.AT2G48020.1,3702.AT3G03090.1,3702.AT3G14770.1,3702.AT3G18830.1,3702.AT3G19930.1,3702.AT3G19940.1,3702.AT4G15920.1,3702.AT5G13170.1,3702.AT5G33320.1,3702.AT5G50800.1,3702.AT5G61520.1	STP1,AT1G19450,TMT1,SUC2,INT2,GPT2,SUC5,STP14,AT2G48020,VGT1,SWEET2,PMT5,STP4,AT3G19940,SWEET17,SAG29,CUE1,SWEET13,AT5G61520
GO:0048827	Phyllome development	52	430	0.32	0.00016	3702.AT1G04010.1,3702.AT1G17020.1,3702.AT1G17420.1,3702.AT1G20780.1,3702.AT1G48410.2,3702.AT1G53310.3,3702.AT1G53700.1,3702.AT1G54130.1,3702.AT1G59870.1,3702.AT1G62360.1,3702.AT1G69490.1,3702.AT1G69780.1,3702.AT1G79200.1,3702.AT2G06050.2,3702.AT2G28350.1,3702.AT2G30130.1,3702.AT2G31160.1,3702.AT2G37860.3,3702.AT2G39200.1,3702.AT2G41850.1,3702.AT2G42830.2,3702.AT2G43000.1,3702.AT3G08640.1,3702.AT3…	PSAT1,SRG1,LOX3,SAUL1,AGO1,PPC1,WAG1,RSH3,ABCG36,STM,NAP,ATHB13,SCI1,OPR3,ARF10,ASL5,LSH3,LCD1,MLO12,PGAZAT,SHP2,NAC042,AT3G08640,SAG20,UGT76B1,CYP90D1,AFB2,DWF4,PAD4,AT3G60800,SAG21,WRKY53,CRF4,AT4G30910,ENP,GAMMA-VPE,GRP2,EMB2771,RPN8A,TGA10,ASP3,SAG29,NAC083,XIK,NPH4,DMR6,CUL4,OVA2,SWEET13,LTI65,BOB1,HAI1
GO:0034220	Ion transmembrane transport	76	729	0.25	0.00017	3702.AT1G08230.2,3702.AT1G10010.1,3702.AT1G11260.1,3702.AT1G12940.1,3702.AT1G17260.1,3702.AT1G19450.1,3702.AT1G20840.1,3702.AT1G22710.1,3702.AT1G30220.1,3702.AT1G42540.1,3702.AT1G47670.1,3702.AT1G52190.1,3702.AT1G55910.1,3702.AT1G59870.1,3702.AT1G61800.1,3702.AT1G67940.1,3702.AT1G69850.1,3702.AT1G71890.1,3702.AT1G77210.1,3702.AT1G77380.1,3702.AT2G01170.1,3702.AT2G02040.1,3702.AT2G03520.1,3702.AT2…	AT1G08230,AAP8,STP1,NRT2.5,AHA10,AT1G19450,TMT1,SUC2,INT2,GLR3.3,AT1G47670,AT1G52190,ZIP11,ABCG36,GPT2,ABCI17,NRT1:2,SUC5,STP14,AAP3,GABP,PTR2,UPS4,AT2G21120,UCP5,AT2G23790,HA5,GLR2.8,KUP1,ProT3,AMT2,PROT1,CNGC3,AT2G48020,VGT1,NHX2,NIP7;1,NHX4,PMT5,STP4,AT3G19940,ZTP29,ACA9,AT3G28960,AT3G42050,HA4,SULTR3;1,PHT1;7,AT3G56200,TT12,HAK5,OPT3,CHX17,DIC2,AT4G27870,ACA10,HA2,LHT7,PTR5,TAAC,NRT2.7,AT5G14…
GO:0009808	Lignin metabolic process	16	61	0.65	0.00018	3702.AT1G07890.8,3702.AT1G72680.1,3702.AT2G30490.1,3702.AT2G36880.2,3702.AT2G37040.1,3702.AT2G40890.1,3702.AT3G09220.1,3702.AT3G19450.1,3702.AT4G01070.1,3702.AT4G26220.1,3702.AT4G34050.1,3702.AT4G37970.1,3702.AT5G05340.1,3702.AT5G09360.1,3702.AT5G48930.1,3702.AT5G54160.1	APX1,CADG,C4H,MAT3,PAL1,CYP98A3,LAC7,ATCAD4,GT72B1,AT4G26220,CCoAOMT1,CAD6,PRX52,LAC14,HCT,OMT1
GO:0048731	System development	138	1578	0.18	0.00021	3702.AT1G01060.2,3702.AT1G01550.1,3702.AT1G03890.1,3702.AT1G04010.1,3702.AT1G04400.1,3702.AT1G05010.1,3702.AT1G05510.1,3702.AT1G05850.1,3702.AT1G07890.8,3702.AT1G09540.1,3702.AT1G13120.1,3702.AT1G17020.1,3702.AT1G17260.1,3702.AT1G17420.1,3702.AT1G18390.2,3702.AT1G19180.1,3702.AT1G20780.1,3702.AT1G35680.1,3702.AT1G48410.2,3702.AT1G50030.1,3702.AT1G53310.3,3702.AT1G53500.1,3702.AT1G53700.1,3702.AT1…	LHY,BPS1,AT1G03890,PSAT1,CRY2,EFE,AT1G05510,POM1,APX1,MYB61,GLE1,SRG1,AHA10,LOX3,AT1G18390,JAZ1,SAUL1,RPL21C,AGO1,TOR,PPC1,MUM4,WAG1,RSH3,DL3,ABCG36,STM,AT1G67170,MYB62,NAP,ATHB13,SUC5,TPS1,UBC35,SCI1,AT2G01210,RPI2,MLP328,AIR3,OPR3,HEN2,SUR1,GRP7,MIPS2,AT2G22900,AT2G24360,PKL,LHW,CPN60A,ARF10,ASL5,LSH3,LEA18,LCD1,GPAT6,MLO12,PGAZAT,SHP2,NAC042,BAG6,ABCB4,GAPC1,MEE32,AT3G08640,SAG20,UGT76B1,MYB5,…
GO:0065007	Biological regulation	378	5216	0.1	0.00021	3702.AT1G01050.1,3702.AT1G01060.2,3702.AT1G01580.1,3702.AT1G02170.1,3702.AT1G02840.1,3702.AT1G03170.1,3702.AT1G04400.1,3702.AT1G05510.1,3702.AT1G05850.1,3702.AT1G05890.2,3702.AT1G07530.1,3702.AT1G08290.1,3702.AT1G08830.1,3702.AT1G08860.1,3702.AT1G09250.1,3702.AT1G09540.1,3702.AT1G09570.1,3702.AT1G09630.1,3702.AT1G09770.1,3702.AT1G10840.1,3702.AT1G10940.2,3702.AT1G11590.1,3702.AT1G12520.1,3702.AT1…	PPa1,LHY,FRO2,MC1,SR34,FAF2,CRY2,AT1G05510,POM1,ARI5,SCL14,WIP3,CSD1,BON3,AT1G09250,MYB61,PHYA,RAB11c,CDC5,TIF3H1,SNRK2.4,AT1G11590,CCS,GLE1,GA3OX1,AT1G15920,AT1G16430,AHA10,HAB2,JAZ1,HMGB3,SAUL1,AT1G20925,AT1G21340,MLP423,CES,AT1G26790,STZ,PUP1,AT1G28390,AT1G29290,HAF01,MOS2,SERK2,STOP1,FBH1,CDPK2,AT1G35710,GLR3.3,ILL6,AT1G45000,HSFB4,SERPIN1,C/VIF1,CIPK17,AGO1,TOR,DWF5,IAR3,ABA2,LEA7,WAG1,RAP2.…
GO:0009744	Response to sucrose	17	70	0.62	0.00022	3702.AT1G08830.1,3702.AT1G10840.1,3702.AT1G21400.1,3702.AT1G22160.1,3702.AT1G50030.1,3702.AT1G61800.1,3702.AT1G69780.1,3702.AT1G77120.1,3702.AT2G24150.1,3702.AT2G36390.1,3702.AT3G04120.1,3702.AT3G63210.1,3702.AT4G01900.1,3702.AT4G30850.2,3702.AT4G34590.1,3702.AT5G20700.1,3702.AT5G20830.1	CSD1,TIF3H1,AT1G21400,AT1G22160,TOR,GPT2,ATHB13,ADH1,HHP3,SBE2.1,GAPC1,MARD1,GLB1,HHP2,GBF6,AT5G20700,SUS1
GO:0044255	Cellular lipid metabolic process	68	636	0.26	0.00024	3702.AT1G01120.1,3702.AT1G04010.1,3702.AT1G15550.1,3702.AT1G17420.1,3702.AT1G20560.1,3702.AT1G25290.1,3702.AT1G27980.1,3702.AT1G33750.1,3702.AT1G50030.1,3702.AT1G52340.1,3702.AT1G53520.1,3702.AT1G65580.1,3702.AT1G68320.1,3702.AT1G72970.1,3702.AT1G76490.1,3702.AT1G76690.1,3702.AT1G78440.1,3702.AT1G78955.1,3702.AT1G78960.1,3702.AT1G79460.1,3702.AT2G06050.2,3702.AT2G17370.1,3702.AT2G22240.1,3702.AT2…	KCS1,PSAT1,GA3OX1,LOX3,AAE1,RBL10,DPL1,AT1G33750,TOR,ABA2,FAP3,FRA3,MYB62,HTH,HMG1,OPR2,ATGA2OX1,CAMS1,LUP2,GA2,OPR3,HMG2,MIPS2,PLA2A,KCS11,GPAT6,DOX1,ACLB-1,FAD2,FAB1B,AT3G14520,AT3G14540,FAD5,AAE7,CYP82G1,LOX2,KING1,AAE3,AT3G54250,GA1,AT4G05160,IBR10,CCT2,CLA1,NCED4,CYP707A1,CLO1,FADA,HDR,GGPS1,GGR,AT5G04980,IPP1,PGSIP6,AT5G24240,GA3,MK,CYP716A1,CYP716A2,GDPD2,AOS,KASI,BI1,FPS1,ACAT2,DXR,AT5G63…
GO:1901701	Cellular response to oxygen-containing compound	65	599	0.27	0.00025	3702.AT1G05010.1,3702.AT1G08830.1,3702.AT1G10840.1,3702.AT1G11350.1,3702.AT1G12520.1,3702.AT1G12940.1,3702.AT1G15550.1,3702.AT1G17550.1,3702.AT1G18390.2,3702.AT1G19180.1,3702.AT1G24020.2,3702.AT1G34210.1,3702.AT1G42540.1,3702.AT1G50030.1,3702.AT1G52340.1,3702.AT1G59870.1,3702.AT1G62660.1,3702.AT1G64060.1,3702.AT1G65790.1,3702.AT1G66360.1,3702.AT1G68320.1,3702.AT1G75750.1,3702.AT1G77120.1,3702.AT1…	EFE,CSD1,TIF3H1,SD1-13,CCS,NRT2.5,GA3OX1,HAB2,AT1G18390,JAZ1,MLP423,SERK2,GLR3.3,TOR,ABA2,ABCG36,AT1G62660,RBOHF,RK1,AT1G66360,MYB62,GASA1,ADH1,GSTU19,TPS1,GA2,CPK6,PSB29,LYK4,ARF10,GLR2.8,ABCG31,SBE2.1,DOX1,RGLG1,AT3G13610,AT3G19940,CERK1,ERF1,RGS1,DWF4,BCS1,FER,PAD4,ABCG37,GID1B,SAG21,GA1,SHM4,bHLH104,AO1,ROC1,SAG29,NRT2.7,FSD3,CHIA,GA3,AT5G37740,CUL4,ERF2,DIR1,LTI65,RGLG3,AT5G65600,MAPKKK5
GO:0048366	Leaf development	39	290	0.36	0.00027	3702.AT1G04010.1,3702.AT1G17020.1,3702.AT1G20780.1,3702.AT1G48410.2,3702.AT1G53310.3,3702.AT1G53700.1,3702.AT1G54130.1,3702.AT1G59870.1,3702.AT1G69490.1,3702.AT1G69780.1,3702.AT2G28350.1,3702.AT2G30130.1,3702.AT2G37860.3,3702.AT2G39200.1,3702.AT2G43000.1,3702.AT3G08640.1,3702.AT3G10985.1,3702.AT3G11340.1,3702.AT3G13730.1,3702.AT3G50660.1,3702.AT3G52430.1,3702.AT3G60800.1,3702.AT4G02380.1,3702.AT4…	PSAT1,SRG1,SAUL1,AGO1,PPC1,WAG1,RSH3,ABCG36,NAP,ATHB13,ARF10,ASL5,LCD1,MLO12,NAC042,AT3G08640,SAG20,UGT76B1,CYP90D1,DWF4,PAD4,AT3G60800,SAG21,WRKY53,CRF4,AT4G30910,ENP,GAMMA-VPE,RPN8A,ASP3,SAG29,NAC083,XIK,NPH4,DMR6,CUL4,LTI65,BOB1,HAI1
GO:0007275	Multicellular organism development	184	2260	0.15	0.00031	3702.AT1G01060.2,3702.AT1G01550.1,3702.AT1G03890.1,3702.AT1G04010.1,3702.AT1G04400.1,3702.AT1G05010.1,3702.AT1G05510.1,3702.AT1G05850.1,3702.AT1G07890.8,3702.AT1G09540.1,3702.AT1G09570.1,3702.AT1G09970.2,3702.AT1G13120.1,3702.AT1G17020.1,3702.AT1G17260.1,3702.AT1G17420.1,3702.AT1G18390.2,3702.AT1G19180.1,3702.AT1G20780.1,3702.AT1G21700.1,3702.AT1G29290.1,3702.AT1G34210.1,3702.AT1G35460.1,3702.AT1…	LHY,BPS1,AT1G03890,PSAT1,CRY2,EFE,AT1G05510,POM1,APX1,MYB61,PHYA,RLK7,GLE1,SRG1,AHA10,LOX3,AT1G18390,JAZ1,SAUL1,SWI3C,AT1G29290,SERK2,FBH1,RPL21C,AGO1,TOR,PPC1,MUM4,WAG1,RSH3,SAB,DL3,ABCG36,STM,AT1G67170,MYB62,NAP,ATHB13,SUC5,HTH,AT1G74360,TPS1,LZF1,UBC35,SCI1,IMD2,AT2G01210,RPI2,MLP328,AT2G01820,AIR3,ACO3,OPR3,HEN2,SUR1,GRP7,MGP1,MIPS2,AT2G22900,AT2G24360,PKL,LHW,CPN60A,ARF10,ABCG31,ASL5,C4H,LSH…
GO:0008299	Isoprenoid biosynthetic process	26	155	0.46	0.00033	3702.AT1G15550.1,3702.AT1G33750.1,3702.AT1G50030.1,3702.AT1G52340.1,3702.AT1G68320.1,3702.AT1G76490.1,3702.AT1G78440.1,3702.AT1G78955.1,3702.AT1G78960.1,3702.AT1G79460.1,3702.AT2G17370.1,3702.AT3G14520.1,3702.AT3G14540.1,3702.AT3G25180.1,3702.AT3G54250.1,3702.AT4G02780.1,3702.AT4G15560.1,3702.AT4G34350.1,3702.AT4G36810.1,3702.AT4G38460.1,3702.AT5G16440.1,3702.AT5G25900.1,3702.AT5G27450.2,3702.AT5…	GA3OX1,AT1G33750,TOR,ABA2,MYB62,HMG1,ATGA2OX1,CAMS1,LUP2,GA2,HMG2,AT3G14520,AT3G14540,CYP82G1,AT3G54250,GA1,CLA1,HDR,GGPS1,GGR,IPP1,GA3,MK,FPS1,ACAT2,DXR
GO:0009056	Catabolic process	135	1576	0.17	0.00063	3702.AT1G01090.1,3702.AT1G02560.1,3702.AT1G02930.1,3702.AT1G02950.2,3702.AT1G04010.1,3702.AT1G05850.1,3702.AT1G05890.2,3702.AT1G07890.8,3702.AT1G10360.1,3702.AT1G11590.1,3702.AT1G11840.6,3702.AT1G11910.1,3702.AT1G12000.1,3702.AT1G12050.1,3702.AT1G15920.2,3702.AT1G19190.1,3702.AT1G21400.1,3702.AT1G22170.1,3702.AT1G23210.1,3702.AT1G27980.1,3702.AT1G28110.2,3702.AT1G28590.1,3702.AT1G30900.1,3702.AT1…	At1g01090,CLPP5,GSTF6,GSTF4,PSAT1,POM1,ARI5,APX1,GSTU18,AT1G11590,GLX1,APA1,AT1G12000,AT1G12050,AT1G15920,AT1G19190,AT1G21400,AT1G22170,GH9B6,DPL1,SCPL45,AT1G28590,VSR6,AT1G45000,AT1G47480,AT1G49650,PBG1,ABCG36,GH9C2,FRA3,LSM3B,ADH1,GSTU20,GSTU19,ATGA2OX1,UBC35,AT1G79090,AT1G80780,AT2G04570,HEN2,ADC1,AT2G16790,DSK2,AT2G17760,PSB29,PLA2A,GSTU7,GSTU6,GSTU1,UBA1,GSTF9,LOS2,PAL1,RNS2,AT2G41480,AT2G41…
GO:0033993	Response to lipid	69	673	0.25	0.00069	3702.AT1G04400.1,3702.AT1G05010.1,3702.AT1G05510.1,3702.AT1G10840.1,3702.AT1G15550.1,3702.AT1G17550.1,3702.AT1G18390.2,3702.AT1G20440.1,3702.AT1G24020.2,3702.AT1G27730.1,3702.AT1G34210.1,3702.AT1G50030.1,3702.AT1G56600.1,3702.AT1G59610.1,3702.AT1G59870.1,3702.AT1G62660.1,3702.AT1G64060.1,3702.AT1G65790.1,3702.AT1G66360.1,3702.AT1G68320.1,3702.AT1G75750.1,3702.AT1G77120.1,3702.AT1G79460.1,3702.AT2…	CRY2,EFE,AT1G05510,TIF3H1,GA3OX1,HAB2,AT1G18390,COR47,MLP423,STZ,SERK2,TOR,GolS2,DL3,ABCG36,AT1G62660,RBOHF,RK1,AT1G66360,MYB62,GASA1,ADH1,GA2,ACO3,CPK6,PKL,AT2G26190,BAS1,ARF10,ABCG31,PARP1,PP2CG1,LOS2,GBF3,GolS1,DOX1,RGLG1,ICME-LIKE2,AT3G05700,AT3G22060,RGS1,AT3G28580,DWF4,FER,EM1,AT3G57540,GID1B,MARD1,ATPMEPCRB,SAG21,GA1,EXO,ChiC,AMY1,GRP2,ROC1,CIPK14,SAG29,NAC083,AT5G24240,GA3,AT5G37740,AATP1…
GO:0006796	Phosphate-containing compound metabolic process	142	1682	0.16	0.00071	3702.AT1G01050.1,3702.AT1G01090.1,3702.AT1G04400.1,3702.AT1G09570.1,3702.AT1G09970.2,3702.AT1G10940.2,3702.AT1G11300.1,3702.AT1G11330.2,3702.AT1G11350.1,3702.AT1G12000.1,3702.AT1G17550.1,3702.AT1G18390.2,3702.AT1G18480.1,3702.AT1G22170.1,3702.AT1G23870.1,3702.AT1G25290.1,3702.AT1G28390.2,3702.AT1G29750.2,3702.AT1G34210.1,3702.AT1G34300.1,3702.AT1G35670.1,3702.AT1G35710.1,3702.AT1G48260.1,3702.AT1…	PPa1,At1g01090,CRY2,PHYA,RLK7,SNRK2.4,AT1G11300,AT1G11330,SD1-13,AT1G12000,HAB2,AT1G18390,AT1G18480,AT1G22170,TPS9,RBL10,AT1G28390,RKF1,SERK2,AT1G34300,CDPK2,AT1G35710,CIPK17,MTK,TOR,AT1G53430,AT1G53440,WAG1,RSH3,AT1G56130,AT1G56140,At1g60140,PANK1,AT1G61610,FRA3,RK1,AT1G66880,AT1G66920,AT1G74360,HMG1,AT1G80870,AT2G01210,RPI2,AT2G01820,AT2G16250,PAP10,AT2G16790,CPK6,HMG2,AT2G19130,MIPS2,LYK4,AT2G…
GO:0009809	Lignin biosynthetic process	12	39	0.72	0.00071	3702.AT1G07890.8,3702.AT1G72680.1,3702.AT2G36880.2,3702.AT2G40890.1,3702.AT3G19450.1,3702.AT4G01070.1,3702.AT4G26220.1,3702.AT4G34050.1,3702.AT4G37970.1,3702.AT5G05340.1,3702.AT5G48930.1,3702.AT5G54160.1	APX1,CADG,MAT3,CYP98A3,ATCAD4,GT72B1,AT4G26220,CCoAOMT1,CAD6,PRX52,HCT,OMT1
GO:0016310	Phosphorylation	101	1104	0.2	0.00073	3702.AT1G01090.1,3702.AT1G04400.1,3702.AT1G09570.1,3702.AT1G09970.2,3702.AT1G10940.2,3702.AT1G11300.1,3702.AT1G11330.2,3702.AT1G11350.1,3702.AT1G12000.1,3702.AT1G18390.2,3702.AT1G22170.1,3702.AT1G28390.2,3702.AT1G29750.2,3702.AT1G34210.1,3702.AT1G34300.1,3702.AT1G35670.1,3702.AT1G35710.1,3702.AT1G48260.1,3702.AT1G49820.1,3702.AT1G50030.1,3702.AT1G53430.1,3702.AT1G53440.1,3702.AT1G53700.1,3702.AT1…	At1g01090,CRY2,PHYA,RLK7,SNRK2.4,AT1G11300,AT1G11330,SD1-13,AT1G12000,AT1G18390,AT1G22170,AT1G28390,RKF1,SERK2,AT1G34300,CDPK2,AT1G35710,CIPK17,MTK,TOR,AT1G53430,AT1G53440,WAG1,RSH3,AT1G56130,AT1G56140,PANK1,AT1G61610,RK1,AT1G66880,AT1G66920,AT1G74360,AT1G80870,AT2G01210,AT2G01820,AT2G16250,AT2G16790,CPK6,AT2G19130,LYK4,AT2G24360,SOBIR1,AT2G33170,LOS2,LRK1,AT3G03070,GAPC1,ATSK12,FAB1B,AT3G14840,C…
GO:0009746	Response to hexose	15	63	0.61	0.00086	3702.AT1G10840.1,3702.AT1G12000.1,3702.AT1G22160.1,3702.AT1G52340.1,3702.AT1G61800.1,3702.AT2G36390.1,3702.AT3G19940.1,3702.AT3G26090.1,3702.AT3G63210.1,3702.AT4G14410.1,3702.AT4G15920.1,3702.AT5G01820.1,3702.AT5G20700.1,3702.AT5G20830.1,3702.AT5G61760.1	TIF3H1,AT1G12000,AT1G22160,ABA2,GPT2,SBE2.1,AT3G19940,RGS1,MARD1,bHLH104,SWEET17,CIPK14,AT5G20700,SUS1,IPK2BETA
GO:0009813	Flavonoid biosynthetic process	14	55	0.64	0.00086	3702.AT1G61720.1,3702.AT1G78570.1,3702.AT2G40890.1,3702.AT2G43000.1,3702.AT3G59030.1,3702.AT4G01900.1,3702.AT4G14090.1,3702.AT4G25640.2,3702.AT5G05600.1,3702.AT5G07990.1,3702.AT5G08640.1,3702.AT5G13930.1,3702.AT5G24530.1,3702.AT5G54160.1	BAN,RHM1,CYP98A3,NAC042,TT12,GLB1,AT4G14090,DTX35,AT5G05600,TT7,FLS1,TT4,DMR6,OMT1
GO:1902600	Proton transmembrane transport	33	240	0.37	0.00086	3702.AT1G11260.1,3702.AT1G17260.1,3702.AT1G19450.1,3702.AT1G20840.1,3702.AT1G22710.1,3702.AT1G30220.1,3702.AT1G52190.1,3702.AT1G69850.1,3702.AT1G71890.1,3702.AT1G77210.1,3702.AT2G02040.1,3702.AT2G03520.1,3702.AT2G22500.1,3702.AT2G24520.1,3702.AT2G48020.1,3702.AT3G03090.1,3702.AT3G05030.1,3702.AT3G06370.1,3702.AT3G18830.1,3702.AT3G19930.1,3702.AT3G19940.1,3702.AT3G42050.1,3702.AT3G47950.1,3702.AT3…	STP1,AHA10,AT1G19450,TMT1,SUC2,INT2,AT1G52190,NRT1:2,SUC5,STP14,PTR2,UPS4,UCP5,HA5,AT2G48020,VGT1,NHX2,NHX4,PMT5,STP4,AT3G19940,AT3G42050,HA4,TT12,CHX17,HA2,PTR5,AT5G46040,PTR3,AT5G61520,GTR2,ORF25,COX1
GO:0006793	Phosphorus metabolic process	144	1723	0.16	0.00093	3702.AT1G01050.1,3702.AT1G01090.1,3702.AT1G04400.1,3702.AT1G09570.1,3702.AT1G09970.2,3702.AT1G10940.2,3702.AT1G11300.1,3702.AT1G11330.2,3702.AT1G11350.1,3702.AT1G12000.1,3702.AT1G17550.1,3702.AT1G18390.2,3702.AT1G18480.1,3702.AT1G22170.1,3702.AT1G23870.1,3702.AT1G25290.1,3702.AT1G28390.2,3702.AT1G29750.2,3702.AT1G34210.1,3702.AT1G34300.1,3702.AT1G35670.1,3702.AT1G35710.1,3702.AT1G48260.1,3702.AT1…	PPa1,At1g01090,CRY2,PHYA,RLK7,SNRK2.4,AT1G11300,AT1G11330,SD1-13,AT1G12000,HAB2,AT1G18390,AT1G18480,AT1G22170,TPS9,RBL10,AT1G28390,RKF1,SERK2,AT1G34300,CDPK2,AT1G35710,CIPK17,MTK,TOR,AT1G53430,AT1G53440,MUM4,WAG1,RSH3,AT1G56130,AT1G56140,At1g60140,PANK1,AT1G61610,FRA3,RK1,AT1G66880,AT1G66920,AT1G74360,HMG1,RHM1,AT1G80870,AT2G01210,RPI2,AT2G01820,AT2G16250,PAP10,AT2G16790,CPK6,HMG2,AT2G19130,MIPS2…
GO:0098660	Inorganic ion transmembrane transport	54	490	0.28	0.00093	3702.AT1G11260.1,3702.AT1G17260.1,3702.AT1G19450.1,3702.AT1G20840.1,3702.AT1G22710.1,3702.AT1G30220.1,3702.AT1G42540.1,3702.AT1G52190.1,3702.AT1G55910.1,3702.AT1G59870.1,3702.AT1G67940.1,3702.AT1G69850.1,3702.AT1G71890.1,3702.AT1G77210.1,3702.AT2G02040.1,3702.AT2G03520.1,3702.AT2G21120.1,3702.AT2G22500.1,3702.AT2G23790.1,3702.AT2G24520.1,3702.AT2G29110.1,3702.AT2G30070.1,3702.AT2G38290.1,3702.AT2…	STP1,AHA10,AT1G19450,TMT1,SUC2,INT2,GLR3.3,AT1G52190,ZIP11,ABCG36,ABCI17,NRT1:2,SUC5,STP14,PTR2,UPS4,AT2G21120,UCP5,AT2G23790,HA5,GLR2.8,KUP1,AMT2,AT2G48020,VGT1,NHX2,NIP7;1,NHX4,PMT5,STP4,AT3G19940,ZTP29,ACA9,AT3G42050,HA4,SULTR3;1,TT12,HAK5,CHX17,DIC2,AT4G27870,ACA10,HA2,PTR5,AT5G14880,DND1,SULTR3;5,CUE1,AT5G46040,PTR3,AT5G61520,GTR2,ORF25,COX1
GO:0098542	Defense response to other organism	92	991	0.2	0.00099	3702.AT1G02930.1,3702.AT1G04400.1,3702.AT1G08830.1,3702.AT1G09770.1,3702.AT1G09970.2,3702.AT1G11350.1,3702.AT1G14780.1,3702.AT1G19180.1,3702.AT1G20440.1,3702.AT1G32960.1,3702.AT1G33520.1,3702.AT1G42540.1,3702.AT1G48410.2,3702.AT1G59870.1,3702.AT1G64550.1,3702.AT1G64790.2,3702.AT1G65930.1,3702.AT1G74360.1,3702.AT1G75040.1,3702.AT1G79090.2,3702.AT1G80840.1,3702.AT2G02130.1,3702.AT2G21120.1,3702.AT2…	GSTF6,CRY2,CSD1,CDC5,RLK7,SD1-13,AT1G14780,JAZ1,COR47,SBT3.3,MOS2,GLR3.3,AGO1,ABCG36,ABCF3,ILA,cICDH,AT1G74360,PR5,AT1G79090,WRKY40,LCR68,AT2G21120,GRP7,MIPS2,LYK4,PLA2A,EIL1,GSTF9,LRK1,WRKY33,EULS3,MLO12,CYT1,AT2G45820,BAG6,DOX1,PR4,EMB3119,AT3G10190,NHL1,HCHIB,ATBFRUCT1,AT3G14840,CES101,TCTP,AT3G19400,CERK1,NRPD2A,CYP82G1,ATMIN7,RPP13,AAE3,BCS1,FER,PAD4,SIB1,DRB4,CRK25,OSM34,AT4G16260,GOX3,GSH1…
GO:1905039	Carboxylic acid transmembrane transport	21	118	0.49	0.001	3702.AT1G08230.2,3702.AT1G10010.1,3702.AT1G47670.1,3702.AT1G61800.1,3702.AT1G69850.1,3702.AT1G71890.1,3702.AT1G77380.1,3702.AT2G01170.1,3702.AT2G22500.1,3702.AT2G36590.1,3702.AT2G39890.1,3702.AT3G28960.1,3702.AT3G56200.1,3702.AT4G24570.1,3702.AT4G35180.1,3702.AT5G20090.1,3702.AT5G23810.1,3702.AT5G33320.1,3702.AT5G40780.1,3702.AT5G41800.1,3702.AT5G50800.1	AT1G08230,AAP8,AT1G47670,GPT2,NRT1:2,SUC5,AAP3,GABP,UCP5,ProT3,PROT1,AT3G28960,AT3G56200,DIC2,LHT7,AT5G20090,AAP7,CUE1,LHT1,AT5G41800,SWEET13
GO:0015672	Monovalent inorganic cation transport	38	301	0.34	0.0011	3702.AT1G11260.1,3702.AT1G17260.1,3702.AT1G19450.1,3702.AT1G20840.1,3702.AT1G22710.1,3702.AT1G30220.1,3702.AT1G52190.1,3702.AT1G69850.1,3702.AT1G71890.1,3702.AT1G77210.1,3702.AT2G02040.1,3702.AT2G03520.1,3702.AT2G22500.1,3702.AT2G24520.1,3702.AT2G30070.1,3702.AT2G38290.1,3702.AT2G48020.1,3702.AT3G03090.1,3702.AT3G05030.1,3702.AT3G06370.1,3702.AT3G18830.1,3702.AT3G19930.1,3702.AT3G19940.1,3702.AT3…	STP1,AHA10,AT1G19450,TMT1,SUC2,INT2,AT1G52190,NRT1:2,SUC5,STP14,PTR2,UPS4,UCP5,HA5,KUP1,AMT2,AT2G48020,VGT1,NHX2,NHX4,PMT5,STP4,AT3G19940,AT3G42050,HA4,TT12,HAK5,CHX17,HA2,PTR5,AT5G14880,DND1,AT5G46040,PTR3,AT5G61520,GTR2,ORF25,COX1
GO:0016125	Sterol metabolic process	15	65	0.6	0.0011	3702.AT1G04010.1,3702.AT1G50430.1,3702.AT1G76490.1,3702.AT2G17370.1,3702.AT3G13730.1,3702.AT3G50660.1,3702.AT3G54250.1,3702.AT4G19230.2,3702.AT4G37760.1,3702.AT5G27450.2,3702.AT5G36110.1,3702.AT5G36140.1,3702.AT5G42650.1,3702.AT5G47770.1,3702.AT5G48230.2	PSAT1,DWF5,HMG1,HMG2,CYP90D1,DWF4,AT3G54250,CYP707A1,SQE3,MK,CYP716A1,CYP716A2,AOS,FPS1,ACAT2
GO:0044262	Cellular carbohydrate metabolic process	48	420	0.29	0.0011	3702.AT1G01050.1,3702.AT1G04920.1,3702.AT1G05850.1,3702.AT1G12000.1,3702.AT1G22710.1,3702.AT1G23210.1,3702.AT1G26810.1,3702.AT1G32170.1,3702.AT1G55850.1,3702.AT1G62660.1,3702.AT1G64390.1,3702.AT1G65580.1,3702.AT1G71890.1,3702.AT1G74210.1,3702.AT1G78580.1,3702.AT2G05710.1,3702.AT2G16790.1,3702.AT2G22240.1,3702.AT2G31960.2,3702.AT2G32530.1,3702.AT2G35840.3,3702.AT2G36390.1,3702.AT2G36850.1,3702.AT2…	PPa1,SPS3F,POM1,AT1G12000,SUC2,GH9B6,GALT1,XTH30,CSLE1,AT1G62660,GH9C2,FRA3,SUC5,GDPD5,TPS1,ACO3,AT2G16790,MIPS2,GSL03,CSLB03,AT2G35840,SBE2.1,GSL8,CYT1,NAC042,COBL1,ASD1,AAE7,TRBAMY,SUS4,XTH31,TPI,AT3G59480,GAUT1,SUS3,CT-BMY,CSLG3,CSLG2,CSLG1,XTR6,PFK1,XTH5,SPS1F,SUS1,GDPD2,BXL1,SVL1,GT18
GO:0098754	Detoxification	31	224	0.38	0.0012	3702.AT1G02930.1,3702.AT1G02950.2,3702.AT1G07890.8,3702.AT1G08830.1,3702.AT1G10360.1,3702.AT1G12520.1,3702.AT1G59870.1,3702.AT1G64060.1,3702.AT1G77120.1,3702.AT1G78370.1,3702.AT1G78380.1,3702.AT2G29420.1,3702.AT2G29440.1,3702.AT2G29490.1,3702.AT2G30860.1,3702.AT2G41480.1,3702.AT3G01420.1,3702.AT3G09270.1,3702.AT3G09640.1,3702.AT3G49960.1,3702.AT3G53480.1,3702.AT4G25980.1,3702.AT5G05340.1,3702.AT5…	GSTF6,GSTF4,APX1,CSD1,GSTU18,CCS,ABCG36,RBOHF,ADH1,GSTU20,GSTU19,GSTU7,GSTU6,GSTU1,GSTF9,AT2G41480,DOX1,GSTU8,APX2,AT3G49960,ABCG37,AT4G25980,PRX52,PA2,NIT4,FSD3,PAP26,RHD2,AT5G58400,GRXC1,RHS19
GO:0009804	Coumarin metabolic process	6	7	1.17	0.0013	3702.AT1G59870.1,3702.AT2G40890.1,3702.AT3G12900.1,3702.AT3G13610.1,3702.AT3G53480.1,3702.AT4G34050.1	ABCG36,CYP98A3,AT3G12900,AT3G13610,ABCG37,CCoAOMT1
GO:0009814	Defense response, incompatible interaction	24	151	0.44	0.0013	3702.AT1G11350.1,3702.AT1G59870.1,3702.AT1G75040.1,3702.AT2G38470.1,3702.AT2G39200.1,3702.AT2G46240.1,3702.AT3G01420.1,3702.AT3G04720.1,3702.AT3G14840.2,3702.AT3G21630.1,3702.AT3G46530.1,3702.AT3G52430.1,3702.AT3G56710.1,3702.AT4G11650.1,3702.AT4G16260.1,3702.AT4G23100.3,3702.AT4G23810.1,3702.AT4G29810.2,3702.AT4G37870.1,3702.AT5G13010.1,3702.AT5G48485.1,3702.AT5G52640.1,3702.AT5G56030.2,3702.AT5…	SD1-13,ABCG36,PR5,WRKY33,MLO12,BAG6,DOX1,PR4,AT3G14840,CERK1,RPP13,PAD4,SIB1,OSM34,AT4G16260,GSH1,WRKY53,MKK2,PCK1,EMB3011,DIR1,HSP90.1,HSP81-2,AT5G65600
GO:1901362	Organic cyclic compound biosynthetic process	77	798	0.22	0.0013	3702.AT1G01090.1,3702.AT1G07890.8,3702.AT1G11790.1,3702.AT1G17260.1,3702.AT1G44446.1,3702.AT1G50030.1,3702.AT1G50430.1,3702.AT1G50480.1,3702.AT1G52340.1,3702.AT1G53500.1,3702.AT1G54130.1,3702.AT1G54250.1,3702.AT1G60440.1,3702.AT1G64160.1,3702.AT1G72680.1,3702.AT1G73830.1,3702.AT1G76490.1,3702.AT1G78570.1,3702.AT2G17370.1,3702.AT2G20610.1,3702.AT2G29630.2,3702.AT2G31160.1,3702.AT2G36880.2,3702.AT2…	At1g01090,APX1,ADT1,AHA10,CH1,TOR,DWF5,THFS,ABA2,MUM4,RSH3,NRPB8A,PANK1,DIR5,CADG,BEE3,HMG1,RHM1,HMG2,SUR1,THIC,LSH3,MAT3,PAL1,WRKY33,CYT1,CYP98A3,NAC042,AT2G43760,BEN1,MEE32,ACLB-1,AT3G12900,AT3G13610,CYP90D1,ATCAD4,PUR7,NRPB5,IGPD,NRPD2A,ALDH2C4,DWF4,AT3G54250,AGK2,TT12,APG1,GT72B1,RAP74,CLA1,INP1,GSH1,DIR6,AT4G26220,CYP83B1,CCoAOMT1,AT4G35160,SQE3,CAD6,AT4G39230,RSR4,VTE5,PRX52,TGA10,NRPB4,IPP…
GO:0010154	Fruit development	58	553	0.26	0.0015	3702.AT1G01550.1,3702.AT1G03890.1,3702.AT1G05010.1,3702.AT1G05510.1,3702.AT1G07890.8,3702.AT1G09540.1,3702.AT1G13120.1,3702.AT1G17260.1,3702.AT1G35680.1,3702.AT1G50030.1,3702.AT1G53500.1,3702.AT1G53700.1,3702.AT1G59870.1,3702.AT1G69490.1,3702.AT1G69780.1,3702.AT1G71890.1,3702.AT1G78580.1,3702.AT2G01210.1,3702.AT2G22240.1,3702.AT2G22900.1,3702.AT2G24360.1,3702.AT2G28000.1,3702.AT2G28350.1,3702.AT2…	BPS1,AT1G03890,EFE,AT1G05510,APX1,MYB61,GLE1,AHA10,RPL21C,TOR,MUM4,WAG1,ABCG36,NAP,ATHB13,SUC5,TPS1,AT2G01210,MIPS2,AT2G22900,AT2G24360,CPN60A,ARF10,LEA18,GAPC1,MEE32,AT3G08640,MYB5,WSIP2,TCTP,AAE3,EP3,TT12,GID1B,MARD1,SUS3,NOV,YSL1,OLEO1,CLO1,ENP,EDA9,GGPS1,GRP2,EMB2771,LEA4-5,EMB3011,SAG29,XIK,YSL2,AATP1,CUL4,BXL1,SWEET13,EYE,SYNC1,PXY,IPK2BETA
GO:0009409	Response to cold	43	370	0.3	0.0018	3702.AT1G01060.2,3702.AT1G01120.1,3702.AT1G20440.1,3702.AT1G27730.1,3702.AT1G35680.1,3702.AT1G52690.1,3702.AT1G56070.1,3702.AT1G56600.1,3702.AT1G77120.1,3702.AT2G16500.1,3702.AT2G21660.1,3702.AT2G26640.1,3702.AT2G31180.1,3702.AT2G36530.1,3702.AT2G37770.2,3702.AT2G38470.1,3702.AT2G39460.2,3702.AT2G47180.1,3702.AT3G22330.1,3702.AT3G22840.1,3702.AT4G02330.1,3702.AT4G02380.1,3702.AT4G04800.1,3702.AT4…	LHY,KCS1,COR47,STZ,RPL21C,LEA7,LOS1,GolS2,ADH1,ADC1,GRP7,KCS11,MYB14,LOS2,ChlAKR,WRKY33,RPL23AA,GolS1,PMH2,ELIP1,ATPMEPCRB,SAG21,MSRB3,GR-RBP2,SWEET17,CT-BMY,SHD,OLEO1,MKK2,GRP2,CIPK14,LEA4-5,TUB6,BCB,SUS1,CHIA,AATP1,ERF5,LTI65,HCF106,CRLK1,THI1,CHY1
GO:0009615	Response to virus	16	78	0.55	0.0019	3702.AT1G04400.1,3702.AT1G48410.2,3702.AT1G50030.1,3702.AT1G75040.1,3702.AT2G21120.1,3702.AT2G22240.1,3702.AT2G26560.1,3702.AT2G45820.1,3702.AT3G04720.1,3702.AT3G09440.1,3702.AT3G11660.1,3702.AT3G12580.1,3702.AT3G22640.1,3702.AT3G51430.1,3702.AT3G62800.1,3702.AT5G09590.1	CRY2,AGO1,TOR,PR5,AT2G21120,MIPS2,PLA2A,AT2G45820,PR4,AT3G09440,NHL1,HSP70,PAP85,YLS2,DRB4,MTHSC70-2
GO:0009753	Response to jasmonic acid	25	166	0.41	0.0019	3702.AT1G17420.1,3702.AT1G19180.1,3702.AT1G42540.1,3702.AT1G44350.1,3702.AT1G72450.1,3702.AT2G39770.1,3702.AT3G23240.1,3702.AT3G26090.1,3702.AT3G45140.1,3702.AT3G50660.1,3702.AT3G51430.1,3702.AT4G14940.1,3702.AT4G19810.1,3702.AT4G20860.1,3702.AT4G23100.3,3702.AT4G32940.1,3702.AT4G37760.1,3702.AT5G07010.1,3702.AT5G13220.1,3702.AT5G13930.1,3702.AT5G42650.1,3702.AT5G46050.1,3702.AT5G47220.1,3702.AT5…	LOX3,JAZ1,GLR3.3,ILL6,JAZ6,CYT1,ERF1,RGS1,LOX2,DWF4,YLS2,AO1,ChiC,AT4G20860,GSH1,GAMMA-VPE,SQE3,ST2A,JAZ10,TT4,AOS,PTR3,ERF2,RGLG3,BT4
GO:0046942	Carboxylic acid transport	23	146	0.43	0.0021	3702.AT1G08230.2,3702.AT1G10010.1,3702.AT1G47670.1,3702.AT1G61800.1,3702.AT1G69850.1,3702.AT1G71890.1,3702.AT1G77380.1,3702.AT2G01170.1,3702.AT2G22500.1,3702.AT2G29940.1,3702.AT2G36590.1,3702.AT2G39890.1,3702.AT3G28960.1,3702.AT3G56200.1,3702.AT4G24570.1,3702.AT4G35180.1,3702.AT5G20090.1,3702.AT5G23810.1,3702.AT5G33320.1,3702.AT5G40780.1,3702.AT5G41800.1,3702.AT5G46600.1,3702.AT5G50800.1	AT1G08230,AAP8,AT1G47670,GPT2,NRT1:2,SUC5,AAP3,GABP,UCP5,ABCG31,ProT3,PROT1,AT3G28960,AT3G56200,DIC2,LHT7,AT5G20090,AAP7,CUE1,LHT1,AT5G41800,AT5G46600,SWEET13
GO:0071702	Organic substance transport	103	1170	0.18	0.0021	3702.AT1G06210.1,3702.AT1G08230.2,3702.AT1G09630.1,3702.AT1G10010.1,3702.AT1G10730.1,3702.AT1G11260.1,3702.AT1G13120.1,3702.AT1G13170.2,3702.AT1G19450.1,3702.AT1G20840.1,3702.AT1G22710.1,3702.AT1G27695.1,3702.AT1G28220.1,3702.AT1G28230.1,3702.AT1G30220.1,3702.AT1G30900.1,3702.AT1G47670.1,3702.AT1G50500.2,3702.AT1G52190.1,3702.AT1G52360.2,3702.AT1G61800.1,3702.AT1G69850.1,3702.AT1G71270.1,3702.AT1…	AT1G06210,AT1G08230,RAB11c,AAP8,AT1G10730,STP1,GLE1,ORP1D,AT1G19450,TMT1,SUC2,AT1G27695,PUP3,PUP1,INT2,VSR6,AT1G47670,HIT1,AT1G52190,AT1G52360,GPT2,NRT1:2,POK,SUC5,STP14,AAP3,GABP,PTR2,UPS4,AP19,PSB29,GRP7,UCP5,ABCG31,AT2G30050,ProT3,GAMMA-TIP,LP1,PROT1,AT2G39960,OEP16-3,AT2G43160,AT2G48020,VGT1,XPO1B,ORP3B,AZG1,ALIS1,SWEET2,AT3G15980,RAB7B,PMT5,STP4,AT3G19940,PEX22,AT3G28960,ATMIN7,ABCA2,ABCA7,P…
GO:0098655	Cation transmembrane transport	52	485	0.27	0.0021	3702.AT1G11260.1,3702.AT1G17260.1,3702.AT1G19450.1,3702.AT1G20840.1,3702.AT1G22710.1,3702.AT1G30220.1,3702.AT1G42540.1,3702.AT1G52190.1,3702.AT1G55910.1,3702.AT1G59870.1,3702.AT1G69850.1,3702.AT1G71890.1,3702.AT1G77210.1,3702.AT2G01170.1,3702.AT2G02040.1,3702.AT2G03520.1,3702.AT2G21120.1,3702.AT2G22500.1,3702.AT2G23790.1,3702.AT2G24520.1,3702.AT2G29110.1,3702.AT2G30070.1,3702.AT2G36590.1,3702.AT2…	STP1,AHA10,AT1G19450,TMT1,SUC2,INT2,GLR3.3,AT1G52190,ZIP11,ABCG36,NRT1:2,SUC5,STP14,GABP,PTR2,UPS4,AT2G21120,UCP5,AT2G23790,HA5,GLR2.8,KUP1,ProT3,AMT2,PROT1,AT2G48020,VGT1,NHX2,NHX4,PMT5,STP4,AT3G19940,ZTP29,ACA9,AT3G42050,HA4,TT12,HAK5,OPT3,CHX17,AT4G27870,ACA10,HA2,PTR5,AT5G14880,DND1,AT5G46040,PTR3,AT5G61520,GTR2,ORF25,COX1
GO:0098662	Inorganic cation transmembrane transport	48	434	0.28	0.0021	3702.AT1G11260.1,3702.AT1G17260.1,3702.AT1G19450.1,3702.AT1G20840.1,3702.AT1G22710.1,3702.AT1G30220.1,3702.AT1G42540.1,3702.AT1G52190.1,3702.AT1G55910.1,3702.AT1G59870.1,3702.AT1G69850.1,3702.AT1G71890.1,3702.AT1G77210.1,3702.AT2G02040.1,3702.AT2G03520.1,3702.AT2G21120.1,3702.AT2G22500.1,3702.AT2G23790.1,3702.AT2G24520.1,3702.AT2G29110.1,3702.AT2G30070.1,3702.AT2G38290.1,3702.AT2G48020.1,3702.AT3…	STP1,AHA10,AT1G19450,TMT1,SUC2,INT2,GLR3.3,AT1G52190,ZIP11,ABCG36,NRT1:2,SUC5,STP14,PTR2,UPS4,AT2G21120,UCP5,AT2G23790,HA5,GLR2.8,KUP1,AMT2,AT2G48020,VGT1,NHX2,NHX4,PMT5,STP4,AT3G19940,ZTP29,ACA9,AT3G42050,HA4,TT12,HAK5,CHX17,AT4G27870,ACA10,HA2,PTR5,AT5G14880,DND1,AT5G46040,PTR3,AT5G61520,GTR2,ORF25,COX1
GO:0009416	Response to light stimulus	61	604	0.24	0.0024	3702.AT1G01060.2,3702.AT1G01120.1,3702.AT1G04400.1,3702.AT1G08830.1,3702.AT1G09570.1,3702.AT1G15510.1,3702.AT1G15550.1,3702.AT1G17420.1,3702.AT1G18390.2,3702.AT1G21400.1,3702.AT1G26910.1,3702.AT1G27730.1,3702.AT1G37130.1,3702.AT1G48410.2,3702.AT1G55480.1,3702.AT1G61800.1,3702.AT1G75040.1,3702.AT1G78440.1,3702.AT1G78600.2,3702.AT2G26640.1,3702.AT2G31160.1,3702.AT2G36390.1,3702.AT2G36530.1,3702.AT2…	LHY,KCS1,CRY2,CSD1,PHYA,ECB2,GA3OX1,LOX3,AT1G18390,AT1G21400,RPL10B,STZ,NIA2,AGO1,ZKT,GPT2,PR5,ATGA2OX1,LZF1,KCS11,LSH3,SBE2.1,LOS2,RAX2,PAL1,LCD1,RPL23AA,BEN1,LRB1,PRR9,AT3G08640,FAD5,ACT2,BBX31,ELIP1,RUS1,BCS1,PAD4,MKP1,SIB1,GATA4,GLB1,SAG21,SWEET17,HB-2,HSP21,CYP83B1,GATA7,ROC1,RSR4,TAAC,PKS4,FLS1,TT4,BCB,NPH4,CHIA,CYCH;1,CUL4,HAT2,PIF7
GO:0048367	Shoot system development	70	723	0.22	0.0024	3702.AT1G01550.1,3702.AT1G04010.1,3702.AT1G17020.1,3702.AT1G17420.1,3702.AT1G19180.1,3702.AT1G20780.1,3702.AT1G48410.2,3702.AT1G53310.3,3702.AT1G53700.1,3702.AT1G54130.1,3702.AT1G59870.1,3702.AT1G62360.1,3702.AT1G67170.1,3702.AT1G69490.1,3702.AT1G69780.1,3702.AT1G79200.1,3702.AT2G06050.2,3702.AT2G06990.1,3702.AT2G28350.1,3702.AT2G30130.1,3702.AT2G31160.1,3702.AT2G37860.3,3702.AT2G38110.1,3702.AT2…	BPS1,PSAT1,SRG1,LOX3,JAZ1,SAUL1,AGO1,PPC1,WAG1,RSH3,ABCG36,STM,AT1G67170,NAP,ATHB13,SCI1,OPR3,HEN2,ARF10,ASL5,LSH3,LCD1,GPAT6,MLO12,PGAZAT,SHP2,NAC042,AT3G08640,SAG20,UGT76B1,CYP90D1,WSIP2,RR1,AFB2,DWF4,PAD4,AT3G60800,GID1B,SAG21,HB-2,GSH1,WRKY53,CRF4,AT4G30910,ENP,GAMMA-VPE,GRP2,EMB2771,RPN8A,PA2,TGA10,AT5G10310,ASP3,EMF1,SAG29,NAC083,XIK,NPH4,MYB37,DMR6,CDF2,CUL4,OVA2,SWEET13,EYE,LTI65,BOB1,SVL…
GO:0080167	Response to karrikin	18	99	0.49	0.0025	3702.AT1G61800.1,3702.AT2G30490.1,3702.AT2G37040.1,3702.AT3G09440.1,3702.AT3G13790.1,3702.AT3G19450.1,3702.AT3G22840.1,3702.AT3G57520.1,3702.AT4G27030.1,3702.AT4G37290.1,3702.AT5G05600.1,3702.AT5G06980.4,3702.AT5G08640.1,3702.AT5G17050.1,3702.AT5G40780.1,3702.AT5G57710.1,3702.AT5G62680.1,3702.AT5G64410.1	GPT2,C4H,PAL1,AT3G09440,ATBFRUCT1,ATCAD4,ELIP1,SIP2,FADA,AT4G37290,AT5G05600,AT5G06980,FLS1,UGT78D2,LHT1,AT5G57710,GTR2,OPT4
GO:0009611	Response to wounding	26	182	0.39	0.0028	3702.AT1G17420.1,3702.AT1G19180.1,3702.AT1G27730.1,3702.AT1G42540.1,3702.AT1G51760.1,3702.AT1G55480.1,3702.AT1G72450.1,3702.AT1G76690.1,3702.AT1G80840.1,3702.AT3G13790.1,3702.AT3G14840.2,3702.AT3G45140.1,3702.AT3G54420.1,3702.AT4G02380.1,3702.AT4G24220.1,3702.AT4G32940.1,3702.AT4G37760.1,3702.AT5G13220.1,3702.AT5G13930.1,3702.AT5G22500.1,3702.AT5G24090.1,3702.AT5G42650.1,3702.AT5G46050.1,3702.AT5…	LOX3,JAZ1,STZ,GLR3.3,IAR3,ZKT,JAZ6,OPR2,WRKY40,ATBFRUCT1,AT3G14840,LOX2,EP3,SAG21,VEP1,GAMMA-VPE,SQE3,JAZ10,TT4,At5g22500,CHIA,AOS,PTR3,CYP94B1,RGLG3,BT4
GO:0009749	Response to glucose	13	56	0.6	0.0029	3702.AT1G10840.1,3702.AT1G12000.1,3702.AT1G22160.1,3702.AT1G61800.1,3702.AT2G36390.1,3702.AT3G19940.1,3702.AT3G26090.1,3702.AT3G63210.1,3702.AT4G14410.1,3702.AT5G01820.1,3702.AT5G20700.1,3702.AT5G20830.1,3702.AT5G61760.1	TIF3H1,AT1G12000,AT1G22160,GPT2,SBE2.1,AT3G19940,RGS1,MARD1,bHLH104,CIPK14,AT5G20700,SUS1,IPK2BETA
GO:0048316	Seed development	54	518	0.25	0.0029	3702.AT1G01550.1,3702.AT1G03890.1,3702.AT1G05510.1,3702.AT1G07890.8,3702.AT1G09540.1,3702.AT1G13120.1,3702.AT1G17260.1,3702.AT1G35680.1,3702.AT1G50030.1,3702.AT1G53500.1,3702.AT1G53700.1,3702.AT1G59870.1,3702.AT1G69490.1,3702.AT1G69780.1,3702.AT1G71890.1,3702.AT1G78580.1,3702.AT2G01210.1,3702.AT2G22240.1,3702.AT2G22900.1,3702.AT2G24360.1,3702.AT2G28000.1,3702.AT2G35300.1,3702.AT3G04120.1,3702.AT3…	BPS1,AT1G03890,AT1G05510,APX1,MYB61,GLE1,AHA10,RPL21C,TOR,MUM4,WAG1,ABCG36,NAP,ATHB13,SUC5,TPS1,AT2G01210,MIPS2,AT2G22900,AT2G24360,CPN60A,LEA18,GAPC1,MEE32,AT3G08640,MYB5,WSIP2,TCTP,AAE3,EP3,TT12,MARD1,SUS3,NOV,YSL1,OLEO1,CLO1,ENP,EDA9,GGPS1,GRP2,EMB2771,LEA4-5,EMB3011,SAG29,YSL2,AATP1,CUL4,BXL1,SWEET13,EYE,SYNC1,PXY,IPK2BETA
GO:0046394	Carboxylic acid biosynthetic process	50	468	0.26	0.003	3702.AT1G01120.1,3702.AT1G11790.1,3702.AT1G15550.1,3702.AT1G17420.1,3702.AT1G49820.1,3702.AT1G50030.1,3702.AT1G50480.1,3702.AT1G52340.1,3702.AT1G68320.1,3702.AT1G76690.1,3702.AT1G78440.1,3702.AT1G79460.1,3702.AT1G80560.1,3702.AT2G06050.2,3702.AT2G17630.1,3702.AT2G20610.1,3702.AT2G26560.1,3702.AT2G26640.1,3702.AT2G37040.1,3702.AT2G39770.1,3702.AT2G43000.1,3702.AT3G01120.1,3702.AT3G01420.1,3702.AT3…	KCS1,ADT1,GA3OX1,LOX3,MTK,TOR,THFS,ABA2,MYB62,OPR2,ATGA2OX1,GA2,IMD2,OPR3,AT2G17630,SUR1,PLA2A,KCS11,PAL1,CYT1,NAC042,MTO1,DOX1,DJ1D,MEE32,ACLB-1,FAD2,FAD5,AT3G19480,IGPD,LOX2,GLDH,KING1,CSR1,HMT2,GA1,AT4G05160,SHM4,OASA1,CLO1,FADA,CYP83B1,EDA9,ASN3,AK2,GA3,AOS,KASI,GLT1,AT5G63380
GO:0010941	Regulation of cell death	15	74	0.54	0.0032	3702.AT1G02170.1,3702.AT1G08860.1,3702.AT1G64060.1,3702.AT1G79330.1,3702.AT2G31880.1,3702.AT2G46240.1,3702.AT3G06110.3,3702.AT3G52430.1,3702.AT4G14940.1,3702.AT4G25110.1,3702.AT5G10530.1,3702.AT5G45100.1,3702.AT5G47120.1,3702.AT5G48380.1,3702.AT5G65600.1	MC1,BON3,RBOHF,MC5,SOBIR1,BAG6,MKP2,PAD4,AO1,MC2,AT5G10530,BRG1,BI1,BIR1,AT5G65600
GO:0099402	Plant organ development	81	881	0.2	0.0032	3702.AT1G01550.1,3702.AT1G04010.1,3702.AT1G05850.1,3702.AT1G09540.1,3702.AT1G17020.1,3702.AT1G17420.1,3702.AT1G20780.1,3702.AT1G48410.2,3702.AT1G53310.3,3702.AT1G53700.1,3702.AT1G54130.1,3702.AT1G59610.1,3702.AT1G59870.1,3702.AT1G62360.1,3702.AT1G68320.1,3702.AT1G69490.1,3702.AT1G69780.1,3702.AT1G78870.1,3702.AT1G79200.1,3702.AT2G04160.1,3702.AT2G06050.2,3702.AT2G06990.1,3702.AT2G20610.1,3702.AT2…	BPS1,PSAT1,POM1,MYB61,SRG1,LOX3,SAUL1,AGO1,PPC1,WAG1,RSH3,DL3,ABCG36,STM,MYB62,NAP,ATHB13,UBC35,SCI1,AIR3,OPR3,HEN2,SUR1,PKL,LHW,ARF10,ASL5,LSH3,LCD1,MLO12,PGAZAT,SHP2,NAC042,ABCB4,AT3G08640,SAG20,UGT76B1,CYP90D1,TCTP,RR1,ACT2,PMT5,AFB2,DWF4,FER,PAD4,ABCG37,AT3G60800,GID1B,SAG21,NOV,IBR10,HB-2,WRKY53,CRF4,AT4G29140,AT4G30910,CYP83B1,ENP,GAMMA-VPE,GRP2,JKD,EMB2771,RPN8A,TGA10,ASP3,EMB3011,WRKY75,S…
GO:0009404	Toxin metabolic process	13	57	0.59	0.0033	3702.AT1G02930.1,3702.AT1G02950.2,3702.AT1G10360.1,3702.AT1G78370.1,3702.AT1G78380.1,3702.AT2G29420.1,3702.AT2G29440.1,3702.AT2G29490.1,3702.AT2G30860.1,3702.AT2G38470.1,3702.AT2G43000.1,3702.AT3G09270.1,3702.AT4G23100.3	GSTF6,GSTF4,GSTU18,GSTU20,GSTU19,GSTU7,GSTU6,GSTU1,GSTF9,WRKY33,NAC042,GSTU8,GSH1
GO:0008645	Hexose transmembrane transport	12	49	0.62	0.0034	3702.AT1G11260.1,3702.AT1G19450.1,3702.AT1G20840.1,3702.AT1G30220.1,3702.AT1G77210.1,3702.AT2G48020.1,3702.AT3G03090.1,3702.AT3G18830.1,3702.AT3G19930.1,3702.AT3G19940.1,3702.AT4G15920.1,3702.AT5G61520.1	STP1,AT1G19450,TMT1,INT2,STP14,AT2G48020,VGT1,PMT5,STP4,AT3G19940,SWEET17,AT5G61520
GO:0050789	Regulation of biological process	331	4671	0.09	0.0035	3702.AT1G01050.1,3702.AT1G01060.2,3702.AT1G02170.1,3702.AT1G02840.1,3702.AT1G03170.1,3702.AT1G04400.1,3702.AT1G05850.1,3702.AT1G05890.2,3702.AT1G07530.1,3702.AT1G08290.1,3702.AT1G08830.1,3702.AT1G08860.1,3702.AT1G09250.1,3702.AT1G09540.1,3702.AT1G09570.1,3702.AT1G09630.1,3702.AT1G09770.1,3702.AT1G10840.1,3702.AT1G10940.2,3702.AT1G13120.1,3702.AT1G15550.1,3702.AT1G15920.2,3702.AT1G16430.1,3702.AT1…	PPa1,LHY,MC1,SR34,FAF2,CRY2,POM1,ARI5,SCL14,WIP3,CSD1,BON3,AT1G09250,MYB61,PHYA,RAB11c,CDC5,TIF3H1,SNRK2.4,GLE1,GA3OX1,AT1G15920,AT1G16430,HAB2,JAZ1,HMGB3,SAUL1,AT1G20925,AT1G21340,MLP423,CES,AT1G26790,STZ,AT1G28390,AT1G29290,HAF01,MOS2,SERK2,STOP1,FBH1,CDPK2,AT1G35710,GLR3.3,ILL6,AT1G45000,HSFB4,SERPIN1,CIPK17,AGO1,TOR,ABA2,WAG1,RAP2.12,GAMMA-H2AX,LOS1,SAB,DL3,ABCG36,AT1G60420,BAN,GPT2,WRKY6,STM…
GO:0009694	Jasmonic acid metabolic process	11	42	0.65	0.0039	3702.AT1G44350.1,3702.AT1G76690.1,3702.AT2G06050.2,3702.AT2G23610.1,3702.AT3G45140.1,3702.AT3G50440.1,3702.AT4G05160.1,3702.AT5G07010.1,3702.AT5G42650.1,3702.AT5G63380.1,3702.AT5G63450.1	ILL6,OPR2,OPR3,MES3,LOX2,MES10,AT4G05160,ST2A,AOS,AT5G63380,CYP94B1
GO:0097305	Response to alcohol	52	507	0.25	0.0051	3702.AT1G05510.1,3702.AT1G10840.1,3702.AT1G17550.1,3702.AT1G18390.2,3702.AT1G20440.1,3702.AT1G24020.2,3702.AT1G27730.1,3702.AT1G50030.1,3702.AT1G56600.1,3702.AT1G59610.1,3702.AT1G59870.1,3702.AT1G62660.1,3702.AT1G64060.1,3702.AT1G65790.1,3702.AT1G66360.1,3702.AT1G75750.1,3702.AT1G77120.1,3702.AT2G05710.1,3702.AT2G17290.1,3702.AT2G26190.1,3702.AT2G28350.1,3702.AT2G29940.1,3702.AT2G31320.1,3702.AT2…	AT1G05510,TIF3H1,HAB2,AT1G18390,COR47,MLP423,STZ,TOR,GolS2,DL3,ABCG36,AT1G62660,RBOHF,RK1,AT1G66360,GASA1,ADH1,ACO3,CPK6,AT2G26190,ARF10,ABCG31,PARP1,PP2CG1,LOS2,GBF3,GolS1,DOX1,RGLG1,ICME-LIKE2,AT3G05700,AT3G22060,RGS1,AT3G28580,FER,EM1,AT3G57540,MARD1,SAG21,ChiC,AMY1,GRP2,CIPK14,SAG29,NAC083,AT5G24240,AT5G37740,AATP1,PTR3,CUL4,LTI65,HAI1
GO:0009240	Isopentenyl diphosphate biosynthetic process	7	16	0.88	0.0052	3702.AT1G76490.1,3702.AT3G54250.1,3702.AT4G15560.1,3702.AT4G34350.1,3702.AT5G16440.1,3702.AT5G27450.2,3702.AT5G62790.2	HMG1,AT3G54250,CLA1,HDR,IPP1,MK,DXR
GO:0009791	Post-embryonic development	105	1237	0.16	0.0053	3702.AT1G01060.2,3702.AT1G01550.1,3702.AT1G03890.1,3702.AT1G04400.1,3702.AT1G05510.1,3702.AT1G07890.8,3702.AT1G09540.1,3702.AT1G09570.1,3702.AT1G09970.2,3702.AT1G13120.1,3702.AT1G17260.1,3702.AT1G17420.1,3702.AT1G18390.2,3702.AT1G19180.1,3702.AT1G35680.1,3702.AT1G50030.1,3702.AT1G53500.1,3702.AT1G53700.1,3702.AT1G59870.1,3702.AT1G62360.1,3702.AT1G67170.1,3702.AT1G69490.1,3702.AT1G69780.1,3702.AT1…	LHY,BPS1,AT1G03890,CRY2,AT1G05510,APX1,MYB61,PHYA,RLK7,GLE1,AHA10,LOX3,AT1G18390,JAZ1,RPL21C,TOR,MUM4,WAG1,ABCG36,STM,AT1G67170,NAP,ATHB13,SUC5,AT1G74360,TPS1,LZF1,SCI1,AT2G01210,RPI2,MLP328,AIR3,ACO3,OPR3,HEN2,GRP7,MIPS2,AT2G22900,AT2G24360,CPN60A,ARF10,LSH3,LEA18,GPAT6,PGAZAT,SHP2,BAG6,VGT1,GAPC1,MEE32,AT3G08640,MYB5,CYP90D1,WSIP2,TCTP,PMT5,AT3G22490,AFB2,AAE3,FER,EP3,TT12,GID1B,MARD1,SUS3,NOV,…
GO:0010817	Regulation of hormone levels	29	229	0.34	0.0066	3702.AT1G25330.1,3702.AT1G28230.1,3702.AT1G44350.1,3702.AT1G48410.2,3702.AT1G50430.1,3702.AT1G51760.1,3702.AT1G53700.1,3702.AT1G59870.1,3702.AT1G62360.1,3702.AT1G78570.1,3702.AT2G20610.1,3702.AT2G26710.1,3702.AT2G28305.1,3702.AT2G45400.1,3702.AT2G47000.1,3702.AT3G13730.1,3702.AT3G50660.1,3702.AT3G53480.1,3702.AT3G62150.1,3702.AT4G09160.1,3702.AT4G13750.1,3702.AT4G14430.1,3702.AT4G29810.2,3702.AT4…	CES,PUP1,ILL6,AGO1,DWF5,IAR3,WAG1,ABCG36,STM,RHM1,SUR1,BAS1,LOG1,BEN1,ABCB4,CYP90D1,DWF4,ABCG37,ABCB21,AT4G09160,NOV,IBR10,MKK2,SIP3,CYP83B1,ENP,AT4G35160,TT4,OMT1
GO:0009737	Response to abscisic acid	51	501	0.24	0.0067	3702.AT1G05510.1,3702.AT1G10840.1,3702.AT1G17550.1,3702.AT1G18390.2,3702.AT1G20440.1,3702.AT1G24020.2,3702.AT1G27730.1,3702.AT1G56600.1,3702.AT1G59610.1,3702.AT1G59870.1,3702.AT1G62660.1,3702.AT1G64060.1,3702.AT1G65790.1,3702.AT1G66360.1,3702.AT1G75750.1,3702.AT1G77120.1,3702.AT2G05710.1,3702.AT2G17290.1,3702.AT2G26190.1,3702.AT2G28350.1,3702.AT2G29940.1,3702.AT2G31320.1,3702.AT2G33700.1,3702.AT2…	AT1G05510,TIF3H1,HAB2,AT1G18390,COR47,MLP423,STZ,GolS2,DL3,ABCG36,AT1G62660,RBOHF,RK1,AT1G66360,GASA1,ADH1,ACO3,CPK6,AT2G26190,ARF10,ABCG31,PARP1,PP2CG1,LOS2,GBF3,GolS1,DOX1,RGLG1,ICME-LIKE2,AT3G05700,AT3G22060,RGS1,AT3G28580,FER,EM1,AT3G57540,MARD1,SAG21,ChiC,AMY1,GRP2,CIPK14,SAG29,NAC083,AT5G24240,AT5G37740,AATP1,PTR3,CUL4,LTI65,HAI1
GO:0006721	Terpenoid metabolic process	22	152	0.4	0.0071	3702.AT1G15550.1,3702.AT1G33750.1,3702.AT1G50030.1,3702.AT1G52340.1,3702.AT1G68320.1,3702.AT1G78440.1,3702.AT1G78955.1,3702.AT1G78960.1,3702.AT1G79460.1,3702.AT2G17370.1,3702.AT3G14520.1,3702.AT3G14540.1,3702.AT3G25180.1,3702.AT4G02780.1,3702.AT4G15560.1,3702.AT4G19230.2,3702.AT4G36810.1,3702.AT5G25900.1,3702.AT5G36110.1,3702.AT5G36140.1,3702.AT5G47770.1,3702.AT5G62790.2	GA3OX1,AT1G33750,TOR,ABA2,MYB62,ATGA2OX1,CAMS1,LUP2,GA2,HMG2,AT3G14520,AT3G14540,CYP82G1,GA1,CLA1,CYP707A1,GGPS1,GA3,CYP716A1,CYP716A2,FPS1,DXR
GO:0098656	Anion transmembrane transport	33	278	0.31	0.0074	3702.AT1G08230.2,3702.AT1G10010.1,3702.AT1G12940.1,3702.AT1G47670.1,3702.AT1G52190.1,3702.AT1G61800.1,3702.AT1G67940.1,3702.AT1G69850.1,3702.AT1G71890.1,3702.AT1G77380.1,3702.AT2G01170.1,3702.AT2G22500.1,3702.AT2G36590.1,3702.AT2G39890.1,3702.AT3G05030.1,3702.AT3G06100.1,3702.AT3G06370.1,3702.AT3G28960.1,3702.AT3G51895.1,3702.AT3G54700.1,3702.AT3G56200.1,3702.AT4G24570.1,3702.AT4G35180.1,3702.AT5…	AT1G08230,AAP8,NRT2.5,AT1G47670,AT1G52190,GPT2,ABCI17,NRT1:2,SUC5,AAP3,GABP,UCP5,ProT3,PROT1,NHX2,NIP7;1,NHX4,AT3G28960,SULTR3;1,PHT1;7,AT3G56200,DIC2,LHT7,TAAC,NRT2.7,SULTR3;5,AT5G20090,AAP7,CUE1,LHT1,AT5G41800,SWEET13,GTR2
GO:0046323	Glucose import	11	47	0.6	0.0083	3702.AT1G11260.1,3702.AT1G19450.1,3702.AT1G20840.1,3702.AT1G30220.1,3702.AT1G77210.1,3702.AT2G48020.1,3702.AT3G03090.1,3702.AT3G18830.1,3702.AT3G19930.1,3702.AT3G19940.1,3702.AT5G61520.1	STP1,AT1G19450,TMT1,INT2,STP14,AT2G48020,VGT1,PMT5,STP4,AT3G19940,AT5G61520
GO:0009311	Oligosaccharide metabolic process	15	83	0.49	0.0086	3702.AT1G01050.1,3702.AT1G04920.1,3702.AT1G22710.1,3702.AT1G62660.1,3702.AT1G71890.1,3702.AT1G78580.1,3702.AT2G35840.3,3702.AT2G43000.1,3702.AT3G43190.1,3702.AT3G57520.1,3702.AT3G63010.1,3702.AT4G02280.1,3702.AT4G17090.1,3702.AT5G20280.1,3702.AT5G20830.1	PPa1,SPS3F,SUC2,AT1G62660,SUC5,TPS1,AT2G35840,NAC042,SUS4,SIP2,GID1B,SUS3,CT-BMY,SPS1F,SUS1
GO:0071310	Cellular response to organic substance	87	1001	0.17	0.0089	3702.AT1G05010.1,3702.AT1G05850.1,3702.AT1G08830.1,3702.AT1G10840.1,3702.AT1G11350.1,3702.AT1G15550.1,3702.AT1G17550.1,3702.AT1G18390.2,3702.AT1G19180.1,3702.AT1G20925.1,3702.AT1G24020.2,3702.AT1G34210.1,3702.AT1G35710.1,3702.AT1G42540.1,3702.AT1G50030.1,3702.AT1G52340.1,3702.AT1G53700.1,3702.AT1G53910.1,3702.AT1G59870.1,3702.AT1G62300.1,3702.AT1G62660.1,3702.AT1G64060.1,3702.AT1G65790.1,3702.AT1…	EFE,POM1,CSD1,TIF3H1,SD1-13,GA3OX1,HAB2,AT1G18390,JAZ1,AT1G20925,MLP423,SERK2,AT1G35710,GLR3.3,TOR,ABA2,WAG1,RAP2.12,ABCG36,WRKY6,AT1G62660,RBOHF,RK1,AT1G66360,MYB62,GASA1,TPS1,SCI1,GA2,CPK6,PSB29,LYK4,PKL,EIL1,ARF10,GLR2.8,ABCG31,SBE2.1,ABCB4,ERF71,DOX1,RGLG1,AIR12,AT3G09440,HSP70,RR1,AT3G19940,CERK1,ERF1,RGS1,AFB2,DWF4,BCS1,FER,PAD4,ABCG37,ARR9,GID1B,GA1,AT4G09160,SHM4,bHLH104,AO1,ERF-1,CRF4,RO…
GO:0016114	Terpenoid biosynthetic process	19	126	0.41	0.0113	3702.AT1G15550.1,3702.AT1G33750.1,3702.AT1G50030.1,3702.AT1G52340.1,3702.AT1G68320.1,3702.AT1G78440.1,3702.AT1G78955.1,3702.AT1G78960.1,3702.AT1G79460.1,3702.AT2G17370.1,3702.AT3G14520.1,3702.AT3G14540.1,3702.AT3G25180.1,3702.AT4G02780.1,3702.AT4G15560.1,3702.AT4G36810.1,3702.AT5G25900.1,3702.AT5G47770.1,3702.AT5G62790.2	GA3OX1,AT1G33750,TOR,ABA2,MYB62,ATGA2OX1,CAMS1,LUP2,GA2,HMG2,AT3G14520,AT3G14540,CYP82G1,GA1,CLA1,GGPS1,GA3,FPS1,DXR
GO:0022414	Reproductive process	116	1429	0.14	0.0113	3702.AT1G01060.2,3702.AT1G01550.1,3702.AT1G03890.1,3702.AT1G04400.1,3702.AT1G05010.1,3702.AT1G05510.1,3702.AT1G07890.8,3702.AT1G09540.1,3702.AT1G11300.1,3702.AT1G11330.2,3702.AT1G11350.1,3702.AT1G13120.1,3702.AT1G17260.1,3702.AT1G17420.1,3702.AT1G18390.2,3702.AT1G19180.1,3702.AT1G34210.1,3702.AT1G34300.1,3702.AT1G35680.1,3702.AT1G50030.1,3702.AT1G53500.1,3702.AT1G53700.1,3702.AT1G59870.1,3702.AT1…	LHY,BPS1,AT1G03890,CRY2,EFE,AT1G05510,APX1,MYB61,AT1G11300,AT1G11330,SD1-13,GLE1,AHA10,LOX3,AT1G18390,JAZ1,SERK2,AT1G34300,RPL21C,TOR,MUM4,WAG1,ABCG36,AT1G60420,AT1G61610,STM,CDI,RK1,AT1G67170,NAP,ATHB13,POK,SUC5,TPS1,SCI1,AT2G01210,RPI2,MLP328,OPR3,HEN2,AT2G19130,GRP7,MIPS2,AT2G22900,AT2G24360,CPN60A,ARF10,LSH3,LEA18,GSL8,MAT3,GPAT6,PGAZAT,SHP2,BAG6,XPO1B,APY1,GAPC1,MEE32,AT3G08640,MYB5,CYP90D1,…
GO:0044248	Cellular catabolic process	98	1167	0.16	0.0113	3702.AT1G02560.1,3702.AT1G02930.1,3702.AT1G02950.2,3702.AT1G05850.1,3702.AT1G05890.2,3702.AT1G07890.8,3702.AT1G10360.1,3702.AT1G11840.6,3702.AT1G12050.1,3702.AT1G15920.2,3702.AT1G21400.1,3702.AT1G23210.1,3702.AT1G27980.1,3702.AT1G28110.2,3702.AT1G30900.1,3702.AT1G45000.1,3702.AT1G56450.1,3702.AT1G59870.1,3702.AT1G64390.1,3702.AT1G76860.1,3702.AT1G77120.1,3702.AT1G78370.1,3702.AT1G78380.1,3702.AT1…	CLPP5,GSTF6,GSTF4,POM1,ARI5,APX1,GSTU18,GLX1,AT1G12050,AT1G15920,AT1G21400,GH9B6,DPL1,SCPL45,VSR6,AT1G45000,PBG1,ABCG36,GH9C2,LSM3B,ADH1,GSTU20,GSTU19,ATGA2OX1,UBC35,AT1G79090,AT1G80780,HEN2,ADC1,AT2G16790,DSK2,PSB29,GSTU7,GSTU6,GSTU1,UBA1,GSTF9,PAL1,RNS2,AT2G41480,AT2G41790,BAG6,DOX1,DJ1D,RPT5A,LAC7,GSTU8,APX2,ASD1,HCHIB,PA200,AT3G19400,TRBAMY,XTH31,AAE3,AT3G49960,PAD1,EP3,TPI,SK21,scpl40,GT72B1…
GO:0005984	Disaccharide metabolic process	13	67	0.52	0.0114	3702.AT1G01050.1,3702.AT1G04920.1,3702.AT1G22710.1,3702.AT1G62660.1,3702.AT1G71890.1,3702.AT1G78580.1,3702.AT2G35840.3,3702.AT2G43000.1,3702.AT3G43190.1,3702.AT4G02280.1,3702.AT4G17090.1,3702.AT5G20280.1,3702.AT5G20830.1	PPa1,SPS3F,SUC2,AT1G62660,SUC5,TPS1,AT2G35840,NAC042,SUS4,SUS3,CT-BMY,SPS1F,SUS1
GO:0065008	Regulation of biological quality	78	884	0.18	0.0115	3702.AT1G01050.1,3702.AT1G01580.1,3702.AT1G04400.1,3702.AT1G05510.1,3702.AT1G12520.1,3702.AT1G17260.1,3702.AT1G25330.1,3702.AT1G28230.1,3702.AT1G44350.1,3702.AT1G48410.2,3702.AT1G50030.1,3702.AT1G50430.1,3702.AT1G51760.1,3702.AT1G52690.1,3702.AT1G53700.1,3702.AT1G59870.1,3702.AT1G60420.1,3702.AT1G62360.1,3702.AT1G64060.1,3702.AT1G67230.1,3702.AT1G68320.1,3702.AT1G78570.1,3702.AT2G20610.1,3702.AT2…	PPa1,FRO2,CRY2,AT1G05510,CCS,AHA10,CES,PUP1,ILL6,AGO1,TOR,DWF5,IAR3,LEA7,WAG1,ABCG36,AT1G60420,STM,RBOHF,LINC1,MYB62,RHM1,SUR1,RER1B,AT2G23790,HA5,BAS1,LOG1,GSL03,SBE2.1,GSL8,BEN1,ABCB4,NHX2,NHX4,LAC7,MT2A,CYP90D1,WSIP2,TCTP,AT3G19940,AT3G22490,TCP20,HA4,DWF4,ABCG37,ABCB21,AT4G09160,NOV,bHLH104,IBR10,OPT3,CHX17,YSL1,OLEO1,CLO1,AT4G27870,AT4G29140,MKK2,HA2,SIP3,CYP83B1,ENP,AT4G35160,EMB2771,LAC14,…
GO:0006820	Anion transport	39	362	0.27	0.0121	3702.AT1G08230.2,3702.AT1G10010.1,3702.AT1G12940.1,3702.AT1G29290.1,3702.AT1G47670.1,3702.AT1G52190.1,3702.AT1G61800.1,3702.AT1G67940.1,3702.AT1G69850.1,3702.AT1G71890.1,3702.AT1G77380.1,3702.AT2G01170.1,3702.AT2G02040.1,3702.AT2G22500.1,3702.AT2G29940.1,3702.AT2G36590.1,3702.AT2G39890.1,3702.AT3G01970.1,3702.AT3G05030.1,3702.AT3G06100.1,3702.AT3G06370.1,3702.AT3G12740.1,3702.AT3G28960.1,3702.AT3…	AT1G08230,AAP8,NRT2.5,AT1G29290,AT1G47670,AT1G52190,GPT2,ABCI17,NRT1:2,SUC5,AAP3,GABP,PTR2,UCP5,ABCG31,ProT3,PROT1,WRKY45,NHX2,NIP7;1,NHX4,ALIS1,AT3G28960,SULTR3;1,PHT1;7,AT3G56200,DIC2,LHT7,TAAC,NRT2.7,SULTR3;5,AT5G20090,AAP7,CUE1,LHT1,AT5G41800,AT5G46600,SWEET13,GTR2
GO:0097237	Cellular response to toxic substance	23	172	0.36	0.0133	3702.AT1G07890.8,3702.AT1G08830.1,3702.AT1G12520.1,3702.AT1G59870.1,3702.AT1G64060.1,3702.AT1G77120.1,3702.AT1G78380.1,3702.AT2G30860.1,3702.AT2G41480.1,3702.AT3G01420.1,3702.AT3G09640.1,3702.AT3G49960.1,3702.AT3G53480.1,3702.AT4G25980.1,3702.AT5G05340.1,3702.AT5G05600.1,3702.AT5G06720.1,3702.AT5G23310.1,3702.AT5G34850.1,3702.AT5G51060.1,3702.AT5G58400.1,3702.AT5G63030.1,3702.AT5G67400.1	APX1,CSD1,CCS,ABCG36,RBOHF,ADH1,GSTU19,GSTF9,AT2G41480,DOX1,APX2,AT3G49960,ABCG37,AT4G25980,PRX52,AT5G05600,PA2,FSD3,PAP26,RHD2,AT5G58400,GRXC1,RHS19
GO:0071322	Cellular response to carbohydrate stimulus	11	51	0.57	0.0141	3702.AT1G08830.1,3702.AT1G50030.1,3702.AT1G52340.1,3702.AT1G78580.1,3702.AT2G20890.1,3702.AT2G36390.1,3702.AT3G19940.1,3702.AT3G26090.1,3702.AT3G52430.1,3702.AT4G14410.1,3702.AT5G46210.1	CSD1,TOR,ABA2,TPS1,PSB29,SBE2.1,AT3G19940,RGS1,PAD4,bHLH104,CUL4
GO:0009805	Coumarin biosynthetic process	4	4	1.24	0.0147	3702.AT2G40890.1,3702.AT3G12900.1,3702.AT3G13610.1,3702.AT4G34050.1	CYP98A3,AT3G12900,AT3G13610,CCoAOMT1
GO:0018958	Phenol-containing compound metabolic process	10	43	0.6	0.015	3702.AT1G12050.1,3702.AT1G17260.1,3702.AT1G64160.1,3702.AT2G23610.1,3702.AT2G37040.1,3702.AT2G43820.1,3702.AT3G50440.1,3702.AT3G59030.1,3702.AT4G23690.1,3702.AT5G24530.1	AT1G12050,AHA10,DIR5,MES3,PAL1,UGT74F2,MES10,TT12,DIR6,DMR6
GO:0006457	Protein folding	20	141	0.39	0.0152	3702.AT1G24510.1,3702.AT1G59860.1,3702.AT2G28000.1,3702.AT2G29500.1,3702.AT2G33210.1,3702.AT2G46240.1,3702.AT3G09440.1,3702.AT3G12580.1,3702.AT3G13860.1,3702.AT3G46230.1,3702.AT4G10250.1,3702.AT4G13830.2,3702.AT4G21870.1,3702.AT4G24190.1,3702.AT4G38740.1,3702.AT5G09590.1,3702.AT5G12020.1,3702.AT5G52640.1,3702.AT5G53400.1,3702.AT5G56030.2	AT1G24510,AT1G59860,CPN60A,AT2G29500,HSP60-2,BAG6,AT3G09440,HSP70,HSP60-3A,HSP17.4,ATHSP22.0,J20,AT4G21870,SHD,ROC1,MTHSC70-2,HSP17.6II,HSP90.1,BOB1,HSP81-2
GO:0003333	Amino acid transmembrane transport	13	70	0.5	0.0156	3702.AT1G08230.2,3702.AT1G10010.1,3702.AT1G47670.1,3702.AT1G77380.1,3702.AT2G01170.1,3702.AT2G36590.1,3702.AT2G39890.1,3702.AT3G28960.1,3702.AT3G56200.1,3702.AT4G35180.1,3702.AT5G23810.1,3702.AT5G40780.1,3702.AT5G41800.1	AT1G08230,AAP8,AT1G47670,AAP3,GABP,ProT3,PROT1,AT3G28960,AT3G56200,LHT7,AAP7,LHT1,AT5G41800
GO:0006081	Cellular aldehyde metabolic process	11	53	0.55	0.0181	3702.AT1G11840.6,3702.AT1G77120.1,3702.AT2G05710.1,3702.AT3G02720.1,3702.AT3G16910.1,3702.AT3G55440.1,3702.AT4G15560.1,3702.AT4G34350.1,3702.AT5G01410.1,3702.AT5G37850.1,3702.AT5G62790.2	GLX1,ADH1,ACO3,DJ1D,AAE7,TPI,CLA1,HDR,RSR4,SOS4,DXR
GO:0006807	Nitrogen compound metabolic process	364	5335	0.07	0.0184	3702.AT1G01090.1,3702.AT1G02170.1,3702.AT1G02560.1,3702.AT1G02780.1,3702.AT1G02840.1,3702.AT1G02930.1,3702.AT1G02950.2,3702.AT1G03330.1,3702.AT1G04400.1,3702.AT1G05560.1,3702.AT1G05850.1,3702.AT1G05890.2,3702.AT1G09570.1,3702.AT1G09770.1,3702.AT1G09970.2,3702.AT1G10360.1,3702.AT1G10840.1,3702.AT1G10940.2,3702.AT1G11300.1,3702.AT1G11330.2,3702.AT1G11350.1,3702.AT1G11790.1,3702.AT1G11910.1,3702.AT1…	At1g01090,MC1,CLPP5,emb2386,SR34,GSTF6,GSTF4,LSM2,CRY2,UGT75B1,POM1,ARI5,PHYA,CDC5,RLK7,GSTU18,TIF3H1,SNRK2.4,AT1G11300,AT1G11330,SD1-13,ADT1,APA1,AT1G12000,AT1G12050,NRT2.5,MAP1C,ECB2,AT1G15920,UBC36,HAB2,AT1G18390,AT1G18480,SAUL1,AT1G21400,AT1G22170,RBL10,GALT1,RPL10B,DPL1,SCPL45,AT1G28390,RKF1,VSR6,HAF01,SBT3.3,SERK2,AT1G34300,CDPK2,RPL21C,AT1G35710,NIA2,CH1,AT1G45000,CIPK17,AGO1,MTK,TOR,THFS,…
GO:0005985	Sucrose metabolic process	10	45	0.58	0.0197	3702.AT1G01050.1,3702.AT1G04920.1,3702.AT1G22710.1,3702.AT1G62660.1,3702.AT1G71890.1,3702.AT2G35840.3,3702.AT3G43190.1,3702.AT4G02280.1,3702.AT5G20280.1,3702.AT5G20830.1	PPa1,SPS3F,SUC2,AT1G62660,SUC5,AT2G35840,SUS4,SUS3,SPS1F,SUS1
GO:0002252	Immune effector process	12	63	0.52	0.0202	3702.AT1G04400.1,3702.AT1G42540.1,3702.AT1G48410.2,3702.AT1G64060.1,3702.AT2G21120.1,3702.AT2G22240.1,3702.AT2G26560.1,3702.AT2G35930.1,3702.AT2G45820.1,3702.AT3G11660.1,3702.AT3G62800.1,3702.AT5G47220.1	CRY2,GLR3.3,AGO1,RBOHF,AT2G21120,MIPS2,PLA2A,PUB23,AT2G45820,NHL1,DRB4,ERF2
GO:0003006	Developmental process involved in reproduction	98	1193	0.15	0.0202	3702.AT1G01060.2,3702.AT1G01550.1,3702.AT1G03890.1,3702.AT1G04400.1,3702.AT1G05010.1,3702.AT1G05510.1,3702.AT1G07890.8,3702.AT1G09540.1,3702.AT1G13120.1,3702.AT1G17260.1,3702.AT1G17420.1,3702.AT1G18390.2,3702.AT1G19180.1,3702.AT1G34210.1,3702.AT1G35680.1,3702.AT1G50030.1,3702.AT1G53500.1,3702.AT1G53700.1,3702.AT1G59870.1,3702.AT1G60420.1,3702.AT1G62360.1,3702.AT1G64980.1,3702.AT1G67170.1,3702.AT1…	LHY,BPS1,AT1G03890,CRY2,EFE,AT1G05510,APX1,MYB61,GLE1,AHA10,LOX3,AT1G18390,JAZ1,SERK2,RPL21C,TOR,MUM4,WAG1,ABCG36,AT1G60420,STM,CDI,AT1G67170,NAP,ATHB13,POK,SUC5,TPS1,SCI1,AT2G01210,RPI2,MLP328,OPR3,HEN2,GRP7,MIPS2,AT2G22900,AT2G24360,CPN60A,ARF10,LSH3,LEA18,GSL8,MAT3,GPAT6,PGAZAT,SHP2,BAG6,XPO1B,GAPC1,MEE32,AT3G08640,MYB5,CYP90D1,WSIP2,TCTP,AFB2,AAE3,EP3,TT12,GID1B,MARD1,SUS3,NOV,AT4G14300,OASA1…
GO:0046777	Protein autophosphorylation	21	157	0.36	0.0213	3702.AT1G09970.2,3702.AT1G11350.1,3702.AT1G29750.2,3702.AT1G35670.1,3702.AT1G53430.1,3702.AT1G53440.1,3702.AT1G56130.1,3702.AT1G56140.1,3702.AT1G65790.1,3702.AT2G01210.1,3702.AT2G17290.1,3702.AT3G05840.1,3702.AT3G14840.2,3702.AT3G21630.1,3702.AT3G51550.1,3702.AT4G32300.1,3702.AT5G12480.1,3702.AT5G38210.1,3702.AT5G39000.1,3702.AT5G58350.1,3702.AT5G66850.1	RLK7,SD1-13,RKF1,CDPK2,AT1G53430,AT1G53440,AT1G56130,AT1G56140,RK1,AT2G01210,CPK6,ATSK12,AT3G14840,CERK1,FER,SD2-5,CPK7,AT5G38210,AT5G39000,WNK4,MAPKKK5
GO:0009407	Toxin catabolic process	10	46	0.57	0.0224	3702.AT1G02930.1,3702.AT1G02950.2,3702.AT1G10360.1,3702.AT1G78370.1,3702.AT1G78380.1,3702.AT2G29420.1,3702.AT2G29440.1,3702.AT2G29490.1,3702.AT2G30860.1,3702.AT3G09270.1	GSTF6,GSTF4,GSTU18,GSTU20,GSTU19,GSTU7,GSTU6,GSTU1,GSTF9,GSTU8
GO:0006631	Fatty acid metabolic process	27	228	0.31	0.023	3702.AT1G01120.1,3702.AT1G17420.1,3702.AT1G20560.1,3702.AT1G53520.1,3702.AT1G72970.1,3702.AT1G76690.1,3702.AT2G06050.2,3702.AT2G26560.1,3702.AT2G26640.1,3702.AT3G01420.1,3702.AT3G06650.1,3702.AT3G12120.1,3702.AT3G15850.1,3702.AT3G16910.1,3702.AT3G45140.1,3702.AT3G48530.1,3702.AT3G48990.1,3702.AT4G05160.1,3702.AT4G14430.1,3702.AT4G26740.1,3702.AT4G27030.1,3702.AT5G42650.1,3702.AT5G46290.3,3702.AT5…	KCS1,LOX3,AAE1,FAP3,HTH,OPR2,OPR3,PLA2A,KCS11,DOX1,ACLB-1,FAD2,FAD5,AAE7,LOX2,KING1,AAE3,AT4G05160,IBR10,CLO1,FADA,AOS,KASI,BI1,ACAT2,AT5G63380,ACX2
GO:0048608	Reproductive structure development	85	1011	0.16	0.0232	3702.AT1G01060.2,3702.AT1G01550.1,3702.AT1G03890.1,3702.AT1G04400.1,3702.AT1G05010.1,3702.AT1G05510.1,3702.AT1G07890.8,3702.AT1G09540.1,3702.AT1G13120.1,3702.AT1G17260.1,3702.AT1G17420.1,3702.AT1G18390.2,3702.AT1G19180.1,3702.AT1G35680.1,3702.AT1G50030.1,3702.AT1G53500.1,3702.AT1G53700.1,3702.AT1G59870.1,3702.AT1G62360.1,3702.AT1G67170.1,3702.AT1G69490.1,3702.AT1G69780.1,3702.AT1G71890.1,3702.AT1…	LHY,BPS1,AT1G03890,CRY2,EFE,AT1G05510,APX1,MYB61,GLE1,AHA10,LOX3,AT1G18390,JAZ1,RPL21C,TOR,MUM4,WAG1,ABCG36,STM,AT1G67170,NAP,ATHB13,SUC5,TPS1,SCI1,AT2G01210,RPI2,MLP328,OPR3,HEN2,GRP7,MIPS2,AT2G22900,AT2G24360,CPN60A,ARF10,LSH3,LEA18,GPAT6,PGAZAT,SHP2,BAG6,GAPC1,MEE32,AT3G08640,MYB5,CYP90D1,WSIP2,TCTP,AFB2,AAE3,EP3,TT12,GID1B,MARD1,SUS3,NOV,AT4G14300,GSH1,YSL1,OLEO1,CLO1,ENP,EDA9,GGPS1,GRP2,EMB2…
GO:0048583	Regulation of response to stimulus	60	660	0.19	0.024	3702.AT1G04400.1,3702.AT1G09770.1,3702.AT1G19180.1,3702.AT1G33520.1,3702.AT1G35670.1,3702.AT1G42540.1,3702.AT1G44350.1,3702.AT1G50030.1,3702.AT1G58250.2,3702.AT1G59870.1,3702.AT1G66360.1,3702.AT1G72450.1,3702.AT1G77120.1,3702.AT1G78370.1,3702.AT1G78570.1,3702.AT1G79200.1,3702.AT1G80840.1,3702.AT2G20890.1,3702.AT2G25170.1,3702.AT2G31880.1,3702.AT2G45130.1,3702.AT2G47000.1,3702.AT3G01650.1,3702.AT3…	CRY2,CDC5,JAZ1,MOS2,CDPK2,GLR3.3,ILL6,TOR,SAB,ABCG36,AT1G66360,JAZ6,ADH1,GSTU20,RHM1,SCI1,WRKY40,PSB29,PKL,SOBIR1,SPX3,ABCB4,RGLG1,MKP2,AT3G14840,WSIP2,RR1,AT3G19400,CERK1,NRPD2A,RGS1,ATMIN7,FER,PAD4,ABCG37,MKP1,ABCB21,GID1B,SAG21,AT4G14300,GOX3,WRKY53,AT4G29140,MKK2,AT5G05600,EMF1,WRKY75,JAZ10,SPX1,CYCH;1,AT5G37740,AT5G41560,CUL4,ERF2,BIR1,HCF106,HAI1,AT5G62570,AT5G65600,MAPKKK5
GO:0042542	Response to hydrogen peroxide	12	65	0.5	0.0246	3702.AT1G59860.1,3702.AT1G77120.1,3702.AT2G29500.1,3702.AT3G04120.1,3702.AT3G13610.1,3702.AT3G46230.1,3702.AT4G02380.1,3702.AT4G10250.1,3702.AT4G21870.1,3702.AT4G23810.1,3702.AT5G12020.1,3702.AT5G67480.2	AT1G59860,ADH1,AT2G29500,GAPC1,AT3G13610,HSP17.4,SAG21,ATHSP22.0,AT4G21870,WRKY53,HSP17.6II,BT4
GO:0006575	Cellular modified amino acid metabolic process	16	105	0.42	0.0247	3702.AT1G02930.1,3702.AT1G02950.2,3702.AT1G10360.1,3702.AT1G50480.1,3702.AT1G78370.1,3702.AT1G78380.1,3702.AT1G78680.1,3702.AT2G24580.1,3702.AT2G29420.1,3702.AT2G29440.1,3702.AT2G29490.1,3702.AT2G30860.1,3702.AT3G09270.1,3702.AT3G63250.1,3702.AT4G13930.1,3702.AT4G23100.3	GSTF6,GSTF4,GSTU18,THFS,GSTU20,GSTU19,GGH2,AT2G24580,GSTU7,GSTU6,GSTU1,GSTF9,GSTU8,HMT2,SHM4,GSH1
GO:1990748	Cellular detoxification	22	171	0.34	0.0247	3702.AT1G07890.8,3702.AT1G08830.1,3702.AT1G12520.1,3702.AT1G59870.1,3702.AT1G64060.1,3702.AT1G77120.1,3702.AT1G78380.1,3702.AT2G30860.1,3702.AT2G41480.1,3702.AT3G01420.1,3702.AT3G09640.1,3702.AT3G49960.1,3702.AT3G53480.1,3702.AT4G25980.1,3702.AT5G05340.1,3702.AT5G06720.1,3702.AT5G23310.1,3702.AT5G34850.1,3702.AT5G51060.1,3702.AT5G58400.1,3702.AT5G63030.1,3702.AT5G67400.1	APX1,CSD1,CCS,ABCG36,RBOHF,ADH1,GSTU19,GSTF9,AT2G41480,DOX1,APX2,AT3G49960,ABCG37,AT4G25980,PRX52,PA2,FSD3,PAP26,RHD2,AT5G58400,GRXC1,RHS19
GO:0006749	Glutathione metabolic process	11	56	0.53	0.025	3702.AT1G02930.1,3702.AT1G02950.2,3702.AT1G10360.1,3702.AT1G78370.1,3702.AT1G78380.1,3702.AT2G29420.1,3702.AT2G29440.1,3702.AT2G29490.1,3702.AT2G30860.1,3702.AT3G09270.1,3702.AT4G23100.3	GSTF6,GSTF4,GSTU18,GSTU20,GSTU19,GSTU7,GSTU6,GSTU1,GSTF9,GSTU8,GSH1
GO:0007154	Cell communication	143	1875	0.12	0.025	3702.AT1G04400.1,3702.AT1G05850.1,3702.AT1G09570.1,3702.AT1G09630.1,3702.AT1G09770.1,3702.AT1G10840.1,3702.AT1G10940.2,3702.AT1G11300.1,3702.AT1G11330.2,3702.AT1G11350.1,3702.AT1G15550.1,3702.AT1G17550.1,3702.AT1G18390.2,3702.AT1G19180.1,3702.AT1G20925.1,3702.AT1G21400.1,3702.AT1G24020.2,3702.AT1G28390.2,3702.AT1G29290.1,3702.AT1G33520.1,3702.AT1G34210.1,3702.AT1G34300.1,3702.AT1G35670.1,3702.AT1…	CRY2,POM1,PHYA,RAB11c,CDC5,TIF3H1,SNRK2.4,AT1G11300,AT1G11330,SD1-13,GA3OX1,HAB2,AT1G18390,JAZ1,AT1G20925,AT1G21400,MLP423,AT1G28390,AT1G29290,MOS2,SERK2,AT1G34300,CDPK2,AT1G35710,GLR3.3,CIPK17,TOR,ABA2,PPC1,WAG1,RAP2.12,SAB,AT1G61610,WRKY6,AT1G62660,RBOHF,RK1,AT1G66360,MYB62,PDE337,HTH,GASA1,GSTU19,TPS1,SCI1,GA2,AT1G80870,AT2G01820,PAP10,CPK6,AT2G19130,SUR1,PSB29,MIPS2,AT2G24360,PKL,CAM5,EIL1,AR…
GO:0015711	Organic anion transport	26	219	0.31	0.0261	3702.AT1G08230.2,3702.AT1G10010.1,3702.AT1G47670.1,3702.AT1G61800.1,3702.AT1G69850.1,3702.AT1G71890.1,3702.AT1G77380.1,3702.AT2G01170.1,3702.AT2G22500.1,3702.AT2G29940.1,3702.AT2G36590.1,3702.AT2G39890.1,3702.AT3G12740.1,3702.AT3G28960.1,3702.AT3G56200.1,3702.AT4G24570.1,3702.AT4G35180.1,3702.AT5G01500.1,3702.AT5G20090.1,3702.AT5G23810.1,3702.AT5G33320.1,3702.AT5G40780.1,3702.AT5G41800.1,3702.AT5…	AT1G08230,AAP8,AT1G47670,GPT2,NRT1:2,SUC5,AAP3,GABP,UCP5,ABCG31,ProT3,PROT1,ALIS1,AT3G28960,AT3G56200,DIC2,LHT7,TAAC,AT5G20090,AAP7,CUE1,LHT1,AT5G41800,AT5G46600,SWEET13,GTR2
GO:0015718	Monocarboxylic acid transport	9	39	0.6	0.0263	3702.AT1G08230.2,3702.AT1G61800.1,3702.AT1G69850.1,3702.AT1G71890.1,3702.AT2G01170.1,3702.AT2G29940.1,3702.AT5G20090.1,3702.AT5G33320.1,3702.AT5G50800.1	AT1G08230,GPT2,NRT1:2,SUC5,GABP,ABCG31,AT5G20090,CUE1,SWEET13
GO:0009751	Response to salicylic acid	18	129	0.38	0.0295	3702.AT1G05560.1,3702.AT1G11350.1,3702.AT1G80840.1,3702.AT2G29420.1,3702.AT2G37710.1,3702.AT2G45820.1,3702.AT3G01420.1,3702.AT3G50930.1,3702.AT3G51430.1,3702.AT3G52430.1,3702.AT4G23810.1,3702.AT4G32940.1,3702.AT5G13170.1,3702.AT5G24530.1,3702.AT5G46050.1,3702.AT5G48485.1,3702.AT5G65600.1,3702.AT5G67480.2	UGT75B1,SD1-13,WRKY40,GSTU7,LRK1,AT2G45820,DOX1,BCS1,YLS2,PAD4,WRKY53,GAMMA-VPE,SAG29,DMR6,PTR3,DIR1,AT5G65600,BT4
GO:0016051	Carbohydrate biosynthetic process	32	295	0.27	0.0295	3702.AT1G04920.1,3702.AT1G05850.1,3702.AT1G06780.2,3702.AT1G26810.1,3702.AT1G55850.1,3702.AT1G78580.1,3702.AT2G22240.1,3702.AT2G22900.1,3702.AT2G31960.2,3702.AT2G32530.1,3702.AT2G35840.3,3702.AT2G36390.1,3702.AT2G36850.1,3702.AT2G39770.1,3702.AT2G43000.1,3702.AT3G02210.1,3702.AT3G04120.1,3702.AT3G04790.1,3702.AT3G28340.1,3702.AT3G47930.1,3702.AT3G50760.1,3702.AT3G55440.1,3702.AT3G59480.1,3702.AT3…	SPS3F,POM1,GAUT6,GALT1,CSLE1,TPS1,MIPS2,AT2G22900,GSL03,CSLB03,AT2G35840,SBE2.1,GSL8,CYT1,NAC042,COBL1,GAPC1,EMB3119,GATL10,GLDH,GATL2,TPI,AT3G59480,GAUT1,GID1B,CT-BMY,CSLG3,CSLG2,CSLG1,PCK1,SPS1F,GT18
GO:1901699	Cellular response to nitrogen compound	11	58	0.51	0.0309	3702.AT1G12940.1,3702.AT1G42540.1,3702.AT1G59870.1,3702.AT2G23770.1,3702.AT2G29110.1,3702.AT3G01420.1,3702.AT3G21630.1,3702.AT3G53480.1,3702.AT4G13930.1,3702.AT5G14570.1,3702.AT5G66850.1	NRT2.5,GLR3.3,ABCG36,LYK4,GLR2.8,DOX1,CERK1,ABCG37,SHM4,NRT2.7,MAPKKK5
GO:0009914	Hormone transport	13	78	0.46	0.0331	3702.AT1G28230.1,3702.AT1G53700.1,3702.AT1G59870.1,3702.AT1G78570.1,3702.AT2G47000.1,3702.AT3G53480.1,3702.AT3G62150.1,3702.AT4G09160.1,3702.AT4G13750.1,3702.AT4G29810.2,3702.AT4G30960.1,3702.AT4G31820.1,3702.AT5G13930.1	PUP1,WAG1,ABCG36,RHM1,ABCB4,ABCG37,ABCB21,AT4G09160,NOV,MKK2,SIP3,ENP,TT4
GO:0043603	Cellular amide metabolic process	57	632	0.19	0.0348	3702.AT1G01090.1,3702.AT1G02780.1,3702.AT1G02930.1,3702.AT1G02950.2,3702.AT1G10360.1,3702.AT1G10840.1,3702.AT1G26910.1,3702.AT1G35680.1,3702.AT1G50480.1,3702.AT1G56070.1,3702.AT1G72550.1,3702.AT1G76490.1,3702.AT1G78370.1,3702.AT1G78380.1,3702.AT1G78680.1,3702.AT2G24580.1,3702.AT2G29420.1,3702.AT2G29440.1,3702.AT2G29490.1,3702.AT2G30860.1,3702.AT2G39460.2,3702.AT2G39960.1,3702.AT2G41790.1,3702.AT3…	At1g01090,emb2386,GSTF6,GSTF4,GSTU18,TIF3H1,RPL10B,RPL21C,THFS,LOS1,AT1G72550,HMG1,GSTU20,GSTU19,GGH2,AT2G24580,GSTU7,GSTU6,GSTU1,GSTF9,RPL23AA,AT2G39960,AT2G41790,AT3G05560,ACLB-1,AT3G06680,GSTU8,AT3G16080,AT3G16780,RPL36AA,EIF4B1,AT3G54210,AT3G54250,EIF3C,RS27A,SHM4,GSH1,AT4G33760,AT4G35160,EIF2A,ASN3,EMB3010,EMB3136,AT5G15520,PGSIP6,At5g22500,AT5G27430,MK,AT5G27700,AT5G28060,AT5G35530,OVA2,OMT…
GO:0009695	Jasmonic acid biosynthetic process	6	18	0.76	0.0368	3702.AT1G76690.1,3702.AT2G06050.2,3702.AT3G45140.1,3702.AT4G05160.1,3702.AT5G42650.1,3702.AT5G63380.1	OPR2,OPR3,LOX2,AT4G05160,AOS,AT5G63380
GO:0048878	Chemical homeostasis	38	378	0.24	0.0375	3702.AT1G01580.1,3702.AT1G04400.1,3702.AT1G12520.1,3702.AT1G17260.1,3702.AT1G59870.1,3702.AT1G64060.1,3702.AT1G68320.1,3702.AT2G23790.1,3702.AT2G24520.1,3702.AT2G26710.1,3702.AT2G36390.1,3702.AT3G05030.1,3702.AT3G06370.1,3702.AT3G09220.1,3702.AT3G09390.1,3702.AT3G13730.1,3702.AT3G15880.2,3702.AT3G16640.1,3702.AT3G19940.1,3702.AT3G22490.1,3702.AT3G47950.1,3702.AT3G50660.1,3702.AT3G53480.1,3702.AT4…	FRO2,CRY2,CCS,AHA10,ABCG36,RBOHF,MYB62,AT2G23790,HA5,BAS1,SBE2.1,NHX2,NHX4,LAC7,MT2A,CYP90D1,WSIP2,TCTP,AT3G19940,AT3G22490,HA4,DWF4,ABCG37,bHLH104,OPT3,CHX17,YSL1,AT4G27870,AT4G29140,HA2,EMB2771,LAC14,PDR2,YSL2,PAP26,AT5G38030,HCT,ACX2
GO:0072593	Reactive oxygen species metabolic process	18	133	0.37	0.0385	3702.AT1G07890.8,3702.AT1G08830.1,3702.AT1G12520.1,3702.AT1G37130.1,3702.AT1G64060.1,3702.AT2G41480.1,3702.AT3G09640.1,3702.AT3G49960.1,3702.AT4G18360.1,3702.AT4G25980.1,3702.AT5G05340.1,3702.AT5G06720.1,3702.AT5G23310.1,3702.AT5G27620.1,3702.AT5G34850.1,3702.AT5G58400.1,3702.AT5G62520.1,3702.AT5G67400.1	APX1,CSD1,CCS,NIA2,RBOHF,AT2G41480,APX2,AT3G49960,GOX3,AT4G25980,PRX52,PA2,FSD3,CYCH;1,PAP26,AT5G58400,SRO5,RHS19
GO:0019438	Aromatic compound biosynthetic process	61	692	0.18	0.0392	3702.AT1G01090.1,3702.AT1G07890.8,3702.AT1G11790.1,3702.AT1G17260.1,3702.AT1G44446.1,3702.AT1G50030.1,3702.AT1G50480.1,3702.AT1G53500.1,3702.AT1G54130.1,3702.AT1G54250.1,3702.AT1G60440.1,3702.AT1G64160.1,3702.AT1G72680.1,3702.AT1G73830.1,3702.AT1G78570.1,3702.AT2G20610.1,3702.AT2G29630.2,3702.AT2G31160.1,3702.AT2G36880.2,3702.AT2G37040.1,3702.AT2G38470.1,3702.AT2G39770.1,3702.AT2G40890.1,3702.AT2…	At1g01090,APX1,ADT1,AHA10,CH1,TOR,THFS,MUM4,RSH3,NRPB8A,PANK1,DIR5,CADG,BEE3,RHM1,SUR1,THIC,LSH3,MAT3,PAL1,WRKY33,CYT1,CYP98A3,NAC042,MEE32,ACLB-1,AT3G12900,AT3G13610,ATCAD4,PUR7,NRPB5,IGPD,NRPD2A,ALDH2C4,AGK2,TT12,GT72B1,RAP74,CLA1,INP1,GSH1,DIR6,AT4G26220,CYP83B1,CCoAOMT1,AT4G35160,CAD6,AT4G39230,RSR4,PRX52,TGA10,NRPB4,IPP1,NUDX19,At5g22500,FC-I,SOS4,HCT,OMT1,THI1,ORF25
GO:0006032	Chitin catabolic process	5	12	0.85	0.0408	3702.AT1G05850.1,3702.AT3G12500.1,3702.AT3G54420.1,3702.AT4G19810.1,3702.AT5G24090.1	POM1,HCHIB,EP3,ChiC,CHIA
GO:0006633	Fatty acid biosynthetic process	18	134	0.36	0.0408	3702.AT1G01120.1,3702.AT1G17420.1,3702.AT1G76690.1,3702.AT2G06050.2,3702.AT2G26560.1,3702.AT2G26640.1,3702.AT3G01420.1,3702.AT3G06650.1,3702.AT3G12120.1,3702.AT3G15850.1,3702.AT3G45140.1,3702.AT3G48530.1,3702.AT4G05160.1,3702.AT4G26740.1,3702.AT4G27030.1,3702.AT5G42650.1,3702.AT5G46290.3,3702.AT5G63380.1	KCS1,LOX3,OPR2,OPR3,PLA2A,KCS11,DOX1,ACLB-1,FAD2,FAD5,LOX2,KING1,AT4G05160,CLO1,FADA,AOS,KASI,AT5G63380
GO:0010942	Positive regulation of cell death	7	26	0.67	0.0408	3702.AT1G02170.1,3702.AT1G79330.1,3702.AT2G31880.1,3702.AT2G46240.1,3702.AT3G52430.1,3702.AT5G10530.1,3702.AT5G65600.1	MC1,MC5,SOBIR1,BAG6,PAD4,AT5G10530,AT5G65600
GO:0010646	Regulation of cell communication	33	318	0.25	0.0442	3702.AT1G19180.1,3702.AT1G35670.1,3702.AT1G50030.1,3702.AT1G58250.2,3702.AT1G59870.1,3702.AT1G66360.1,3702.AT1G72450.1,3702.AT1G78570.1,3702.AT1G79200.1,3702.AT2G25170.1,3702.AT2G45130.1,3702.AT2G47000.1,3702.AT3G01650.1,3702.AT3G06110.3,3702.AT3G15880.2,3702.AT3G16857.2,3702.AT3G26090.1,3702.AT3G43300.1,3702.AT3G51550.1,3702.AT3G52430.1,3702.AT3G53480.1,3702.AT3G55270.1,3702.AT3G62150.1,3702.AT3…	JAZ1,CDPK2,TOR,SAB,ABCG36,AT1G66360,JAZ6,RHM1,SCI1,PKL,SPX3,ABCB4,RGLG1,MKP2,WSIP2,RR1,RGS1,ATMIN7,FER,PAD4,ABCG37,MKP1,ABCB21,GID1B,WRKY53,MKK2,AT5G05600,JAZ10,SPX1,AT5G37740,AT5G41560,HAI1,MAPKKK5
GO:0072330	Monocarboxylic acid biosynthetic process	25	220	0.29	0.0499	3702.AT1G01120.1,3702.AT1G17420.1,3702.AT1G50030.1,3702.AT1G52340.1,3702.AT1G76690.1,3702.AT2G06050.2,3702.AT2G20610.1,3702.AT2G26560.1,3702.AT2G26640.1,3702.AT2G37040.1,3702.AT3G01420.1,3702.AT3G02720.1,3702.AT3G06650.1,3702.AT3G12120.1,3702.AT3G15850.1,3702.AT3G45140.1,3702.AT3G48530.1,3702.AT4G05160.1,3702.AT4G26740.1,3702.AT4G27030.1,3702.AT4G31500.1,3702.AT5G10240.1,3702.AT5G42650.1,3702.AT5…	KCS1,LOX3,TOR,ABA2,OPR2,OPR3,SUR1,PLA2A,KCS11,PAL1,DOX1,DJ1D,ACLB-1,FAD2,FAD5,LOX2,KING1,AT4G05160,CLO1,FADA,CYP83B1,ASN3,AOS,KASI,AT5G63380

## Sheet: timepoint 0
#term ID	term description	observed gene count	background gene count	strength	false discovery rate	matching proteins in your network (IDs)	matching proteins in your network (labels)
GO:0010035	Response to inorganic substance	39	801	0.53	4.45e-07	3702.AT1G04400.1,3702.AT1G07890.8,3702.AT1G08830.1,3702.AT1G08860.1,3702.AT1G20440.1,3702.AT1G34370.2,3702.AT1G50480.1,3702.AT1G52690.1,3702.AT1G60420.1,3702.AT1G62660.1,3702.AT1G65930.1,3702.AT1G77120.1,3702.AT2G01520.1,3702.AT2G05710.1,3702.AT2G21660.1,3702.AT2G30110.1,3702.AT2G33700.1,3702.AT2G35840.3,3702.AT2G36530.1,3702.AT2G39770.1,3702.AT2G46140.1,3702.AT2G47180.1,3702.AT3G12500.1,3702.AT3…	CRY2,APX1,CSD1,BON3,COR47,STOP1,THFS,LEA7,AT1G60420,AT1G62660,cICDH,ADH1,MLP328,ACO3,GRP7,UBA1,PP2CG1,AT2G35840,LOS2,CYT1,AT2G46140,GolS1,HCHIB,TCTP,AT3G22490,TRBAMY,HSP17.4,NTMC2T4,SUS3,AT4G04460,PIP1;5,NLP7,SHD,SIP3,CYP82C4,PCK1,GRP2,CIPK14,MTHSC70-2
GO:0009628	Response to abiotic stimulus	62	1785	0.38	4.55e-07	3702.AT1G01060.2,3702.AT1G01120.1,3702.AT1G04400.1,3702.AT1G07890.8,3702.AT1G08830.1,3702.AT1G09570.1,3702.AT1G15550.1,3702.AT1G20440.1,3702.AT1G21400.1,3702.AT1G26910.1,3702.AT1G34370.2,3702.AT1G35680.1,3702.AT1G48410.2,3702.AT1G50030.1,3702.AT1G50500.2,3702.AT1G52690.1,3702.AT1G53910.1,3702.AT1G56070.1,3702.AT1G62660.1,3702.AT1G77120.1,3702.AT2G21660.1,3702.AT2G26640.1,3702.AT2G33700.1,3702.AT2…	LHY,KCS1,CRY2,APX1,CSD1,PHYA,GA3OX1,COR47,AT1G21400,RPL10B,STOP1,RPL21C,AGO1,TOR,HIT1,LEA7,RAP2.12,LOS1,AT1G62660,ADH1,GRP7,KCS11,PP2CG1,SBE2.1,LOS2,CYT1,AT2G46140,LRB1,PRR9,GolS1,FAD5,TCTP,ACT2,BBX31,ELIP1,TRBAMY,HSP17.4,MKP1,GATA4,NTMC2T4,SUS3,MSRB3,CT-BMY,PIP1;5,NLP7,SHD,MKK2,SIP3,GRP2,SNRK2.7,CIPK14,AT5G06980,MTHSC70-2,EMF1,TUB6,SAG29,UGT78D2,SPX1,RD22,CUL4,HCF106,THI1
GO:0042221	Response to chemical	77	2590	0.32	1.59e-06	3702.AT1G04400.1,3702.AT1G07890.8,3702.AT1G08830.1,3702.AT1G08860.1,3702.AT1G09570.1,3702.AT1G15550.1,3702.AT1G20440.1,3702.AT1G21400.1,3702.AT1G34370.2,3702.AT1G45000.1,3702.AT1G48410.2,3702.AT1G50030.1,3702.AT1G50480.1,3702.AT1G52690.1,3702.AT1G53910.1,3702.AT1G59610.1,3702.AT1G60420.1,3702.AT1G62660.1,3702.AT1G65930.1,3702.AT1G75750.1,3702.AT1G77120.1,3702.AT2G01520.1,3702.AT2G05710.1,3702.AT2…	CRY2,APX1,CSD1,BON3,PHYA,GA3OX1,COR47,AT1G21400,STOP1,AT1G45000,AGO1,TOR,THFS,LEA7,RAP2.12,DL3,AT1G60420,AT1G62660,cICDH,GASA1,ADH1,MLP328,ACO3,CPK6,GRP7,MIPS2,LYK4,PKL,EIL1,UBA1,PARP1,PP2CG1,AT2G35840,SBE2.1,LOS2,CYT1,AT2G45820,AT2G46140,GolS1,ICME-LIKE2,APX2,HCHIB,TCTP,ACT2,AT3G22490,TRBAMY,AFB2,HSP17.4,ABCG37,MKP1,ARR9,NTMC2T4,GID1B,SUS3,AT4G04460,MSRB3,IBR10,PIP1;5,NLP7,SHD,AMY1,SIP3,CYP82C4,…
GO:0009987	Cellular process	214	11004	0.13	1.08e-05	3702.AT1G01050.1,3702.AT1G01090.1,3702.AT1G01120.1,3702.AT1G02840.1,3702.AT1G04400.1,3702.AT1G05890.2,3702.AT1G06780.2,3702.AT1G07890.8,3702.AT1G08830.1,3702.AT1G08860.1,3702.AT1G09570.1,3702.AT1G09630.1,3702.AT1G09770.1,3702.AT1G10010.1,3702.AT1G10730.1,3702.AT1G10940.2,3702.AT1G11590.1,3702.AT1G11790.1,3702.AT1G12050.1,3702.AT1G15550.1,3702.AT1G16890.3,3702.AT1G18480.1,3702.AT1G19450.1,3702.AT1…	PPa1,At1g01090,KCS1,SR34,CRY2,ARI5,GAUT6,APX1,CSD1,BON3,PHYA,RAB11c,CDC5,AAP8,AT1G10730,SNRK2.4,AT1G11590,ADT1,AT1G12050,GA3OX1,UBC36,AT1G18480,AT1G19450,TMT1,AT1G21400,AT1G24510,RBL10,RPL10B,AT1G27695,HAF01,CDPK2,RPL21C,CH1,AT1G45000,AGO1,TOR,THFS,HIT1,PPC1,MUM4,FAP3,RAP2.12,LOS1,DL3,AT1G60420,AT1G62660,GH9C2,CDI,PTAC4,FRA3,cICDH,LINC1,EXPA1,POK,AT1G72250,AT1G72550,GASA1,HMG1,ADH1,STP14,AT1G7781…
GO:0050896	Response to stimulus	121	5174	0.21	1.23e-05	3702.AT1G01060.2,3702.AT1G01120.1,3702.AT1G04400.1,3702.AT1G07890.8,3702.AT1G08830.1,3702.AT1G08860.1,3702.AT1G09570.1,3702.AT1G09630.1,3702.AT1G09770.1,3702.AT1G10940.2,3702.AT1G15550.1,3702.AT1G16890.3,3702.AT1G20440.1,3702.AT1G20840.1,3702.AT1G21400.1,3702.AT1G26910.1,3702.AT1G34370.2,3702.AT1G35670.1,3702.AT1G35680.1,3702.AT1G45000.1,3702.AT1G48410.2,3702.AT1G50030.1,3702.AT1G50480.1,3702.AT1…	LHY,KCS1,CRY2,APX1,CSD1,BON3,PHYA,RAB11c,CDC5,SNRK2.4,GA3OX1,UBC36,COR47,TMT1,AT1G21400,RPL10B,STOP1,CDPK2,RPL21C,AT1G45000,AGO1,TOR,THFS,HIT1,LEA7,PPC1,RAP2.12,LOS1,DL3,AT1G60420,AT1G62660,cICDH,MLP34,GASA1,ADH1,MLP328,LCR68,ACO3,CPK6,GRP7,MIPS2,LYK4,PKL,KCS11,EIL1,UBA1,PARP1,PP2CG1,AT2G35840,SBE2.1,LOS2,CYT1,AT2G45820,AT2G46140,LRB1,PRR9,GolS1,PHR2,ICME-LIKE2,APX2,HCHIB,FAD5,TCTP,ACT2,BBX31,AT3…
GO:0010038	Response to metal ion	22	374	0.61	4.94e-05	3702.AT1G07890.8,3702.AT1G08830.1,3702.AT1G08860.1,3702.AT1G34370.2,3702.AT1G50480.1,3702.AT1G60420.1,3702.AT1G65930.1,3702.AT1G77120.1,3702.AT2G01520.1,3702.AT2G05710.1,3702.AT2G21660.1,3702.AT2G30110.1,3702.AT2G35840.3,3702.AT2G36530.1,3702.AT3G12500.1,3702.AT3G16640.1,3702.AT3G22490.1,3702.AT4G04460.1,3702.AT4G24190.1,3702.AT4G31940.1,3702.AT4G37870.1,3702.AT5G09590.1	APX1,CSD1,BON3,STOP1,THFS,AT1G60420,cICDH,ADH1,MLP328,ACO3,GRP7,UBA1,AT2G35840,LOS2,HCHIB,TCTP,AT3G22490,AT4G04460,SHD,CYP82C4,PCK1,MTHSC70-2
GO:0006950	Response to stress	81	3081	0.26	5.04e-05	3702.AT1G01060.2,3702.AT1G01120.1,3702.AT1G04400.1,3702.AT1G07890.8,3702.AT1G08830.1,3702.AT1G08860.1,3702.AT1G09770.1,3702.AT1G16890.3,3702.AT1G20440.1,3702.AT1G21400.1,3702.AT1G35680.1,3702.AT1G45000.1,3702.AT1G48410.2,3702.AT1G50030.1,3702.AT1G50500.2,3702.AT1G52690.1,3702.AT1G53310.3,3702.AT1G53910.1,3702.AT1G56070.1,3702.AT1G62660.1,3702.AT1G65930.1,3702.AT1G70850.1,3702.AT1G77120.1,3702.AT2…	LHY,KCS1,CRY2,APX1,CSD1,BON3,CDC5,UBC36,COR47,AT1G21400,RPL21C,AT1G45000,AGO1,TOR,HIT1,LEA7,PPC1,RAP2.12,LOS1,AT1G62660,cICDH,MLP34,ADH1,MLP328,LCR68,ACO3,GRP7,MIPS2,LYK4,KCS11,EIL1,UBA1,PARP1,PP2CG1,LOS2,CYT1,AT2G45820,AT2G46140,GolS1,APX2,HCHIB,TCTP,ELIP1,TRBAMY,AFB2,ATMIN7,HSP17.4,ABCG37,MKP1,NTMC2T4,SUS3,MSRB3,CT-BMY,PIP1;5,NLP7,SHD,CLO1,AT4G29360,MKK2,SIP3,CYP82C4,GAMMA-VPE,PCK1,GRP2,SNRK2.7…
GO:1901700	Response to oxygen-containing compound	47	1414	0.37	8.12e-05	3702.AT1G04400.1,3702.AT1G07890.8,3702.AT1G08830.1,3702.AT1G15550.1,3702.AT1G20440.1,3702.AT1G21400.1,3702.AT1G50030.1,3702.AT1G52690.1,3702.AT1G59610.1,3702.AT1G62660.1,3702.AT1G75750.1,3702.AT1G77120.1,3702.AT2G05710.1,3702.AT2G17290.1,3702.AT2G21660.1,3702.AT2G23770.1,3702.AT2G25170.1,3702.AT2G31320.1,3702.AT2G33700.1,3702.AT2G36390.1,3702.AT2G36530.1,3702.AT2G39770.1,3702.AT2G45820.1,3702.AT2…	CRY2,APX1,CSD1,GA3OX1,COR47,AT1G21400,TOR,LEA7,DL3,AT1G62660,GASA1,ADH1,ACO3,CPK6,GRP7,LYK4,PKL,PARP1,PP2CG1,SBE2.1,LOS2,CYT1,AT2G45820,AT2G46140,GolS1,ICME-LIKE2,APX2,TCTP,TRBAMY,HSP17.4,ABCG37,MKP1,NTMC2T4,GID1B,SUS3,IBR10,PIP1;5,NLP7,SHD,AMY1,SIP3,GAMMA-VPE,GRP2,CIPK14,ST2A,SAG29,CUL4
GO:0009266	Response to temperature stimulus	26	549	0.52	0.00012	3702.AT1G01060.2,3702.AT1G01120.1,3702.AT1G07890.8,3702.AT1G20440.1,3702.AT1G35680.1,3702.AT1G50500.2,3702.AT1G52690.1,3702.AT1G56070.1,3702.AT1G77120.1,3702.AT2G21660.1,3702.AT2G26640.1,3702.AT2G36530.1,3702.AT2G39770.1,3702.AT2G47180.1,3702.AT3G22840.1,3702.AT3G46230.1,3702.AT4G04800.1,3702.AT4G17090.1,3702.AT4G24190.1,3702.AT4G29810.2,3702.AT4G38680.1,3702.AT5G01820.1,3702.AT5G09590.1,3702.AT5…	LHY,KCS1,APX1,COR47,RPL21C,HIT1,LEA7,LOS1,ADH1,GRP7,KCS11,LOS2,CYT1,GolS1,ELIP1,HSP17.4,MSRB3,CT-BMY,SHD,MKK2,GRP2,CIPK14,MTHSC70-2,TUB6,HCF106,THI1
GO:0009409	Response to cold	21	370	0.6	0.00012	3702.AT1G01060.2,3702.AT1G01120.1,3702.AT1G20440.1,3702.AT1G35680.1,3702.AT1G52690.1,3702.AT1G56070.1,3702.AT1G77120.1,3702.AT2G21660.1,3702.AT2G26640.1,3702.AT2G36530.1,3702.AT2G47180.1,3702.AT3G22840.1,3702.AT4G04800.1,3702.AT4G17090.1,3702.AT4G24190.1,3702.AT4G29810.2,3702.AT4G38680.1,3702.AT5G01820.1,3702.AT5G12250.1,3702.AT5G52440.1,3702.AT5G54770.1	LHY,KCS1,COR47,RPL21C,LEA7,LOS1,ADH1,GRP7,KCS11,LOS2,GolS1,ELIP1,MSRB3,CT-BMY,SHD,MKK2,GRP2,CIPK14,TUB6,HCF106,THI1
GO:0009414	Response to water deprivation	19	315	0.62	0.00015	3702.AT1G04400.1,3702.AT1G20440.1,3702.AT1G52690.1,3702.AT1G62660.1,3702.AT1G77120.1,3702.AT2G21660.1,3702.AT2G33700.1,3702.AT2G46140.1,3702.AT2G47180.1,3702.AT3G16640.1,3702.AT3G23920.1,3702.AT3G61050.2,3702.AT4G02280.1,3702.AT4G23400.1,3702.AT4G24020.1,3702.AT4G24190.1,3702.AT4G30960.1,3702.AT4G38680.1,3702.AT5G01820.1	CRY2,COR47,LEA7,AT1G62660,ADH1,GRP7,PP2CG1,AT2G46140,GolS1,TCTP,TRBAMY,NTMC2T4,SUS3,PIP1;5,NLP7,SHD,SIP3,GRP2,CIPK14
GO:0001101	Response to acid chemical	20	355	0.59	0.00019	3702.AT1G04400.1,3702.AT1G20440.1,3702.AT1G52690.1,3702.AT1G62660.1,3702.AT1G77120.1,3702.AT2G21660.1,3702.AT2G33700.1,3702.AT2G46140.1,3702.AT2G47180.1,3702.AT3G16640.1,3702.AT3G23920.1,3702.AT3G55270.1,3702.AT3G61050.2,3702.AT4G02280.1,3702.AT4G23400.1,3702.AT4G24020.1,3702.AT4G24190.1,3702.AT4G30960.1,3702.AT4G38680.1,3702.AT5G01820.1	CRY2,COR47,LEA7,AT1G62660,ADH1,GRP7,PP2CG1,AT2G46140,GolS1,TCTP,TRBAMY,MKP1,NTMC2T4,SUS3,PIP1;5,NLP7,SHD,SIP3,GRP2,CIPK14
GO:0008152	Metabolic process	159	7962	0.14	0.00035	3702.AT1G01050.1,3702.AT1G01090.1,3702.AT1G01120.1,3702.AT1G02840.1,3702.AT1G04400.1,3702.AT1G05890.2,3702.AT1G06620.1,3702.AT1G06780.2,3702.AT1G07890.8,3702.AT1G08830.1,3702.AT1G09570.1,3702.AT1G09770.1,3702.AT1G10940.2,3702.AT1G11590.1,3702.AT1G11790.1,3702.AT1G11910.1,3702.AT1G12050.1,3702.AT1G15550.1,3702.AT1G16890.3,3702.AT1G17650.1,3702.AT1G18480.1,3702.AT1G21400.1,3702.AT1G23800.1,3702.AT1…	PPa1,At1g01090,KCS1,SR34,CRY2,ARI5,AT1G06620,GAUT6,APX1,CSD1,PHYA,CDC5,SNRK2.4,AT1G11590,ADT1,APA1,AT1G12050,GA3OX1,UBC36,GLYR2,AT1G18480,AT1G21400,ALDH2B7,RBL10,RPL10B,HAF01,CDPK2,RPL21C,CH1,AT1G45000,AGO1,TOR,DWF5,THFS,PPC1,MUM4,FAP3,LOS1,AT1G60420,AT1G60680,AT1G62660,GH9C2,FRA3,cICDH,AT1G72550,HMG1,ADH1,AT1G77810,RHM1,GGH2,MC5,PRP8A,ACO3,DSK2,CPK6,HMG2,GRP7,MIPS2,LYK4,ftsh4,KCS11,UBA1,PARP1,PP…
GO:0071704	Organic substance metabolic process	142	6962	0.15	0.0006	3702.AT1G01050.1,3702.AT1G01090.1,3702.AT1G01120.1,3702.AT1G02840.1,3702.AT1G04400.1,3702.AT1G05890.2,3702.AT1G06780.2,3702.AT1G07890.8,3702.AT1G09570.1,3702.AT1G09770.1,3702.AT1G10940.2,3702.AT1G11590.1,3702.AT1G11790.1,3702.AT1G11910.1,3702.AT1G12050.1,3702.AT1G15550.1,3702.AT1G16890.3,3702.AT1G18480.1,3702.AT1G21400.1,3702.AT1G25290.1,3702.AT1G26910.1,3702.AT1G32750.1,3702.AT1G35670.1,3702.AT1…	PPa1,At1g01090,KCS1,SR34,CRY2,ARI5,GAUT6,APX1,PHYA,CDC5,SNRK2.4,AT1G11590,ADT1,APA1,AT1G12050,GA3OX1,UBC36,AT1G18480,AT1G21400,RBL10,RPL10B,HAF01,CDPK2,RPL21C,CH1,AT1G45000,AGO1,TOR,DWF5,THFS,PPC1,MUM4,FAP3,LOS1,AT1G62660,GH9C2,FRA3,cICDH,AT1G72550,HMG1,ADH1,AT1G77810,RHM1,GGH2,MC5,PRP8A,ACO3,DSK2,CPK6,HMG2,GRP7,MIPS2,LYK4,ftsh4,KCS11,UBA1,PARP1,PP2CG1,AT2G35840,SBE2.1,LOS2,GSL8,CYT1,AT2G40650,LR…
GO:0044238	Primary metabolic process	132	6374	0.16	0.00074	3702.AT1G01050.1,3702.AT1G01090.1,3702.AT1G01120.1,3702.AT1G02840.1,3702.AT1G04400.1,3702.AT1G05890.2,3702.AT1G06780.2,3702.AT1G09570.1,3702.AT1G09770.1,3702.AT1G10940.2,3702.AT1G11590.1,3702.AT1G11790.1,3702.AT1G11910.1,3702.AT1G12050.1,3702.AT1G15550.1,3702.AT1G16890.3,3702.AT1G18480.1,3702.AT1G21400.1,3702.AT1G25290.1,3702.AT1G26910.1,3702.AT1G32750.1,3702.AT1G35670.1,3702.AT1G35680.1,3702.AT1…	PPa1,At1g01090,KCS1,SR34,CRY2,ARI5,GAUT6,PHYA,CDC5,SNRK2.4,AT1G11590,ADT1,APA1,AT1G12050,GA3OX1,UBC36,AT1G18480,AT1G21400,RBL10,RPL10B,HAF01,CDPK2,RPL21C,AT1G45000,AGO1,TOR,DWF5,THFS,PPC1,MUM4,FAP3,LOS1,AT1G62660,GH9C2,FRA3,cICDH,AT1G72550,HMG1,AT1G77810,RHM1,GGH2,MC5,PRP8A,ACO3,DSK2,CPK6,HMG2,GRP7,MIPS2,LYK4,ftsh4,KCS11,UBA1,PARP1,PP2CG1,AT2G35840,SBE2.1,LOS2,GSL8,CYT1,AT2G40650,LRB1,GolS1,PHR2,…
GO:0032502	Developmental process	67	2627	0.25	0.00097	3702.AT1G01060.2,3702.AT1G01550.1,3702.AT1G03170.1,3702.AT1G04400.1,3702.AT1G07890.8,3702.AT1G09570.1,3702.AT1G26910.1,3702.AT1G35680.1,3702.AT1G48410.2,3702.AT1G50030.1,3702.AT1G53310.3,3702.AT1G53500.1,3702.AT1G59610.1,3702.AT1G60420.1,3702.AT1G64980.1,3702.AT1G71270.1,3702.AT1G75750.1,3702.AT1G78570.1,3702.AT2G01520.1,3702.AT2G03090.1,3702.AT2G05710.1,3702.AT2G21660.1,3702.AT2G21870.1,3702.AT2…	LHY,BPS1,FAF2,CRY2,APX1,PHYA,RPL10B,RPL21C,AGO1,TOR,PPC1,MUM4,DL3,AT1G60420,CDI,POK,GASA1,RHM1,MLP328,EXPA15,ACO3,GRP7,MGP1,MIPS2,PKL,ftsh4,CPN60A,GSL8,XPO1B,RPT5A,CYP90D1,TCTP,ACT2,AT3G22490,AFB2,NEK6,ABCG37,GATA4,AT3G60800,GID1B,SUS3,RHF1A,AT4G14300,IBR10,OPT3,RAB1C,SHD,CLO1,MKK2,AT4G30910,SIP3,GAMMA-VPE,GRP2,PTR5,EMB2771,RPN8A,GUS2,ASP3,EMF1,EMB3011,SAG29,XIK,PDR2,CDF2,CUL4,CER3,PXY
GO:0046686	Response to cadmium ion	16	269	0.62	0.00097	3702.AT1G07890.8,3702.AT1G50480.1,3702.AT1G60420.1,3702.AT1G65930.1,3702.AT1G77120.1,3702.AT2G05710.1,3702.AT2G21660.1,3702.AT2G30110.1,3702.AT2G35840.3,3702.AT2G36530.1,3702.AT3G12500.1,3702.AT3G16640.1,3702.AT4G04460.1,3702.AT4G24190.1,3702.AT4G37870.1,3702.AT5G09590.1	APX1,THFS,AT1G60420,cICDH,ADH1,ACO3,GRP7,UBA1,AT2G35840,LOS2,HCHIB,TCTP,AT4G04460,SHD,PCK1,MTHSC70-2
GO:0048856	Anatomical structure development	64	2520	0.25	0.0017	3702.AT1G01060.2,3702.AT1G01550.1,3702.AT1G03170.1,3702.AT1G04400.1,3702.AT1G07890.8,3702.AT1G09570.1,3702.AT1G35680.1,3702.AT1G48410.2,3702.AT1G50030.1,3702.AT1G53310.3,3702.AT1G53500.1,3702.AT1G59610.1,3702.AT1G60420.1,3702.AT1G64980.1,3702.AT1G71270.1,3702.AT1G75750.1,3702.AT2G01520.1,3702.AT2G03090.1,3702.AT2G05710.1,3702.AT2G21660.1,3702.AT2G21870.1,3702.AT2G22240.1,3702.AT2G25170.1,3702.AT2…	LHY,BPS1,FAF2,CRY2,APX1,PHYA,RPL21C,AGO1,TOR,PPC1,MUM4,DL3,AT1G60420,CDI,POK,GASA1,MLP328,EXPA15,ACO3,GRP7,MGP1,MIPS2,PKL,ftsh4,CPN60A,GSL8,XPO1B,RPT5A,CYP90D1,TCTP,ACT2,AT3G22490,AFB2,NEK6,ABCG37,AT3G60800,GID1B,SUS3,RHF1A,AT4G14300,IBR10,OPT3,RAB1C,SHD,CLO1,MKK2,AT4G30910,SIP3,GAMMA-VPE,GRP2,PTR5,EMB2771,RPN8A,GUS2,ASP3,EMF1,EMB3011,SAG29,XIK,PDR2,CDF2,CUL4,CER3,PXY
GO:0051179	Localization	60	2370	0.25	0.0036	3702.AT1G01050.1,3702.AT1G06330.1,3702.AT1G09630.1,3702.AT1G10010.1,3702.AT1G10730.1,3702.AT1G13170.2,3702.AT1G19450.1,3702.AT1G20840.1,3702.AT1G27695.1,3702.AT1G50500.2,3702.AT1G59610.1,3702.AT1G71270.1,3702.AT1G77210.1,3702.AT1G78570.1,3702.AT2G02040.1,3702.AT2G21660.1,3702.AT2G21870.1,3702.AT2G23790.1,3702.AT2G30050.1,3702.AT2G37280.1,3702.AT2G38540.1,3702.AT2G39480.1,3702.AT2G42210.2,3702.AT2…	PPa1,AT1G06330,RAB11c,AAP8,AT1G10730,ORP1D,AT1G19450,TMT1,AT1G27695,HIT1,DL3,POK,STP14,RHM1,PTR2,GRP7,MGP1,AT2G23790,AT2G30050,ABCG33,LP1,ABCB6,OEP16-3,AT2G43160,AT2G45820,XPO1B,NHX2,ZTP29,AT3G42050,ATMIN7,ABCG37,PAT2,AT3G60800,NTMC2T4,TOC159,AT4G12650,HAK5,AT4G14300,OPT3,RAB1C,ABCB9,PIP1;5,SHD,OPT5,MKK2,ACA10,SIP3,AT4G32285,AT4G32640,PTR5,SAG29,AT5G20090,SPS1F,XIK,PDR2,AAP7,HCF106,RAN3,AT5G60800…
GO:0006810	Transport	57	2223	0.25	0.0041	3702.AT1G06330.1,3702.AT1G09630.1,3702.AT1G10010.1,3702.AT1G10730.1,3702.AT1G13170.2,3702.AT1G19450.1,3702.AT1G20840.1,3702.AT1G27695.1,3702.AT1G50500.2,3702.AT1G59610.1,3702.AT1G71270.1,3702.AT1G77210.1,3702.AT1G78570.1,3702.AT2G02040.1,3702.AT2G21660.1,3702.AT2G21870.1,3702.AT2G23790.1,3702.AT2G30050.1,3702.AT2G37280.1,3702.AT2G38540.1,3702.AT2G39480.1,3702.AT2G42210.2,3702.AT2G43160.1,3702.AT3…	AT1G06330,RAB11c,AAP8,AT1G10730,ORP1D,AT1G19450,TMT1,AT1G27695,HIT1,DL3,POK,STP14,RHM1,PTR2,GRP7,MGP1,AT2G23790,AT2G30050,ABCG33,LP1,ABCB6,OEP16-3,AT2G43160,XPO1B,NHX2,ZTP29,AT3G42050,ATMIN7,ABCG37,PAT2,AT3G60800,NTMC2T4,TOC159,HAK5,AT4G14300,OPT3,RAB1C,ABCB9,PIP1;5,SHD,OPT5,MKK2,ACA10,SIP3,AT4G32285,AT4G32640,PTR5,SAG29,AT5G20090,SPS1F,XIK,PDR2,AAP7,HCF106,RAN3,AT5G60800,MOS14
GO:0005975	Carbohydrate metabolic process	30	887	0.37	0.0045	3702.AT1G01050.1,3702.AT1G01090.1,3702.AT1G06780.2,3702.AT1G11590.1,3702.AT1G62660.1,3702.AT1G64390.1,3702.AT1G65580.1,3702.AT2G05710.1,3702.AT2G22240.1,3702.AT2G35840.3,3702.AT2G36390.1,3702.AT2G36530.1,3702.AT2G36850.1,3702.AT2G39770.1,3702.AT2G47180.1,3702.AT3G10740.1,3702.AT3G12500.1,3702.AT3G23920.1,3702.AT3G48530.1,3702.AT3G61130.1,3702.AT3G63010.1,3702.AT4G02280.1,3702.AT4G17090.1,3702.AT4…	PPa1,At1g01090,GAUT6,AT1G11590,AT1G62660,GH9C2,FRA3,ACO3,MIPS2,AT2G35840,SBE2.1,LOS2,GSL8,CYT1,GolS1,ASD1,HCHIB,TRBAMY,KING1,GAUT1,GID1B,SUS3,CT-BMY,CSLG2,AMY1,AT4G29360,PCK1,XTH5,DIN10,SPS1F
GO:0010033	Response to organic substance	47	1719	0.28	0.0048	3702.AT1G04400.1,3702.AT1G08830.1,3702.AT1G15550.1,3702.AT1G20440.1,3702.AT1G21400.1,3702.AT1G45000.1,3702.AT1G48410.2,3702.AT1G50030.1,3702.AT1G53910.1,3702.AT1G59610.1,3702.AT1G62660.1,3702.AT1G75750.1,3702.AT1G77120.1,3702.AT2G01520.1,3702.AT2G05710.1,3702.AT2G17290.1,3702.AT2G22240.1,3702.AT2G23770.1,3702.AT2G25170.1,3702.AT2G27050.1,3702.AT2G31320.1,3702.AT2G33700.1,3702.AT2G36390.1,3702.AT2…	CRY2,CSD1,GA3OX1,COR47,AT1G21400,AT1G45000,AGO1,TOR,RAP2.12,DL3,AT1G62660,GASA1,ADH1,MLP328,ACO3,CPK6,MIPS2,LYK4,PKL,EIL1,PARP1,PP2CG1,SBE2.1,LOS2,CYT1,AT2G45820,GolS1,ICME-LIKE2,ACT2,AFB2,ABCG37,MKP1,ARR9,GID1B,SUS3,IBR10,AMY1,GAMMA-VPE,GRP2,CIPK14,ST2A,TT7,MTHSC70-2,SAG29,AT5G21960,CUL4,PXY
GO:0006970	Response to osmotic stress	20	472	0.47	0.0054	3702.AT1G08830.1,3702.AT1G20440.1,3702.AT1G50500.2,3702.AT1G62660.1,3702.AT1G77120.1,3702.AT2G21660.1,3702.AT2G33700.1,3702.AT2G39770.1,3702.AT2G47180.1,3702.AT3G46230.1,3702.AT3G55270.1,3702.AT3G61050.2,3702.AT4G24190.1,3702.AT4G29810.2,3702.AT4G30960.1,3702.AT4G40010.1,3702.AT5G01820.1,3702.AT5G11530.1,3702.AT5G13170.1,3702.AT5G25610.1	CSD1,COR47,HIT1,AT1G62660,ADH1,GRP7,PP2CG1,CYT1,GolS1,HSP17.4,MKP1,NTMC2T4,SHD,MKK2,SIP3,SNRK2.7,CIPK14,EMF1,SAG29,RD22
GO:0033036	Macromolecule localization	30	913	0.36	0.0063	3702.AT1G01050.1,3702.AT1G09630.1,3702.AT1G10730.1,3702.AT1G13170.2,3702.AT1G27695.1,3702.AT1G50500.2,3702.AT1G71270.1,3702.AT2G02040.1,3702.AT2G21660.1,3702.AT2G30050.1,3702.AT2G38540.1,3702.AT2G42210.2,3702.AT2G43160.1,3702.AT3G03110.1,3702.AT3G43300.1,3702.AT3G55480.2,3702.AT3G60800.1,3702.AT3G61050.2,3702.AT4G02510.1,3702.AT4G12650.1,3702.AT4G14300.1,3702.AT4G16370.1,3702.AT4G17530.1,3702.AT4…	PPa1,RAB11c,AT1G10730,ORP1D,AT1G27695,HIT1,POK,PTR2,GRP7,AT2G30050,LP1,OEP16-3,AT2G43160,XPO1B,ATMIN7,PAT2,AT3G60800,NTMC2T4,TOC159,AT4G12650,AT4G14300,OPT3,RAB1C,SHD,OPT5,AT4G32640,PTR5,HCF106,RAN3,MOS14
GO:0048588	Developmental cell growth	11	161	0.68	0.0063	3702.AT1G60420.1,3702.AT1G64980.1,3702.AT1G71270.1,3702.AT3G03110.1,3702.AT3G16640.1,3702.AT3G18780.2,3702.AT4G14430.1,3702.AT4G17530.1,3702.AT5G01180.1,3702.AT5G13010.1,3702.AT5G20490.1	AT1G60420,CDI,POK,XPO1B,TCTP,ACT2,IBR10,RAB1C,PTR5,EMB3011,XIK
GO:0071702	Organic substance transport	35	1170	0.32	0.0085	3702.AT1G09630.1,3702.AT1G10010.1,3702.AT1G10730.1,3702.AT1G13170.2,3702.AT1G19450.1,3702.AT1G20840.1,3702.AT1G27695.1,3702.AT1G50500.2,3702.AT1G71270.1,3702.AT1G77210.1,3702.AT2G02040.1,3702.AT2G21660.1,3702.AT2G30050.1,3702.AT2G38540.1,3702.AT2G42210.2,3702.AT2G43160.1,3702.AT3G03110.1,3702.AT3G43300.1,3702.AT3G55480.2,3702.AT3G60800.1,3702.AT3G61050.2,3702.AT4G02510.1,3702.AT4G14300.1,3702.AT4…	RAB11c,AAP8,AT1G10730,ORP1D,AT1G19450,TMT1,AT1G27695,HIT1,POK,STP14,PTR2,GRP7,AT2G30050,LP1,OEP16-3,AT2G43160,XPO1B,ATMIN7,PAT2,AT3G60800,NTMC2T4,TOC159,AT4G14300,OPT3,RAB1C,SHD,OPT5,AT4G32640,PTR5,SAG29,AT5G20090,AAP7,HCF106,RAN3,MOS14
GO:0032501	Multicellular organismal process	60	2486	0.23	0.0097	3702.AT1G01060.2,3702.AT1G01550.1,3702.AT1G03170.1,3702.AT1G04400.1,3702.AT1G07890.8,3702.AT1G09570.1,3702.AT1G35680.1,3702.AT1G48410.2,3702.AT1G50030.1,3702.AT1G53310.3,3702.AT1G53500.1,3702.AT1G59610.1,3702.AT1G60420.1,3702.AT1G64980.1,3702.AT1G71270.1,3702.AT2G01520.1,3702.AT2G05710.1,3702.AT2G21660.1,3702.AT2G21870.1,3702.AT2G22240.1,3702.AT2G25170.1,3702.AT2G26140.1,3702.AT2G28000.1,3702.AT2…	LHY,BPS1,FAF2,CRY2,APX1,PHYA,RPL21C,AGO1,TOR,PPC1,MUM4,DL3,AT1G60420,CDI,POK,MLP328,ACO3,GRP7,MGP1,MIPS2,PKL,ftsh4,CPN60A,GSL8,XPO1B,RPT5A,CYP90D1,TCTP,ACT2,AT3G22490,AFB2,ABCG37,AT3G60800,GID1B,SUS3,RHF1A,AT4G14300,IBR10,OPT3,RAB1C,SHD,CLO1,MKK2,AT4G30910,SIP3,GAMMA-VPE,GRP2,PTR5,EMB2771,RPN8A,ASP3,EMF1,EMB3011,SAG29,XIK,PDR2,CDF2,CUL4,CER3,PXY
GO:0044237	Cellular metabolic process	131	6729	0.13	0.0097	3702.AT1G01050.1,3702.AT1G01090.1,3702.AT1G01120.1,3702.AT1G02840.1,3702.AT1G04400.1,3702.AT1G05890.2,3702.AT1G07890.8,3702.AT1G08830.1,3702.AT1G09570.1,3702.AT1G09770.1,3702.AT1G10940.2,3702.AT1G11790.1,3702.AT1G12050.1,3702.AT1G15550.1,3702.AT1G16890.3,3702.AT1G18480.1,3702.AT1G21400.1,3702.AT1G25290.1,3702.AT1G26910.1,3702.AT1G32750.1,3702.AT1G35670.1,3702.AT1G35680.1,3702.AT1G44446.1,3702.AT1…	PPa1,At1g01090,KCS1,SR34,CRY2,ARI5,APX1,CSD1,PHYA,CDC5,SNRK2.4,ADT1,AT1G12050,GA3OX1,UBC36,AT1G18480,AT1G21400,RBL10,RPL10B,HAF01,CDPK2,RPL21C,CH1,AT1G45000,AGO1,TOR,THFS,PPC1,MUM4,FAP3,LOS1,AT1G62660,GH9C2,FRA3,cICDH,AT1G72550,HMG1,ADH1,AT1G77810,RHM1,GGH2,PRP8A,ACO3,DSK2,CPK6,HMG2,GRP7,MIPS2,LYK4,KCS11,UBA1,PARP1,PP2CG1,AT2G35840,SBE2.1,LOS2,GSL8,CYT1,AT2G40650,LRB1,PHR2,AT3G03070,RPT5A,AT3G066…
GO:0044262	Cellular carbohydrate metabolic process	18	420	0.48	0.0097	3702.AT1G01050.1,3702.AT1G62660.1,3702.AT1G64390.1,3702.AT1G65580.1,3702.AT2G05710.1,3702.AT2G22240.1,3702.AT2G35840.3,3702.AT2G36390.1,3702.AT2G36850.1,3702.AT2G39770.1,3702.AT3G10740.1,3702.AT3G23920.1,3702.AT3G61130.1,3702.AT4G02280.1,3702.AT4G17090.1,3702.AT4G24000.1,3702.AT5G13870.1,3702.AT5G20280.1	PPa1,AT1G62660,GH9C2,FRA3,ACO3,MIPS2,AT2G35840,SBE2.1,GSL8,CYT1,ASD1,TRBAMY,GAUT1,SUS3,CT-BMY,CSLG2,XTH5,SPS1F
GO:0065007	Biological regulation	106	5216	0.15	0.0127	3702.AT1G01050.1,3702.AT1G01060.2,3702.AT1G02840.1,3702.AT1G03170.1,3702.AT1G04400.1,3702.AT1G05890.2,3702.AT1G08830.1,3702.AT1G08860.1,3702.AT1G09570.1,3702.AT1G09630.1,3702.AT1G09770.1,3702.AT1G10940.2,3702.AT1G11590.1,3702.AT1G15550.1,3702.AT1G21340.1,3702.AT1G32750.1,3702.AT1G34370.2,3702.AT1G35670.1,3702.AT1G45000.1,3702.AT1G48410.2,3702.AT1G50030.1,3702.AT1G50430.1,3702.AT1G52690.1,3702.AT1…	PPa1,LHY,SR34,FAF2,CRY2,ARI5,CSD1,BON3,PHYA,RAB11c,CDC5,SNRK2.4,AT1G11590,GA3OX1,AT1G21340,HAF01,STOP1,CDPK2,AT1G45000,AGO1,TOR,DWF5,LEA7,RAP2.12,LOS1,DL3,AT1G60420,AT1G62660,LINC1,GASA1,GT2,ADH1,RHM1,MC5,CPK6,GRP7,AT2G23790,PKL,EIL1,SBE2.1,LOS2,GSL8,OXS2,PRR9,XPO1B,FLK,NHX2,RPT5A,MT2A,CYP90D1,FAD5,TCTP,BBX31,AT3G22490,ELIP1,AFB2,ATMIN7,KING1,ABCG37,MKP1,EIF3C,ARR9,GATA4,AT3G60800,NTMC2T4,GID1B,T…
GO:0009651	Response to salt stress	17	397	0.48	0.0138	3702.AT1G08830.1,3702.AT1G62660.1,3702.AT1G77120.1,3702.AT2G21660.1,3702.AT2G33700.1,3702.AT2G39770.1,3702.AT2G47180.1,3702.AT3G46230.1,3702.AT3G55270.1,3702.AT3G61050.2,3702.AT4G24190.1,3702.AT4G29810.2,3702.AT4G30960.1,3702.AT4G40010.1,3702.AT5G01820.1,3702.AT5G11530.1,3702.AT5G25610.1	CSD1,AT1G62660,ADH1,GRP7,PP2CG1,CYT1,GolS1,HSP17.4,MKP1,NTMC2T4,SHD,MKK2,SIP3,SNRK2.7,CIPK14,EMF1,RD22
GO:0060560	Developmental growth involved in morphogenesis	13	253	0.55	0.0163	3702.AT1G60420.1,3702.AT1G64980.1,3702.AT1G71270.1,3702.AT1G75750.1,3702.AT3G03110.1,3702.AT3G16640.1,3702.AT3G18780.2,3702.AT4G14430.1,3702.AT4G17530.1,3702.AT5G01180.1,3702.AT5G07830.1,3702.AT5G13010.1,3702.AT5G20490.1	AT1G60420,CDI,POK,GASA1,XPO1B,TCTP,ACT2,IBR10,RAB1C,PTR5,GUS2,EMB3011,XIK
GO:0015031	Protein transport	23	661	0.39	0.0174	3702.AT1G09630.1,3702.AT1G10730.1,3702.AT1G50500.2,3702.AT1G71270.1,3702.AT2G02040.1,3702.AT2G21660.1,3702.AT2G30050.1,3702.AT2G42210.2,3702.AT2G43160.1,3702.AT3G03110.1,3702.AT3G43300.1,3702.AT3G55480.2,3702.AT3G60800.1,3702.AT4G02510.1,3702.AT4G16370.1,3702.AT4G17530.1,3702.AT4G24190.1,3702.AT4G26590.1,3702.AT4G32640.2,3702.AT5G01180.1,3702.AT5G52440.1,3702.AT5G55190.1,3702.AT5G62600.1	RAB11c,AT1G10730,HIT1,POK,PTR2,GRP7,AT2G30050,OEP16-3,AT2G43160,XPO1B,ATMIN7,PAT2,AT3G60800,TOC159,OPT3,RAB1C,SHD,OPT5,AT4G32640,PTR5,HCF106,RAN3,MOS14
GO:0048589	Developmental growth	14	295	0.52	0.0189	3702.AT1G60420.1,3702.AT1G64980.1,3702.AT1G71270.1,3702.AT1G75750.1,3702.AT2G36850.1,3702.AT3G03110.1,3702.AT3G16640.1,3702.AT3G18780.2,3702.AT4G14430.1,3702.AT4G17530.1,3702.AT5G01180.1,3702.AT5G07830.1,3702.AT5G13010.1,3702.AT5G20490.1	AT1G60420,CDI,POK,GASA1,GSL8,XPO1B,TCTP,ACT2,IBR10,RAB1C,PTR5,GUS2,EMB3011,XIK
GO:0003006	Developmental process involved in reproduction	34	1193	0.3	0.0197	3702.AT1G01060.2,3702.AT1G01550.1,3702.AT1G04400.1,3702.AT1G07890.8,3702.AT1G35680.1,3702.AT1G50030.1,3702.AT1G53500.1,3702.AT1G60420.1,3702.AT1G64980.1,3702.AT1G71270.1,3702.AT2G01520.1,3702.AT2G21660.1,3702.AT2G22240.1,3702.AT2G28000.1,3702.AT2G36850.1,3702.AT3G03110.1,3702.AT3G13730.1,3702.AT3G16640.1,3702.AT3G26810.1,3702.AT3G63010.1,3702.AT4G02280.1,3702.AT4G14300.1,3702.AT4G17530.1,3702.AT4…	LHY,BPS1,CRY2,APX1,RPL21C,TOR,MUM4,AT1G60420,CDI,POK,MLP328,GRP7,MIPS2,CPN60A,GSL8,XPO1B,CYP90D1,TCTP,AFB2,GID1B,SUS3,AT4G14300,RAB1C,CLO1,GRP2,PTR5,EMB2771,EMB3011,SAG29,XIK,CDF2,CUL4,CER3,PXY
GO:0021700	Developmental maturation	11	192	0.6	0.0197	3702.AT1G59610.1,3702.AT3G16640.1,3702.AT3G18780.2,3702.AT3G26810.1,3702.AT4G02280.1,3702.AT4G14430.1,3702.AT4G26740.1,3702.AT5G13010.1,3702.AT5G13170.1,3702.AT5G20490.1,3702.AT5G23630.1	DL3,TCTP,ACT2,AFB2,SUS3,IBR10,CLO1,EMB3011,SAG29,XIK,PDR2
GO:0009932	Cell tip growth	9	131	0.68	0.0208	3702.AT1G60420.1,3702.AT1G64980.1,3702.AT1G71270.1,3702.AT3G03110.1,3702.AT3G16640.1,3702.AT3G18780.2,3702.AT4G17530.1,3702.AT5G01180.1,3702.AT5G20490.1	AT1G60420,CDI,POK,XPO1B,TCTP,ACT2,RAB1C,PTR5,XIK
GO:0044281	Small molecule metabolic process	40	1509	0.27	0.0213	3702.AT1G01090.1,3702.AT1G01120.1,3702.AT1G04400.1,3702.AT1G11790.1,3702.AT1G12050.1,3702.AT1G15550.1,3702.AT1G21400.1,3702.AT1G50030.1,3702.AT1G50430.1,3702.AT1G50480.1,3702.AT1G53500.1,3702.AT1G53520.1,3702.AT1G65580.1,3702.AT1G65930.1,3702.AT1G72550.1,3702.AT1G76490.1,3702.AT1G77120.1,3702.AT1G78570.1,3702.AT1G78680.1,3702.AT2G05710.1,3702.AT2G17370.1,3702.AT2G22240.1,3702.AT2G26640.1,3702.AT2…	At1g01090,KCS1,CRY2,ADT1,AT1G12050,GA3OX1,AT1G21400,TOR,DWF5,THFS,MUM4,FAP3,FRA3,cICDH,AT1G72550,HMG1,ADH1,RHM1,GGH2,ACO3,HMG2,MIPS2,KCS11,LOS2,CYT1,GolS1,ASD1,FAD2,FAD5,KING1,ABCG37,IBR10,NLP7,CLO1,PCK1,ST2A,ASP3,KASI,TAT7,THI1
GO:0009719	Response to endogenous stimulus	37	1363	0.28	0.0233	3702.AT1G15550.1,3702.AT1G20440.1,3702.AT1G48410.2,3702.AT1G50030.1,3702.AT1G53910.1,3702.AT1G59610.1,3702.AT1G62660.1,3702.AT1G75750.1,3702.AT1G77120.1,3702.AT2G05710.1,3702.AT2G17290.1,3702.AT2G22240.1,3702.AT2G23770.1,3702.AT2G25170.1,3702.AT2G27050.1,3702.AT2G31320.1,3702.AT2G33700.1,3702.AT2G36530.1,3702.AT2G39770.1,3702.AT2G47180.1,3702.AT3G02410.1,3702.AT3G18780.2,3702.AT3G26810.1,3702.AT3…	GA3OX1,COR47,AGO1,TOR,RAP2.12,DL3,AT1G62660,GASA1,ADH1,ACO3,CPK6,MIPS2,LYK4,PKL,EIL1,PARP1,PP2CG1,LOS2,CYT1,GolS1,ICME-LIKE2,ACT2,AFB2,ABCG37,ARR9,GID1B,IBR10,AMY1,GAMMA-VPE,GRP2,CIPK14,ST2A,TT7,SAG29,AT5G21960,CUL4,PXY
GO:0055114	Oxidation-reduction process	37	1369	0.28	0.0248	3702.AT1G01090.1,3702.AT1G06620.1,3702.AT1G07890.8,3702.AT1G08830.1,3702.AT1G15550.1,3702.AT1G17650.1,3702.AT1G21400.1,3702.AT1G23800.1,3702.AT1G44446.1,3702.AT1G50430.1,3702.AT1G50480.1,3702.AT1G53310.3,3702.AT1G53500.1,3702.AT1G60420.1,3702.AT1G60680.1,3702.AT1G65930.1,3702.AT1G76490.1,3702.AT1G77120.1,3702.AT1G78570.1,3702.AT2G05710.1,3702.AT2G17370.1,3702.AT2G36390.1,3702.AT3G03070.1,3702.AT3…	At1g01090,AT1G06620,APX1,CSD1,GA3OX1,GLYR2,AT1G21400,ALDH2B7,CH1,DWF5,THFS,PPC1,MUM4,AT1G60420,AT1G60680,cICDH,HMG1,ADH1,RHM1,ACO3,HMG2,SBE2.1,AT3G03070,APX2,FAD2,CYP90D1,FAD5,MSRB3,AT4G13010,IBR10,LigB,CLO1,CYP82C4,TT7,PAP26,CER3,PSBA
GO:0008104	Protein localization	24	736	0.36	0.0253	3702.AT1G09630.1,3702.AT1G10730.1,3702.AT1G50500.2,3702.AT1G71270.1,3702.AT2G02040.1,3702.AT2G21660.1,3702.AT2G30050.1,3702.AT2G42210.2,3702.AT2G43160.1,3702.AT3G03110.1,3702.AT3G43300.1,3702.AT3G55480.2,3702.AT3G60800.1,3702.AT4G02510.1,3702.AT4G12650.1,3702.AT4G16370.1,3702.AT4G17530.1,3702.AT4G24190.1,3702.AT4G26590.1,3702.AT4G32640.2,3702.AT5G01180.1,3702.AT5G52440.1,3702.AT5G55190.1,3702.AT5…	RAB11c,AT1G10730,HIT1,POK,PTR2,GRP7,AT2G30050,OEP16-3,AT2G43160,XPO1B,ATMIN7,PAT2,AT3G60800,TOC159,AT4G12650,OPT3,RAB1C,SHD,OPT5,AT4G32640,PTR5,HCF106,RAN3,MOS14
GO:0009416	Response to light stimulus	21	604	0.38	0.0266	3702.AT1G01060.2,3702.AT1G01120.1,3702.AT1G04400.1,3702.AT1G08830.1,3702.AT1G09570.1,3702.AT1G15550.1,3702.AT1G21400.1,3702.AT1G26910.1,3702.AT1G48410.2,3702.AT2G26640.1,3702.AT2G36390.1,3702.AT2G36530.1,3702.AT2G46260.1,3702.AT2G46790.1,3702.AT3G15850.1,3702.AT3G18780.2,3702.AT3G21890.1,3702.AT3G22840.1,3702.AT3G55270.1,3702.AT3G60530.1,3702.AT5G46210.1	LHY,KCS1,CRY2,CSD1,PHYA,GA3OX1,AT1G21400,RPL10B,AGO1,KCS11,SBE2.1,LOS2,LRB1,PRR9,FAD5,ACT2,BBX31,ELIP1,MKP1,GATA4,CUL4
GO:0009725	Response to hormone	36	1329	0.28	0.027	3702.AT1G15550.1,3702.AT1G20440.1,3702.AT1G48410.2,3702.AT1G50030.1,3702.AT1G53910.1,3702.AT1G59610.1,3702.AT1G62660.1,3702.AT1G75750.1,3702.AT1G77120.1,3702.AT2G05710.1,3702.AT2G17290.1,3702.AT2G22240.1,3702.AT2G25170.1,3702.AT2G27050.1,3702.AT2G31320.1,3702.AT2G33700.1,3702.AT2G36530.1,3702.AT2G39770.1,3702.AT2G47180.1,3702.AT3G02410.1,3702.AT3G18780.2,3702.AT3G26810.1,3702.AT3G53480.1,3702.AT3…	GA3OX1,COR47,AGO1,TOR,RAP2.12,DL3,AT1G62660,GASA1,ADH1,ACO3,CPK6,MIPS2,PKL,EIL1,PARP1,PP2CG1,LOS2,CYT1,GolS1,ICME-LIKE2,ACT2,AFB2,ABCG37,ARR9,GID1B,IBR10,AMY1,GAMMA-VPE,GRP2,CIPK14,ST2A,TT7,SAG29,AT5G21960,CUL4,PXY
GO:0065008	Regulation of biological quality	27	884	0.33	0.027	3702.AT1G01050.1,3702.AT1G04400.1,3702.AT1G48410.2,3702.AT1G50030.1,3702.AT1G50430.1,3702.AT1G52690.1,3702.AT1G60420.1,3702.AT1G67230.1,3702.AT1G78570.1,3702.AT2G23790.1,3702.AT2G36390.1,3702.AT2G36850.1,3702.AT3G05030.1,3702.AT3G09390.1,3702.AT3G13730.1,3702.AT3G16640.1,3702.AT3G22490.1,3702.AT3G53480.1,3702.AT4G14430.1,3702.AT4G16370.1,3702.AT4G26740.1,3702.AT4G29810.2,3702.AT4G30960.1,3702.AT4…	PPa1,CRY2,AGO1,TOR,DWF5,LEA7,AT1G60420,LINC1,RHM1,AT2G23790,SBE2.1,GSL8,NHX2,MT2A,CYP90D1,TCTP,AT3G22490,ABCG37,IBR10,OPT3,CLO1,MKK2,SIP3,AT4G35160,EMB2771,PDR2,PAP26
GO:0006508	Proteolysis	24	745	0.35	0.0275	3702.AT1G05890.2,3702.AT1G11910.1,3702.AT1G25290.1,3702.AT1G45000.1,3702.AT1G78680.1,3702.AT1G79330.1,3702.AT2G17200.1,3702.AT2G26140.1,3702.AT2G30110.1,3702.AT3G05530.1,3702.AT3G51260.1,3702.AT3G61415.1,3702.AT4G01320.1,3702.AT4G04460.1,3702.AT4G14220.1,3702.AT4G15880.1,3702.AT4G23520.1,3702.AT4G30910.1,3702.AT4G32940.1,3702.AT5G05560.1,3702.AT5G05780.1,3702.AT5G46210.1,3702.AT5G60360.3,3702.AT5…	ARI5,APA1,RBL10,AT1G45000,GGH2,MC5,DSK2,ftsh4,UBA1,RPT5A,PAD1,SK21,ATSTE24,AT4G04460,RHF1A,ESD4,AT4G23520,AT4G30910,GAMMA-VPE,EMB2771,RPN8A,CUL4,ALP,AT5G67090
GO:0009311	Oligosaccharide metabolic process	7	83	0.77	0.028	3702.AT1G01050.1,3702.AT1G62660.1,3702.AT2G35840.3,3702.AT3G63010.1,3702.AT4G02280.1,3702.AT4G17090.1,3702.AT5G20280.1	PPa1,AT1G62660,AT2G35840,GID1B,SUS3,CT-BMY,SPS1F
GO:0007275	Multicellular organism development	53	2260	0.21	0.0309	3702.AT1G01060.2,3702.AT1G01550.1,3702.AT1G04400.1,3702.AT1G07890.8,3702.AT1G09570.1,3702.AT1G35680.1,3702.AT1G48410.2,3702.AT1G50030.1,3702.AT1G53310.3,3702.AT1G53500.1,3702.AT1G59610.1,3702.AT2G01520.1,3702.AT2G05710.1,3702.AT2G21660.1,3702.AT2G21870.1,3702.AT2G22240.1,3702.AT2G25170.1,3702.AT2G28000.1,3702.AT2G36850.1,3702.AT3G03110.1,3702.AT3G05530.1,3702.AT3G13730.1,3702.AT3G16640.1,3702.AT3…	LHY,BPS1,CRY2,APX1,PHYA,RPL21C,AGO1,TOR,PPC1,MUM4,DL3,MLP328,ACO3,GRP7,MGP1,MIPS2,PKL,CPN60A,GSL8,XPO1B,RPT5A,CYP90D1,TCTP,ACT2,AT3G22490,AFB2,ABCG37,AT3G60800,GID1B,SUS3,RHF1A,AT4G14300,IBR10,OPT3,RAB1C,CLO1,MKK2,AT4G30910,SIP3,GAMMA-VPE,GRP2,EMB2771,RPN8A,ASP3,EMF1,EMB3011,SAG29,XIK,PDR2,CDF2,CUL4,CER3,PXY
GO:0009826	Unidimensional cell growth	11	211	0.56	0.0312	3702.AT1G60420.1,3702.AT1G64980.1,3702.AT1G71270.1,3702.AT1G75750.1,3702.AT3G03110.1,3702.AT3G16640.1,3702.AT3G18780.2,3702.AT4G17530.1,3702.AT5G01180.1,3702.AT5G07830.1,3702.AT5G20490.1	AT1G60420,CDI,POK,GASA1,XPO1B,TCTP,ACT2,RAB1C,PTR5,GUS2,XIK
GO:0016049	Cell growth	13	288	0.5	0.0343	3702.AT1G60420.1,3702.AT1G64980.1,3702.AT1G71270.1,3702.AT1G75750.1,3702.AT3G03110.1,3702.AT3G16640.1,3702.AT3G18780.2,3702.AT4G14430.1,3702.AT4G17530.1,3702.AT5G01180.1,3702.AT5G07830.1,3702.AT5G13010.1,3702.AT5G20490.1	AT1G60420,CDI,POK,GASA1,XPO1B,TCTP,ACT2,IBR10,RAB1C,PTR5,GUS2,EMB3011,XIK
GO:0033993	Response to lipid	22	673	0.36	0.0354	3702.AT1G04400.1,3702.AT1G15550.1,3702.AT1G20440.1,3702.AT1G50030.1,3702.AT1G59610.1,3702.AT1G62660.1,3702.AT1G75750.1,3702.AT1G77120.1,3702.AT2G05710.1,3702.AT2G17290.1,3702.AT2G25170.1,3702.AT2G31320.1,3702.AT2G33700.1,3702.AT2G36530.1,3702.AT2G47180.1,3702.AT3G02410.1,3702.AT3G63010.1,3702.AT4G25000.1,3702.AT4G38680.1,3702.AT5G01820.1,3702.AT5G13170.1,3702.AT5G46210.1	CRY2,GA3OX1,COR47,TOR,DL3,AT1G62660,GASA1,ADH1,ACO3,CPK6,PKL,PARP1,PP2CG1,LOS2,GolS1,ICME-LIKE2,GID1B,AMY1,GRP2,CIPK14,SAG29,CUL4
GO:1901576	Organic substance biosynthetic process	54	2363	0.2	0.0435	3702.AT1G01090.1,3702.AT1G01120.1,3702.AT1G06780.2,3702.AT1G07890.8,3702.AT1G11790.1,3702.AT1G15550.1,3702.AT1G25290.1,3702.AT1G26910.1,3702.AT1G35680.1,3702.AT1G44446.1,3702.AT1G50030.1,3702.AT1G50430.1,3702.AT1G50480.1,3702.AT1G53500.1,3702.AT1G56070.1,3702.AT1G72550.1,3702.AT1G76490.1,3702.AT1G77810.1,3702.AT1G78570.1,3702.AT2G17370.1,3702.AT2G22240.1,3702.AT2G26640.1,3702.AT2G35840.3,3702.AT2…	At1g01090,KCS1,GAUT6,APX1,ADT1,GA3OX1,RBL10,RPL10B,RPL21C,CH1,TOR,DWF5,THFS,MUM4,LOS1,AT1G72550,HMG1,AT1G77810,RHM1,HMG2,MIPS2,KCS11,AT2G35840,SBE2.1,GSL8,CYT1,AT3G06680,FAD2,CYP90D1,FAD5,RPL36AA,KING1,EIF3C,AT3G60800,RS27A,GAUT1,GID1B,RAP74,CCT2,CT-BMY,CSLG2,CLO1,AT4G35160,PCK1,TT7,EMB3010,EMB3136,AT5G15520,SPS1F,KASI,TAT7,THI1,CER3,AT5G59850
GO:0097305	Response to alcohol	18	507	0.39	0.0437	3702.AT1G20440.1,3702.AT1G50030.1,3702.AT1G59610.1,3702.AT1G62660.1,3702.AT1G75750.1,3702.AT1G77120.1,3702.AT2G05710.1,3702.AT2G17290.1,3702.AT2G31320.1,3702.AT2G33700.1,3702.AT2G36530.1,3702.AT2G47180.1,3702.AT3G02410.1,3702.AT4G25000.1,3702.AT4G38680.1,3702.AT5G01820.1,3702.AT5G13170.1,3702.AT5G46210.1	COR47,TOR,DL3,AT1G62660,GASA1,ADH1,ACO3,CPK6,PARP1,PP2CG1,LOS2,GolS1,ICME-LIKE2,AMY1,GRP2,CIPK14,SAG29,CUL4
GO:0000904	Cell morphogenesis involved in differentiation	10	189	0.57	0.0439	3702.AT1G59610.1,3702.AT1G60420.1,3702.AT1G64980.1,3702.AT1G71270.1,3702.AT3G03110.1,3702.AT3G16640.1,3702.AT3G18780.2,3702.AT4G17530.1,3702.AT5G01180.1,3702.AT5G20490.1	DL3,AT1G60420,CDI,POK,XPO1B,TCTP,ACT2,RAB1C,PTR5,XIK
GO:0071329	Cellular response to sucrose stimulus	3	9	1.37	0.0439	3702.AT1G08830.1,3702.AT1G50030.1,3702.AT2G36390.1	CSD1,TOR,SBE2.1
GO:0005984	Disaccharide metabolic process	6	67	0.8	0.0446	3702.AT1G01050.1,3702.AT1G62660.1,3702.AT2G35840.3,3702.AT4G02280.1,3702.AT4G17090.1,3702.AT5G20280.1	PPa1,AT1G62660,AT2G35840,SUS3,CT-BMY,SPS1F
GO:0007623	Circadian rhythm	7	95	0.71	0.0466	3702.AT1G01060.2,3702.AT1G04400.1,3702.AT2G21660.1,3702.AT2G46790.1,3702.AT3G21890.1,3702.AT3G57040.1,3702.AT5G06980.4	LHY,CRY2,GRP7,PRR9,BBX31,ARR9,AT5G06980

## Sheet: timepoint 1
#term ID	term description	observed gene count	background gene count	strength	false discovery rate	matching proteins in your network (IDs)	matching proteins in your network (labels)
GO:0050896	Response to stimulus	215	5174	0.27	1.15e-16	3702.AT1G02500.1,3702.AT1G02820.1,3702.AT1G02950.2,3702.AT1G05510.1,3702.AT1G05850.1,3702.AT1G07530.1,3702.AT1G07890.8,3702.AT1G09970.2,3702.AT1G10840.1,3702.AT1G11330.2,3702.AT1G11350.1,3702.AT1G12000.1,3702.AT1G12520.1,3702.AT1G12940.1,3702.AT1G14780.1,3702.AT1G16890.3,3702.AT1G17420.1,3702.AT1G18390.2,3702.AT1G19180.1,3702.AT1G20440.1,3702.AT1G20840.1,3702.AT1G24020.2,3702.AT1G26910.1,3702.AT1…	SAM1,LEA3,GSTF4,AT1G05510,POM1,SCL14,APX1,RLK7,TIF3H1,AT1G11330,SD1-13,AT1G12000,CCS,NRT2.5,AT1G14780,UBC36,LOX3,AT1G18390,JAZ1,COR47,TMT1,MLP423,RPL10B,STZ,AT1G29290,STOP1,RPL21C,AT1G35710,AT1G45000,CIPK17,AT1G50180,HIT1,IAR3,ABA2,LEA7,RAP2.12,LOS1,PBG1,GolS2,SAB,AT1G66360,JAZ6,GASA1,ADH1,AT1G78410,ATGA2OX1,GA2,WRKY40,MLP328,LCR68,ACO3,PAP10,CPK6,AT2G21120,WRKY15,LYK4,HHP3,AT2G26190,PLA2A,CAM5,A…
GO:0042221	Response to chemical	133	2590	0.36	1.85e-15	3702.AT1G02500.1,3702.AT1G02820.1,3702.AT1G02950.2,3702.AT1G05510.1,3702.AT1G05850.1,3702.AT1G07530.1,3702.AT1G07890.8,3702.AT1G10840.1,3702.AT1G11350.1,3702.AT1G12000.1,3702.AT1G12520.1,3702.AT1G12940.1,3702.AT1G17420.1,3702.AT1G18390.2,3702.AT1G19180.1,3702.AT1G20440.1,3702.AT1G24020.2,3702.AT1G27730.1,3702.AT1G29290.1,3702.AT1G34370.2,3702.AT1G35710.1,3702.AT1G45000.1,3702.AT1G52340.1,3702.AT1…	SAM1,LEA3,GSTF4,AT1G05510,POM1,SCL14,APX1,TIF3H1,SD1-13,AT1G12000,CCS,NRT2.5,LOX3,AT1G18390,JAZ1,COR47,MLP423,STZ,AT1G29290,STOP1,AT1G35710,AT1G45000,ABA2,LEA7,RAP2.12,PBG1,GolS2,AT1G66360,JAZ6,GASA1,ADH1,GA2,WRKY40,MLP328,ACO3,CPK6,WRKY15,LYK4,HHP3,AT2G26190,PLA2A,AT2G29060,GLR2.8,GSTU7,GSTU6,GSTU1,ABCG31,UBA1,GSTF9,PAL1,WRKY33,CYT1,AT2G46140,ABCB4,ERF71,ICME-LIKE2,GSTU8,AT3G09440,HCHIB,HSP70,DD…
GO:1901700	Response to oxygen-containing compound	86	1414	0.43	6.66e-13	3702.AT1G02820.1,3702.AT1G05510.1,3702.AT1G05850.1,3702.AT1G07530.1,3702.AT1G07890.8,3702.AT1G10840.1,3702.AT1G11350.1,3702.AT1G12000.1,3702.AT1G12520.1,3702.AT1G12940.1,3702.AT1G17420.1,3702.AT1G18390.2,3702.AT1G19180.1,3702.AT1G20440.1,3702.AT1G24020.2,3702.AT1G27730.1,3702.AT1G29290.1,3702.AT1G52340.1,3702.AT1G52690.1,3702.AT1G56600.1,3702.AT1G66360.1,3702.AT1G72450.1,3702.AT1G75750.1,3702.AT1…	LEA3,AT1G05510,POM1,SCL14,APX1,TIF3H1,SD1-13,AT1G12000,CCS,NRT2.5,LOX3,AT1G18390,JAZ1,COR47,MLP423,STZ,AT1G29290,ABA2,LEA7,GolS2,AT1G66360,JAZ6,GASA1,ADH1,GA2,WRKY40,ACO3,CPK6,WRKY15,LYK4,HHP3,AT2G26190,AT2G29060,GLR2.8,GSTU7,ABCG31,PAL1,WRKY33,CYT1,AT2G46140,ICME-LIKE2,AT3G13610,TCTP,ATL2,PUB29,CERK1,AT3G28580,AT3G46600,YLS2,FER,ABCG37,MKP1,MARD1,SAG21,GA1,ERF-1,AT4G21870,PIP1;5,WRKY53,NLP7,AMY1…
GO:0006950	Response to stress	141	3081	0.31	7.72e-13	3702.AT1G02820.1,3702.AT1G05850.1,3702.AT1G07530.1,3702.AT1G07890.8,3702.AT1G09970.2,3702.AT1G11350.1,3702.AT1G12520.1,3702.AT1G14780.1,3702.AT1G16890.3,3702.AT1G17420.1,3702.AT1G18390.2,3702.AT1G19180.1,3702.AT1G20440.1,3702.AT1G24020.2,3702.AT1G27730.1,3702.AT1G29290.1,3702.AT1G35680.1,3702.AT1G45000.1,3702.AT1G50180.1,3702.AT1G50500.2,3702.AT1G51760.1,3702.AT1G52340.1,3702.AT1G52690.1,3702.AT1…	LEA3,POM1,SCL14,APX1,RLK7,SD1-13,CCS,AT1G14780,UBC36,LOX3,AT1G18390,JAZ1,COR47,MLP423,STZ,AT1G29290,RPL21C,AT1G45000,AT1G50180,HIT1,IAR3,ABA2,LEA7,RAP2.12,LOS1,GolS2,SAB,JAZ6,ADH1,AT1G78410,WRKY40,MLP328,LCR68,ACO3,PAP10,AT2G21120,LYK4,HHP3,AT2G26190,PLA2A,AT2G27500,UBA1,GSTF9,MYB14,SOBIR1,PAL1,WRKY33,EULS3,CYT1,SPX3,AT2G46140,BAG6,ERF71,AT3G03100,MYB108,AT3G09440,AT3G10190,NHL1,PUB24,HCHIB,HSP70…
GO:1901698	Response to nitrogen compound	31	261	0.72	5.72e-10	3702.AT1G05850.1,3702.AT1G07530.1,3702.AT1G12940.1,3702.AT1G27730.1,3702.AT1G45000.1,3702.AT1G77120.1,3702.AT1G80840.1,3702.AT2G23320.1,3702.AT2G23770.1,3702.AT2G29060.1,3702.AT2G29110.1,3702.AT2G38470.1,3702.AT2G39770.1,3702.AT3G16720.1,3702.AT3G18710.1,3702.AT3G21630.1,3702.AT3G46600.1,3702.AT3G53480.1,3702.AT3G55270.1,3702.AT4G17500.1,3702.AT4G23810.1,3702.AT4G24020.1,3702.AT5G14570.1,3702.AT5…	POM1,SCL14,NRT2.5,STZ,AT1G45000,ADH1,WRKY40,WRKY15,LYK4,AT2G29060,GLR2.8,WRKY33,CYT1,ATL2,PUB29,CERK1,AT3G46600,ABCG37,MKP1,ERF-1,WRKY53,NLP7,NRT2.7,AT5G37490,PTR3,ERF2,ERF5,RHD2,AT5G51190,AT5G56960,CMPG2
GO:0010243	Response to organonitrogen compound	26	212	0.74	1.86e-08	3702.AT1G07530.1,3702.AT1G27730.1,3702.AT1G45000.1,3702.AT1G77120.1,3702.AT1G80840.1,3702.AT2G23320.1,3702.AT2G23770.1,3702.AT2G29060.1,3702.AT2G29110.1,3702.AT2G38470.1,3702.AT3G16720.1,3702.AT3G18710.1,3702.AT3G21630.1,3702.AT3G46600.1,3702.AT3G53480.1,3702.AT3G55270.1,3702.AT4G17500.1,3702.AT4G23810.1,3702.AT5G37490.1,3702.AT5G46050.1,3702.AT5G47220.1,3702.AT5G47230.1,3702.AT5G51060.1,3702.AT5…	SCL14,STZ,AT1G45000,ADH1,WRKY40,WRKY15,LYK4,AT2G29060,GLR2.8,WRKY33,ATL2,PUB29,CERK1,AT3G46600,ABCG37,MKP1,ERF-1,WRKY53,AT5G37490,PTR3,ERF2,ERF5,RHD2,AT5G51190,AT5G56960,CMPG2
GO:0010033	Response to organic substance	85	1719	0.34	1.91e-08	3702.AT1G05510.1,3702.AT1G05850.1,3702.AT1G07530.1,3702.AT1G10840.1,3702.AT1G11350.1,3702.AT1G12000.1,3702.AT1G17420.1,3702.AT1G18390.2,3702.AT1G19180.1,3702.AT1G20440.1,3702.AT1G24020.2,3702.AT1G27730.1,3702.AT1G29290.1,3702.AT1G35710.1,3702.AT1G45000.1,3702.AT1G52340.1,3702.AT1G53910.1,3702.AT1G56600.1,3702.AT1G66360.1,3702.AT1G72450.1,3702.AT1G75750.1,3702.AT1G77120.1,3702.AT1G79460.1,3702.AT1…	AT1G05510,POM1,SCL14,TIF3H1,SD1-13,AT1G12000,LOX3,AT1G18390,JAZ1,COR47,MLP423,STZ,AT1G29290,AT1G35710,AT1G45000,ABA2,RAP2.12,GolS2,AT1G66360,JAZ6,GASA1,ADH1,GA2,WRKY40,MLP328,ACO3,CPK6,WRKY15,LYK4,HHP3,AT2G26190,AT2G29060,GLR2.8,GSTU7,ABCG31,WRKY33,CYT1,ABCB4,ERF71,ICME-LIKE2,AT3G09440,HSP70,ATL2,PUB29,ACT2,PUR7,CERK1,AT3G28580,AT3G46600,YLS2,FER,ABCG37,MKP1,MARD1,SAG21,GA1,AT4G09160,ERF-1,WRKY53…
GO:0010035	Response to inorganic substance	51	801	0.45	8.33e-08	3702.AT1G02500.1,3702.AT1G02820.1,3702.AT1G05850.1,3702.AT1G07890.8,3702.AT1G12000.1,3702.AT1G12520.1,3702.AT1G12940.1,3702.AT1G18390.2,3702.AT1G20440.1,3702.AT1G27730.1,3702.AT1G34370.2,3702.AT1G52340.1,3702.AT1G52690.1,3702.AT1G56450.1,3702.AT1G56600.1,3702.AT1G77120.1,3702.AT2G01520.1,3702.AT2G05710.1,3702.AT2G26560.1,3702.AT2G30110.1,3702.AT2G30860.1,3702.AT2G37040.1,3702.AT2G38470.1,3702.AT2…	SAM1,LEA3,POM1,APX1,AT1G12000,CCS,NRT2.5,AT1G18390,COR47,STZ,STOP1,ABA2,LEA7,PBG1,GolS2,ADH1,MLP328,ACO3,PLA2A,UBA1,GSTF9,PAL1,WRKY33,CYT1,AT2G46140,GSTU8,AT3G09440,HCHIB,HSP70,DDI1,AT3G13610,TCTP,AT3G22490,AT3G28580,AAE3,SAG21,AT4G21870,PIP1;5,WRKY53,NLP7,HSP23.6,SIP3,CYP82C4,CCoAOMT1,ROC1,AT4G39230,LEA4-5,HSP17.6II,NRT2.7,CHIA,BI1
GO:0010200	Response to chitin	19	119	0.85	1.18e-07	3702.AT1G07530.1,3702.AT1G27730.1,3702.AT1G80840.1,3702.AT2G23320.1,3702.AT2G23770.1,3702.AT2G29060.1,3702.AT2G38470.1,3702.AT3G16720.1,3702.AT3G18710.1,3702.AT3G21630.1,3702.AT3G46600.1,3702.AT4G17500.1,3702.AT4G23810.1,3702.AT5G37490.1,3702.AT5G47220.1,3702.AT5G47230.1,3702.AT5G51190.1,3702.AT5G56960.1,3702.AT5G64660.1	SCL14,STZ,WRKY40,WRKY15,LYK4,AT2G29060,WRKY33,ATL2,PUB29,CERK1,AT3G46600,ERF-1,WRKY53,AT5G37490,ERF2,ERF5,AT5G51190,AT5G56960,CMPG2
GO:0009607	Response to biotic stimulus	63	1239	0.35	2.32e-06	3702.AT1G09970.2,3702.AT1G11350.1,3702.AT1G14780.1,3702.AT1G17420.1,3702.AT1G19180.1,3702.AT1G20440.1,3702.AT1G20840.1,3702.AT1G80840.1,3702.AT2G02130.1,3702.AT2G21120.1,3702.AT2G23770.1,3702.AT2G26560.1,3702.AT2G30110.1,3702.AT2G30860.1,3702.AT2G38470.1,3702.AT2G39050.1,3702.AT2G39770.1,3702.AT2G46240.1,3702.AT3G06490.1,3702.AT3G09440.1,3702.AT3G10190.1,3702.AT3G11660.1,3702.AT3G12500.1,3702.AT3…	RLK7,SD1-13,AT1G14780,LOX3,JAZ1,COR47,TMT1,WRKY40,LCR68,AT2G21120,LYK4,PLA2A,UBA1,GSTF9,WRKY33,EULS3,CYT1,BAG6,MYB108,AT3G09440,AT3G10190,NHL1,HCHIB,HSP70,ATBFRUCT1,AT3G14840,TCTP,CERK1,PAP85,NRPD2A,AAE3,YLS2,FER,EP3,SIB1,BG3,SAG21,CRK25,ERF-1,WRKY53,AT4G28460,MKK2,CYP83B1,CYP82C4,ADR1-L1,AT4G37290,ROC1,TGA10,AT5G10530,BCB,DMR6,AT5G38030,PR5K,AOS,AT5G46040,PTR3,BI1,ERF2,BIR1,DIR1,AT5G55830,HSP81-…
GO:0006952	Defense response	67	1374	0.34	3.22e-06	3702.AT1G09970.2,3702.AT1G11350.1,3702.AT1G14780.1,3702.AT1G19180.1,3702.AT1G20440.1,3702.AT1G24020.2,3702.AT1G50180.1,3702.AT1G72450.1,3702.AT1G80840.1,3702.AT2G01520.1,3702.AT2G02130.1,3702.AT2G21120.1,3702.AT2G23770.1,3702.AT2G26560.1,3702.AT2G27500.1,3702.AT2G30860.1,3702.AT2G31880.1,3702.AT2G37040.1,3702.AT2G38470.1,3702.AT2G39050.1,3702.AT2G39770.1,3702.AT2G46240.1,3702.AT3G06490.1,3702.AT3…	RLK7,SD1-13,AT1G14780,JAZ1,COR47,MLP423,AT1G50180,JAZ6,WRKY40,MLP328,LCR68,AT2G21120,LYK4,PLA2A,AT2G27500,GSTF9,SOBIR1,PAL1,WRKY33,EULS3,CYT1,BAG6,MYB108,AT3G10190,NHL1,PUB24,HCHIB,ATBFRUCT1,AT3G14840,TCTP,ATL2,CERK1,NRPD2A,AT3G46710,AAE3,FER,EP3,MKP1,SIB1,SAG21,CRK25,ERF-1,WRKY53,CLO1,AT4G27190,AT4G27220,AT4G28460,MKK2,CYP83B1,CYP82C4,ADR1-L1,AT4G37290,ROC1,AT5G04020,AT5G10530,JAZ10,DMR6,LHT1,AO…
GO:0051707	Response to other organism	62	1226	0.35	3.22e-06	3702.AT1G09970.2,3702.AT1G11350.1,3702.AT1G14780.1,3702.AT1G17420.1,3702.AT1G19180.1,3702.AT1G20440.1,3702.AT1G20840.1,3702.AT1G80840.1,3702.AT2G02130.1,3702.AT2G21120.1,3702.AT2G23770.1,3702.AT2G26560.1,3702.AT2G30110.1,3702.AT2G30860.1,3702.AT2G38470.1,3702.AT2G39050.1,3702.AT2G39770.1,3702.AT2G46240.1,3702.AT3G06490.1,3702.AT3G09440.1,3702.AT3G10190.1,3702.AT3G11660.1,3702.AT3G12500.1,3702.AT3…	RLK7,SD1-13,AT1G14780,LOX3,JAZ1,COR47,TMT1,WRKY40,LCR68,AT2G21120,LYK4,PLA2A,UBA1,GSTF9,WRKY33,EULS3,CYT1,BAG6,MYB108,AT3G09440,AT3G10190,NHL1,HCHIB,HSP70,ATBFRUCT1,AT3G14840,TCTP,CERK1,PAP85,NRPD2A,AAE3,YLS2,FER,EP3,SIB1,BG3,SAG21,CRK25,ERF-1,WRKY53,AT4G28460,MKK2,CYP83B1,CYP82C4,ADR1-L1,AT4G37290,ROC1,TGA10,AT5G10530,BCB,DMR6,AT5G38030,PR5K,AOS,AT5G46040,PTR3,ERF2,BIR1,DIR1,AT5G55830,HSP81-2,ER…
GO:0009605	Response to external stimulus	73	1608	0.3	8.6e-06	3702.AT1G09970.2,3702.AT1G11350.1,3702.AT1G14780.1,3702.AT1G17420.1,3702.AT1G18390.2,3702.AT1G19180.1,3702.AT1G20440.1,3702.AT1G20840.1,3702.AT1G29290.1,3702.AT1G58250.2,3702.AT1G80840.1,3702.AT2G02130.1,3702.AT2G05710.1,3702.AT2G16430.2,3702.AT2G21120.1,3702.AT2G23770.1,3702.AT2G26560.1,3702.AT2G30110.1,3702.AT2G30860.1,3702.AT2G38470.1,3702.AT2G39050.1,3702.AT2G39770.1,3702.AT2G45130.1,3702.AT2…	RLK7,SD1-13,AT1G14780,LOX3,AT1G18390,JAZ1,COR47,TMT1,AT1G29290,SAB,WRKY40,LCR68,ACO3,PAP10,AT2G21120,LYK4,PLA2A,UBA1,GSTF9,WRKY33,EULS3,CYT1,SPX3,BAG6,ABCB4,MYB108,AT3G09440,AT3G10190,NHL1,HCHIB,HSP70,AT3G13610,ATBFRUCT1,AT3G14840,TCTP,CERK1,PAP85,NRPD2A,AAE3,YLS2,FER,ABCG37,EP3,SIB1,BG3,SAG21,CRK25,ERF-1,WRKY53,AT4G28460,MKK2,CYP83B1,CYP82C4,ADR1-L1,AT4G37290,ROC1,TGA10,AT5G10530,BCB,AT5G20700,C…
GO:0009628	Response to abiotic stimulus	78	1785	0.29	1.12e-05	3702.AT1G02820.1,3702.AT1G05850.1,3702.AT1G07890.8,3702.AT1G17420.1,3702.AT1G18390.2,3702.AT1G20440.1,3702.AT1G26910.1,3702.AT1G27730.1,3702.AT1G29290.1,3702.AT1G34370.2,3702.AT1G35680.1,3702.AT1G50500.2,3702.AT1G52340.1,3702.AT1G52690.1,3702.AT1G53910.1,3702.AT1G56070.1,3702.AT1G56600.1,3702.AT1G77120.1,3702.AT1G78440.1,3702.AT2G26190.1,3702.AT2G26560.1,3702.AT2G30490.1,3702.AT2G31180.1,3702.AT2…	LEA3,POM1,APX1,LOX3,AT1G18390,COR47,RPL10B,STZ,AT1G29290,STOP1,RPL21C,HIT1,ABA2,LEA7,RAP2.12,LOS1,GolS2,ADH1,ATGA2OX1,AT2G26190,PLA2A,C4H,MYB14,PAL1,WRKY33,CYT1,BEN1,AT2G46140,BAG6,LRB1,ABCB4,ERF71,AT3G09440,HSP70,ATBFRUCT1,AT3G14100,FAD5,TCTP,ACT2,EHD1,HA4,MKP1,SIB1,SAG21,MSRB3,AT4G21870,PIP1;5,NLP7,DIC2,OLEO1,SUMO1,MKK2,AT4G30380,SIP3,CYP83B1,HSF4,AT4G37290,ROC1,SNRK2.7,LEA4-5,WRKY26,FLS1,HSP17…
GO:0009698	Phenylpropanoid metabolic process	15	116	0.76	5.98e-05	3702.AT1G07890.8,3702.AT2G30490.1,3702.AT2G37040.1,3702.AT3G13610.1,3702.AT3G23590.1,3702.AT3G24503.1,3702.AT3G53480.1,3702.AT4G26220.1,3702.AT4G30210.1,3702.AT4G34050.1,3702.AT4G39230.1,3702.AT5G05340.1,3702.AT5G09360.1,3702.AT5G17050.1,3702.AT5G48930.1	APX1,C4H,PAL1,AT3G13610,RFR1,ALDH2C4,ABCG37,AT4G26220,ATR2,CCoAOMT1,AT4G39230,PRX52,LAC14,UGT78D2,HCT
GO:0019748	Secondary metabolic process	24	300	0.55	7.39e-05	3702.AT1G02950.2,3702.AT1G07890.8,3702.AT2G29420.1,3702.AT2G29440.1,3702.AT2G29490.1,3702.AT2G30490.1,3702.AT2G30860.1,3702.AT2G37040.1,3702.AT2G38470.1,3702.AT3G09270.1,3702.AT3G13610.1,3702.AT3G23590.1,3702.AT3G24503.1,3702.AT3G53480.1,3702.AT4G26220.1,3702.AT4G30210.1,3702.AT4G31500.1,3702.AT4G34050.1,3702.AT4G39230.1,3702.AT5G05340.1,3702.AT5G09360.1,3702.AT5G17050.1,3702.AT5G48930.1,3702.AT5…	GSTF4,APX1,GSTU7,GSTU6,GSTU1,C4H,GSTF9,PAL1,WRKY33,GSTU8,AT3G13610,RFR1,ALDH2C4,ABCG37,AT4G26220,ATR2,CYP83B1,CCoAOMT1,AT4G39230,PRX52,LAC14,UGT78D2,HCT,ILR3
GO:0070887	Cellular response to chemical stimulus	62	1409	0.29	0.00021	3702.AT1G05850.1,3702.AT1G07890.8,3702.AT1G10840.1,3702.AT1G11350.1,3702.AT1G12520.1,3702.AT1G12940.1,3702.AT1G18390.2,3702.AT1G19180.1,3702.AT1G24020.2,3702.AT1G27730.1,3702.AT1G35710.1,3702.AT1G52340.1,3702.AT1G53910.1,3702.AT1G66360.1,3702.AT1G75750.1,3702.AT1G77120.1,3702.AT1G79460.1,3702.AT2G17290.1,3702.AT2G23770.1,3702.AT2G26190.1,3702.AT2G26560.1,3702.AT2G29110.1,3702.AT2G29940.1,3702.AT2…	POM1,APX1,TIF3H1,SD1-13,CCS,NRT2.5,AT1G18390,JAZ1,MLP423,STZ,AT1G35710,ABA2,RAP2.12,AT1G66360,GASA1,ADH1,GA2,CPK6,LYK4,AT2G26190,PLA2A,GLR2.8,ABCG31,GSTF9,ABCB4,ERF71,AT3G09440,HSP70,AT3G13610,AT3G14100,CERK1,FER,ABCG37,SAG21,GA1,MSRB3,AT4G09160,ERF-1,DIC2,AT4G25980,AT4G30380,CYP82C4,ROC1,PRX52,HSP17.6II,NRT2.7,BCB,AT5G21960,CHIA,DMR6,PAP26,AT5G37740,AT5G39890,GDPD2,ERF2,ERF5,DIR1,RHD2,AT5G51190,…
GO:0009266	Response to temperature stimulus	33	549	0.43	0.00022	3702.AT1G05850.1,3702.AT1G07890.8,3702.AT1G20440.1,3702.AT1G27730.1,3702.AT1G35680.1,3702.AT1G50500.2,3702.AT1G52340.1,3702.AT1G52690.1,3702.AT1G56070.1,3702.AT1G56600.1,3702.AT1G77120.1,3702.AT2G31180.1,3702.AT2G38470.1,3702.AT2G39770.1,3702.AT2G46240.1,3702.AT3G09440.1,3702.AT3G12580.1,3702.AT4G02380.1,3702.AT4G04800.1,3702.AT4G21870.1,3702.AT4G25140.1,3702.AT4G26840.1,3702.AT4G29810.2,3702.AT4…	POM1,APX1,COR47,STZ,RPL21C,HIT1,ABA2,LEA7,LOS1,GolS2,ADH1,MYB14,WRKY33,CYT1,BAG6,AT3G09440,HSP70,SAG21,MSRB3,AT4G21870,OLEO1,SUMO1,MKK2,HSF4,LEA4-5,WRKY26,HSP17.6II,TUB6,BCB,CHIA,ERF5,HCF106,HSP81-2
GO:0006979	Response to oxidative stress	26	380	0.48	0.00033	3702.AT1G07530.1,3702.AT1G07890.8,3702.AT1G09970.2,3702.AT1G12520.1,3702.AT1G27730.1,3702.AT1G56600.1,3702.AT1G77120.1,3702.AT1G78410.1,3702.AT2G05710.1,3702.AT2G24150.1,3702.AT2G37040.1,3702.AT2G39770.1,3702.AT3G03100.1,3702.AT3G13610.1,3702.AT3G28340.1,3702.AT3G28580.1,3702.AT4G02380.1,3702.AT4G04800.1,3702.AT4G21870.1,3702.AT4G23810.1,3702.AT4G25980.1,3702.AT5G05340.1,3702.AT5G12020.1,3702.AT5…	SCL14,APX1,RLK7,CCS,STZ,GolS2,ADH1,AT1G78410,ACO3,HHP3,PAL1,CYT1,AT3G03100,AT3G13610,GATL10,AT3G28580,SAG21,MSRB3,AT4G21870,WRKY53,AT4G25980,PRX52,HSP17.6II,BCB,FC-I,AT5G58400
GO:0051716	Cellular response to stimulus	96	2640	0.21	0.0007	3702.AT1G05850.1,3702.AT1G07890.8,3702.AT1G10840.1,3702.AT1G11350.1,3702.AT1G12520.1,3702.AT1G12940.1,3702.AT1G14780.1,3702.AT1G16890.3,3702.AT1G18390.2,3702.AT1G19180.1,3702.AT1G24020.2,3702.AT1G27730.1,3702.AT1G29290.1,3702.AT1G35710.1,3702.AT1G45000.1,3702.AT1G48260.1,3702.AT1G52340.1,3702.AT1G53910.1,3702.AT1G58250.2,3702.AT1G66360.1,3702.AT1G75750.1,3702.AT1G77120.1,3702.AT1G79460.1,3702.AT2…	POM1,APX1,TIF3H1,SD1-13,CCS,NRT2.5,AT1G14780,UBC36,AT1G18390,JAZ1,MLP423,STZ,AT1G29290,AT1G35710,AT1G45000,CIPK17,ABA2,RAP2.12,SAB,AT1G66360,GASA1,ADH1,GA2,PAP10,CPK6,LYK4,AT2G26190,PLA2A,CAM5,GLR2.8,ABCG31,UBA1,GSTF9,WRKY33,SPX3,ABCB4,ERF71,AT3G09440,HCHIB,HSP70,AT3G13610,AT3G14100,RAB7B,CERK1,MSH7,FER,ABCG37,SIB1,GDI2,SAG21,GA1,MSRB3,AT4G09160,ERF-1,RK3,DIC2,AT4G25980,MKK2,AT4G30380,SIP3,CYP83B…
GO:0055114	Oxidation-reduction process	58	1369	0.27	0.0012	3702.AT1G01090.1,3702.AT1G06620.1,3702.AT1G07890.8,3702.AT1G13110.1,3702.AT1G17420.1,3702.AT1G32350.1,3702.AT1G44446.1,3702.AT1G52340.1,3702.AT1G53500.1,3702.AT1G60690.1,3702.AT1G70680.1,3702.AT1G77120.1,3702.AT1G78440.1,3702.AT2G01290.1,3702.AT2G05710.1,3702.AT2G17370.1,3702.AT2G24580.1,3702.AT2G30490.1,3702.AT2G30860.1,3702.AT2G45400.1,3702.AT2G47140.1,3702.AT3G03100.1,3702.AT3G12120.1,3702.AT3…	At1g01090,AT1G06620,APX1,CYP71B7,LOX3,AOX1D,CH1,ABA2,MUM4,AT1G60690,AT1G70680,ADH1,ATGA2OX1,RPI2,ACO3,HMG2,AT2G24580,C4H,GSTF9,BEN1,SDR5,AT3G03100,FAD2,AT3G13610,FAD5,AT3G21360,ALDH2C4,CYP71B34,AT3G28480,GLDH,AT3G51680,MSRB3,CYP707A1,AT4G25980,CLO1,ATR2,CYP83B1,CYP82C4,SQE3,AT4G39230,PRX52,TT7,FLS1,LAC14,BCB,DMR6,CYP714A1,PAP26,CYP716A1,AT5G39890,AOS,AT5G47530,AT5G50700.1,RHD2,CYP71B10,CER3,AT5G5…
GO:0046686	Response to cadmium ion	20	269	0.52	0.0015	3702.AT1G02500.1,3702.AT1G07890.8,3702.AT1G12000.1,3702.AT1G56450.1,3702.AT1G77120.1,3702.AT2G05710.1,3702.AT2G26560.1,3702.AT2G30110.1,3702.AT2G30860.1,3702.AT3G09270.1,3702.AT3G09440.1,3702.AT3G12500.1,3702.AT3G12580.1,3702.AT3G13235.1,3702.AT3G16640.1,3702.AT3G48990.1,3702.AT4G25200.1,3702.AT4G34050.1,3702.AT4G38740.1,3702.AT4G39230.1	SAM1,APX1,AT1G12000,PBG1,ADH1,ACO3,PLA2A,UBA1,GSTF9,GSTU8,AT3G09440,HCHIB,HSP70,DDI1,TCTP,AAE3,HSP23.6,CCoAOMT1,ROC1,AT4G39230
GO:0009611	Response to wounding	16	182	0.59	0.0017	3702.AT1G17420.1,3702.AT1G19180.1,3702.AT1G27730.1,3702.AT1G51760.1,3702.AT1G72450.1,3702.AT1G80840.1,3702.AT3G13790.1,3702.AT3G14840.2,3702.AT3G54420.1,3702.AT4G02380.1,3702.AT4G32940.1,3702.AT4G37760.1,3702.AT5G13220.1,3702.AT5G24090.1,3702.AT5G42650.1,3702.AT5G46050.1	LOX3,JAZ1,STZ,IAR3,JAZ6,WRKY40,ATBFRUCT1,AT3G14840,EP3,SAG21,GAMMA-VPE,SQE3,JAZ10,CHIA,AOS,PTR3
GO:0009617	Response to bacterium	27	449	0.43	0.0017	3702.AT1G11350.1,3702.AT1G19180.1,3702.AT1G80840.1,3702.AT2G23770.1,3702.AT2G30860.1,3702.AT2G38470.1,3702.AT2G39050.1,3702.AT2G39770.1,3702.AT3G12580.1,3702.AT3G16640.1,3702.AT3G21630.1,3702.AT3G54420.1,3702.AT3G56710.1,3702.AT3G57240.1,3702.AT4G05200.1,3702.AT4G23810.1,3702.AT4G28460.1,3702.AT4G31500.1,3702.AT4G33300.2,3702.AT5G06839.3,3702.AT5G10530.1,3702.AT5G24530.1,3702.AT5G46050.1,3702.AT5…	SD1-13,JAZ1,WRKY40,LYK4,GSTF9,WRKY33,EULS3,CYT1,HSP70,TCTP,CERK1,EP3,SIB1,BG3,CRK25,WRKY53,AT4G28460,CYP83B1,ADR1-L1,TGA10,AT5G10530,DMR6,PTR3,ERF2,BIR1,AT5G55830,HSP81-2
GO:0009719	Response to endogenous stimulus	57	1363	0.27	0.0018	3702.AT1G05510.1,3702.AT1G05850.1,3702.AT1G10840.1,3702.AT1G17420.1,3702.AT1G18390.2,3702.AT1G19180.1,3702.AT1G20440.1,3702.AT1G24020.2,3702.AT1G27730.1,3702.AT1G35710.1,3702.AT1G53910.1,3702.AT1G56600.1,3702.AT1G66360.1,3702.AT1G72450.1,3702.AT1G75750.1,3702.AT1G77120.1,3702.AT1G79460.1,3702.AT2G05710.1,3702.AT2G17290.1,3702.AT2G23770.1,3702.AT2G24150.1,3702.AT2G26190.1,3702.AT2G29110.1,3702.AT2…	AT1G05510,POM1,TIF3H1,LOX3,AT1G18390,JAZ1,COR47,MLP423,STZ,AT1G35710,RAP2.12,GolS2,AT1G66360,JAZ6,GASA1,ADH1,GA2,ACO3,CPK6,LYK4,HHP3,AT2G26190,GLR2.8,ABCG31,CYT1,ABCB4,ERF71,ICME-LIKE2,ACT2,PUR7,CERK1,AT3G28580,YLS2,FER,ABCG37,MARD1,SAG21,GA1,AT4G09160,ERF-1,AMY1,HHP2,GAMMA-VPE,SQE3,ROC1,TT7,FLS1,JAZ10,AT5G21960,AT5G37740,AOS,PTR3,ERF2,ERF5,AT5G51190,ERF104,DEAR2
GO:0010038	Response to metal ion	24	374	0.45	0.0018	3702.AT1G02500.1,3702.AT1G07890.8,3702.AT1G12000.1,3702.AT1G34370.2,3702.AT1G56450.1,3702.AT1G77120.1,3702.AT2G01520.1,3702.AT2G05710.1,3702.AT2G26560.1,3702.AT2G30110.1,3702.AT2G30860.1,3702.AT3G09270.1,3702.AT3G09440.1,3702.AT3G12500.1,3702.AT3G12580.1,3702.AT3G13235.1,3702.AT3G16640.1,3702.AT3G22490.1,3702.AT3G48990.1,3702.AT4G25200.1,3702.AT4G31940.1,3702.AT4G34050.1,3702.AT4G38740.1,3702.AT4…	SAM1,APX1,AT1G12000,STOP1,PBG1,ADH1,MLP328,ACO3,PLA2A,UBA1,GSTF9,GSTU8,AT3G09440,HCHIB,HSP70,DDI1,TCTP,AT3G22490,AAE3,HSP23.6,CYP82C4,CCoAOMT1,ROC1,AT4G39230
GO:0001101	Response to acid chemical	23	355	0.46	0.0021	3702.AT1G02820.1,3702.AT1G05850.1,3702.AT1G18390.2,3702.AT1G20440.1,3702.AT1G27730.1,3702.AT1G52340.1,3702.AT1G52690.1,3702.AT1G56600.1,3702.AT1G77120.1,3702.AT2G29110.1,3702.AT2G37040.1,3702.AT2G38470.1,3702.AT2G46140.1,3702.AT3G16640.1,3702.AT3G55270.1,3702.AT4G02380.1,3702.AT4G23400.1,3702.AT4G24020.1,3702.AT4G30960.1,3702.AT5G06760.1,3702.AT5G24090.1,3702.AT5G46050.1,3702.AT5G47120.1	LEA3,POM1,AT1G18390,COR47,STZ,ABA2,LEA7,GolS2,ADH1,GLR2.8,PAL1,WRKY33,AT2G46140,TCTP,MKP1,SAG21,PIP1;5,NLP7,SIP3,LEA4-5,CHIA,PTR3,BI1
GO:0002376	Immune system process	23	354	0.46	0.0021	3702.AT1G09970.2,3702.AT1G11330.2,3702.AT1G11350.1,3702.AT1G14780.1,3702.AT2G21120.1,3702.AT2G23770.1,3702.AT2G26560.1,3702.AT2G38470.1,3702.AT2G46240.1,3702.AT3G11660.1,3702.AT3G12500.1,3702.AT3G14840.2,3702.AT3G21630.1,3702.AT3G56710.1,3702.AT4G23810.1,3702.AT4G28460.1,3702.AT4G29810.2,3702.AT4G31500.1,3702.AT4G37290.1,3702.AT4G38740.1,3702.AT5G47220.1,3702.AT5G48485.1,3702.AT5G56030.2	RLK7,AT1G11330,SD1-13,AT1G14780,AT2G21120,LYK4,PLA2A,WRKY33,BAG6,NHL1,HCHIB,AT3G14840,CERK1,SIB1,WRKY53,AT4G28460,MKK2,CYP83B1,AT4G37290,ROC1,ERF2,DIR1,HSP81-2
GO:0098542	Defense response to other organism	45	991	0.3	0.0021	3702.AT1G09970.2,3702.AT1G11350.1,3702.AT1G14780.1,3702.AT1G19180.1,3702.AT1G20440.1,3702.AT1G80840.1,3702.AT2G02130.1,3702.AT2G21120.1,3702.AT2G23770.1,3702.AT2G26560.1,3702.AT2G30860.1,3702.AT2G38470.1,3702.AT2G39050.1,3702.AT2G39770.1,3702.AT2G46240.1,3702.AT3G10190.1,3702.AT3G11660.1,3702.AT3G12500.1,3702.AT3G13790.1,3702.AT3G14840.2,3702.AT3G16640.1,3702.AT3G21630.1,3702.AT3G23780.2,3702.AT3…	RLK7,SD1-13,AT1G14780,JAZ1,COR47,WRKY40,LCR68,AT2G21120,LYK4,PLA2A,GSTF9,WRKY33,EULS3,CYT1,BAG6,AT3G10190,NHL1,HCHIB,ATBFRUCT1,AT3G14840,TCTP,CERK1,NRPD2A,AAE3,FER,SIB1,CRK25,WRKY53,AT4G28460,MKK2,CYP83B1,CYP82C4,ADR1-L1,AT4G37290,ROC1,AT5G10530,DMR6,AOS,PTR3,ERF2,BIR1,DIR1,AT5G55830,HSP81-2,ERF104
GO:0006955	Immune response	21	308	0.48	0.0023	3702.AT1G09970.2,3702.AT1G11330.2,3702.AT1G11350.1,3702.AT1G14780.1,3702.AT2G23770.1,3702.AT2G26560.1,3702.AT2G38470.1,3702.AT2G46240.1,3702.AT3G12500.1,3702.AT3G14840.2,3702.AT3G21630.1,3702.AT3G56710.1,3702.AT4G23810.1,3702.AT4G28460.1,3702.AT4G29810.2,3702.AT4G31500.1,3702.AT4G37290.1,3702.AT4G38740.1,3702.AT5G47220.1,3702.AT5G48485.1,3702.AT5G56030.2	RLK7,AT1G11330,SD1-13,AT1G14780,LYK4,PLA2A,WRKY33,BAG6,HCHIB,AT3G14840,CERK1,SIB1,WRKY53,AT4G28460,MKK2,CYP83B1,AT4G37290,ROC1,ERF2,DIR1,HSP81-2
GO:0031408	Oxylipin biosynthetic process	6	23	1.06	0.0049	3702.AT1G17420.1,3702.AT2G26560.1,3702.AT3G15850.1,3702.AT4G26740.1,3702.AT5G42650.1,3702.AT5G63380.1	LOX3,PLA2A,FAD5,CLO1,AOS,AT5G63380
GO:0045087	Innate immune response	20	302	0.47	0.005	3702.AT1G09970.2,3702.AT1G11350.1,3702.AT1G14780.1,3702.AT2G23770.1,3702.AT2G26560.1,3702.AT2G38470.1,3702.AT2G46240.1,3702.AT3G12500.1,3702.AT3G14840.2,3702.AT3G21630.1,3702.AT3G56710.1,3702.AT4G23810.1,3702.AT4G28460.1,3702.AT4G29810.2,3702.AT4G31500.1,3702.AT4G37290.1,3702.AT4G38740.1,3702.AT5G47220.1,3702.AT5G48485.1,3702.AT5G56030.2	RLK7,SD1-13,AT1G14780,LYK4,PLA2A,WRKY33,BAG6,HCHIB,AT3G14840,CERK1,SIB1,WRKY53,AT4G28460,MKK2,CYP83B1,AT4G37290,ROC1,ERF2,DIR1,HSP81-2
GO:0009725	Response to hormone	54	1329	0.26	0.0051	3702.AT1G05510.1,3702.AT1G05850.1,3702.AT1G10840.1,3702.AT1G17420.1,3702.AT1G18390.2,3702.AT1G19180.1,3702.AT1G20440.1,3702.AT1G24020.2,3702.AT1G27730.1,3702.AT1G35710.1,3702.AT1G53910.1,3702.AT1G56600.1,3702.AT1G66360.1,3702.AT1G72450.1,3702.AT1G75750.1,3702.AT1G77120.1,3702.AT1G79460.1,3702.AT2G05710.1,3702.AT2G17290.1,3702.AT2G24150.1,3702.AT2G26190.1,3702.AT2G29940.1,3702.AT2G39770.1,3702.AT2…	AT1G05510,POM1,TIF3H1,LOX3,AT1G18390,JAZ1,COR47,MLP423,STZ,AT1G35710,RAP2.12,GolS2,AT1G66360,JAZ6,GASA1,ADH1,GA2,ACO3,CPK6,HHP3,AT2G26190,ABCG31,CYT1,ABCB4,ERF71,ICME-LIKE2,ACT2,PUR7,AT3G28580,YLS2,FER,ABCG37,MARD1,SAG21,GA1,AT4G09160,ERF-1,AMY1,HHP2,GAMMA-VPE,SQE3,ROC1,TT7,FLS1,JAZ10,AT5G21960,AT5G37740,AOS,PTR3,ERF2,ERF5,AT5G51190,ERF104,DEAR2
GO:0009408	Response to heat	16	209	0.53	0.0057	3702.AT1G05850.1,3702.AT1G07890.8,3702.AT1G20440.1,3702.AT1G50500.2,3702.AT1G52340.1,3702.AT2G38470.1,3702.AT2G39770.1,3702.AT2G46240.1,3702.AT3G09440.1,3702.AT3G12580.1,3702.AT4G21870.1,3702.AT4G26840.1,3702.AT4G36990.1,3702.AT5G07100.1,3702.AT5G12020.1,3702.AT5G56030.2	POM1,APX1,COR47,HIT1,ABA2,WRKY33,CYT1,BAG6,AT3G09440,HSP70,AT4G21870,SUMO1,HSF4,WRKY26,HSP17.6II,HSP81-2
GO:0033554	Cellular response to stress	42	956	0.29	0.0069	3702.AT1G07890.8,3702.AT1G12520.1,3702.AT1G14780.1,3702.AT1G16890.3,3702.AT1G18390.2,3702.AT1G27730.1,3702.AT1G29290.1,3702.AT1G45000.1,3702.AT1G58250.2,3702.AT1G77120.1,3702.AT2G16430.2,3702.AT2G26190.1,3702.AT2G26560.1,3702.AT2G30110.1,3702.AT2G38470.1,3702.AT2G45130.1,3702.AT2G47520.1,3702.AT3G09440.1,3702.AT3G12500.1,3702.AT3G12580.1,3702.AT3G13610.1,3702.AT3G14100.1,3702.AT3G24495.1,3702.AT4…	APX1,CCS,AT1G14780,UBC36,AT1G18390,STZ,AT1G29290,AT1G45000,SAB,ADH1,PAP10,AT2G26190,PLA2A,UBA1,WRKY33,SPX3,ERF71,AT3G09440,HCHIB,HSP70,AT3G13610,AT3G14100,MSH7,SAG21,MSRB3,DIC2,MKK2,AT4G30380,CYP83B1,GBF6,HSF4,ROC1,WRKY26,HSP17.6II,WRKY75,BCB,CHIA,DMR6,AT5G39890,GDPD2,BI1,HSP81-2
GO:0009414	Response to water deprivation	20	315	0.45	0.0076	3702.AT1G02820.1,3702.AT1G05850.1,3702.AT1G18390.2,3702.AT1G20440.1,3702.AT1G27730.1,3702.AT1G52340.1,3702.AT1G52690.1,3702.AT1G56600.1,3702.AT1G77120.1,3702.AT2G37040.1,3702.AT2G38470.1,3702.AT2G46140.1,3702.AT3G16640.1,3702.AT4G02380.1,3702.AT4G23400.1,3702.AT4G24020.1,3702.AT4G30960.1,3702.AT5G06760.1,3702.AT5G24090.1,3702.AT5G47120.1	LEA3,POM1,AT1G18390,COR47,STZ,ABA2,LEA7,GolS2,ADH1,PAL1,WRKY33,AT2G46140,TCTP,SAG21,PIP1;5,NLP7,SIP3,LEA4-5,CHIA,BI1
GO:0042742	Defense response to bacterium	22	370	0.42	0.0081	3702.AT1G11350.1,3702.AT1G19180.1,3702.AT1G80840.1,3702.AT2G30860.1,3702.AT2G38470.1,3702.AT2G39050.1,3702.AT2G39770.1,3702.AT3G16640.1,3702.AT3G21630.1,3702.AT3G56710.1,3702.AT4G05200.1,3702.AT4G23810.1,3702.AT4G28460.1,3702.AT4G31500.1,3702.AT4G33300.2,3702.AT5G10530.1,3702.AT5G24530.1,3702.AT5G46050.1,3702.AT5G47220.1,3702.AT5G48380.1,3702.AT5G55830.1,3702.AT5G56030.2	SD1-13,JAZ1,WRKY40,GSTF9,WRKY33,EULS3,CYT1,TCTP,CERK1,SIB1,CRK25,WRKY53,AT4G28460,CYP83B1,ADR1-L1,AT5G10530,DMR6,PTR3,ERF2,BIR1,AT5G55830,HSP81-2
GO:0009987	Cellular process	295	11004	0.08	0.0104	3702.AT1G01050.1,3702.AT1G01090.1,3702.AT1G02500.1,3702.AT1G02780.1,3702.AT1G02840.1,3702.AT1G02950.2,3702.AT1G04920.1,3702.AT1G05510.1,3702.AT1G05850.1,3702.AT1G07890.8,3702.AT1G09970.2,3702.AT1G10840.1,3702.AT1G11330.2,3702.AT1G11350.1,3702.AT1G12000.1,3702.AT1G12520.1,3702.AT1G12940.1,3702.AT1G13270.1,3702.AT1G14780.1,3702.AT1G16890.3,3702.AT1G17420.1,3702.AT1G18390.2,3702.AT1G19180.1,3702.AT1…	PPa1,At1g01090,SAM1,emb2386,SR34,GSTF4,SPS3F,AT1G05510,POM1,APX1,RLK7,TIF3H1,AT1G11330,SD1-13,AT1G12000,CCS,NRT2.5,MAP1C,AT1G14780,UBC36,LOX3,AT1G18390,JAZ1,AT1G19450,TMT1,SWI3C,GH9B6,TPS9,MLP423,RPL10B,STZ,DPL1,AT1G29290,VSR6,AOX1D,AT1G33750,AT1G34300,RPL21C,AT1G35710,CH1,AT1G45000,AT1G47530,AT1G47670,CIPK17,HIT1,IAR3,ABA2,AT1G52360,MUM4,RAP2.12,CSLE1,LOS1,PBG1,SAB,At1g60140,AT1G61610,AT1G66360,…
GO:0071456	Cellular response to hypoxia	13	157	0.57	0.0119	3702.AT1G27730.1,3702.AT1G77120.1,3702.AT2G26190.1,3702.AT2G26560.1,3702.AT2G47520.1,3702.AT3G14100.1,3702.AT4G24570.1,3702.AT4G30380.1,3702.AT5G12020.1,3702.AT5G20230.1,3702.AT5G24530.1,3702.AT5G39890.1,3702.AT5G41080.1	STZ,ADH1,AT2G26190,PLA2A,ERF71,AT3G14100,DIC2,AT4G30380,HSP17.6II,BCB,DMR6,AT5G39890,GDPD2
GO:0001666	Response to hypoxia	14	181	0.54	0.0125	3702.AT1G27730.1,3702.AT1G53910.1,3702.AT1G77120.1,3702.AT2G26190.1,3702.AT2G26560.1,3702.AT2G47520.1,3702.AT3G14100.1,3702.AT4G24570.1,3702.AT4G30380.1,3702.AT5G12020.1,3702.AT5G20230.1,3702.AT5G24530.1,3702.AT5G39890.1,3702.AT5G41080.1	STZ,RAP2.12,ADH1,AT2G26190,PLA2A,ERF71,AT3G14100,DIC2,AT4G30380,HSP17.6II,BCB,DMR6,AT5G39890,GDPD2
GO:0009808	Lignin metabolic process	8	61	0.76	0.0137	3702.AT1G07890.8,3702.AT2G30490.1,3702.AT2G37040.1,3702.AT4G26220.1,3702.AT4G34050.1,3702.AT5G05340.1,3702.AT5G09360.1,3702.AT5G48930.1	APX1,C4H,PAL1,AT4G26220,CCoAOMT1,PRX52,LAC14,HCT
GO:0008152	Metabolic process	222	7962	0.09	0.0147	3702.AT1G01050.1,3702.AT1G01090.1,3702.AT1G02500.1,3702.AT1G02780.1,3702.AT1G02840.1,3702.AT1G02950.2,3702.AT1G04920.1,3702.AT1G05850.1,3702.AT1G06620.1,3702.AT1G07890.8,3702.AT1G09970.2,3702.AT1G10670.3,3702.AT1G10840.1,3702.AT1G11330.2,3702.AT1G11350.1,3702.AT1G12000.1,3702.AT1G12520.1,3702.AT1G12940.1,3702.AT1G13110.1,3702.AT1G13270.1,3702.AT1G16890.3,3702.AT1G17420.1,3702.AT1G18390.2,3702.AT1…	PPa1,At1g01090,SAM1,emb2386,SR34,GSTF4,SPS3F,POM1,AT1G06620,APX1,RLK7,ACLA-1,TIF3H1,AT1G11330,SD1-13,AT1G12000,CCS,NRT2.5,CYP71B7,MAP1C,UBC36,LOX3,AT1G18390,GH9B6,TPS9,BGLU40,RPL10B,STZ,DPL1,VSR6,AOX1D,AT1G33750,AT1G34300,RPL21C,AT1G35710,CH1,AT1G45000,CIPK17,IAR3,ABA2,MUM4,CSLE1,LOS1,PBG1,GolS2,At1g60140,AT1G60690,AT1G61610,AT1G70680,AT1G72550,ADH1,ATGA2OX1,CAMS1,GA2,RPI2,AT2G04570,ACO3,PIP,AT2G…
GO:0009699	Phenylpropanoid biosynthetic process	9	80	0.7	0.0147	3702.AT1G07890.8,3702.AT2G37040.1,3702.AT3G13610.1,3702.AT3G24503.1,3702.AT4G26220.1,3702.AT4G34050.1,3702.AT4G39230.1,3702.AT5G05340.1,3702.AT5G48930.1	APX1,PAL1,AT3G13610,ALDH2C4,AT4G26220,CCoAOMT1,AT4G39230,PRX52,HCT
GO:0048544	Recognition of pollen	8	68	0.72	0.0244	3702.AT1G11330.2,3702.AT1G11350.1,3702.AT1G34300.1,3702.AT1G61610.1,3702.AT2G19130.1,3702.AT4G00340.1,3702.AT4G21380.1,3702.AT5G24080.1	AT1G11330,SD1-13,AT1G34300,AT1G61610,AT2G19130,RLK4,RK3,AT5G24080
GO:0044550	Secondary metabolite biosynthetic process	11	130	0.57	0.0264	3702.AT1G07890.8,3702.AT2G37040.1,3702.AT2G38470.1,3702.AT3G13610.1,3702.AT3G24503.1,3702.AT4G26220.1,3702.AT4G31500.1,3702.AT4G34050.1,3702.AT4G39230.1,3702.AT5G05340.1,3702.AT5G48930.1	APX1,PAL1,WRKY33,AT3G13610,ALDH2C4,AT4G26220,CYP83B1,CCoAOMT1,AT4G39230,PRX52,HCT
GO:0098754	Detoxification	15	224	0.47	0.0264	3702.AT1G02950.2,3702.AT1G07890.8,3702.AT1G12520.1,3702.AT1G77120.1,3702.AT2G29420.1,3702.AT2G29440.1,3702.AT2G29490.1,3702.AT2G30860.1,3702.AT3G09270.1,3702.AT3G53480.1,3702.AT4G25980.1,3702.AT5G05340.1,3702.AT5G34850.1,3702.AT5G51060.1,3702.AT5G58400.1	GSTF4,APX1,CCS,ADH1,GSTU7,GSTU6,GSTU1,GSTF9,GSTU8,ABCG37,AT4G25980,PRX52,PAP26,RHD2,AT5G58400
GO:0006032	Chitin catabolic process	4	12	1.17	0.0295	3702.AT1G05850.1,3702.AT3G12500.1,3702.AT3G54420.1,3702.AT5G24090.1	POM1,HCHIB,EP3,CHIA
GO:1901701	Cellular response to oxygen-containing compound	28	599	0.32	0.0295	3702.AT1G10840.1,3702.AT1G11350.1,3702.AT1G12520.1,3702.AT1G12940.1,3702.AT1G18390.2,3702.AT1G19180.1,3702.AT1G24020.2,3702.AT1G52340.1,3702.AT1G66360.1,3702.AT1G75750.1,3702.AT1G77120.1,3702.AT1G79460.1,3702.AT2G17290.1,3702.AT2G23770.1,3702.AT2G29110.1,3702.AT2G29940.1,3702.AT3G13610.1,3702.AT3G21630.1,3702.AT3G51550.1,3702.AT3G53480.1,3702.AT4G02380.1,3702.AT4G02780.1,3702.AT4G38740.1,3702.AT5…	TIF3H1,SD1-13,CCS,NRT2.5,AT1G18390,JAZ1,MLP423,ABA2,AT1G66360,GASA1,ADH1,GA2,CPK6,LYK4,GLR2.8,ABCG31,AT3G13610,CERK1,FER,ABCG37,SAG21,GA1,ROC1,NRT2.7,CHIA,AT5G37740,ERF2,DIR1
GO:0006629	Lipid metabolic process	37	887	0.27	0.0301	3702.AT1G10670.3,3702.AT1G17420.1,3702.AT1G27980.1,3702.AT1G33750.1,3702.AT1G52340.1,3702.AT1G78440.1,3702.AT1G78955.1,3702.AT1G79460.1,3702.AT2G04570.1,3702.AT2G17370.1,3702.AT2G26560.1,3702.AT2G45400.1,3702.AT3G06650.1,3702.AT3G12120.1,3702.AT3G14270.1,3702.AT3G14520.1,3702.AT3G15850.1,3702.AT3G16910.1,3702.AT3G27950.1,3702.AT3G48990.1,3702.AT4G02780.1,3702.AT4G10955.1,3702.AT4G15130.1,3702.AT4…	ACLA-1,LOX3,DPL1,AT1G33750,ABA2,ATGA2OX1,CAMS1,GA2,AT2G04570,HMG2,PLA2A,BEN1,ACLB-1,FAD2,FAB1B,AT3G14520,FAD5,AAE7,AT3G27950,AAE3,GA1,AT4G10955,CCT2,CLA1,At4g16820,CYP707A1,CLO1,SQE3,AT5G03610,CYP716A1,GDPD2,AOS,KASI,BI1,AT5G50700.1,CER3,AT5G63380
GO:0014070	Response to organic cyclic compound	16	260	0.44	0.0332	3702.AT1G11350.1,3702.AT1G75750.1,3702.AT1G77120.1,3702.AT1G80840.1,3702.AT2G01520.1,3702.AT2G29420.1,3702.AT3G51430.1,3702.AT3G51550.1,3702.AT3G53480.1,3702.AT4G23810.1,3702.AT4G32940.1,3702.AT4G38740.1,3702.AT5G24530.1,3702.AT5G46050.1,3702.AT5G48485.1,3702.AT5G51060.1	SD1-13,GASA1,ADH1,WRKY40,MLP328,GSTU7,YLS2,FER,ABCG37,WRKY53,GAMMA-VPE,ROC1,DMR6,PTR3,DIR1,RHD2
GO:0032787	Monocarboxylic acid metabolic process	23	456	0.35	0.0332	3702.AT1G01090.1,3702.AT1G12000.1,3702.AT1G17420.1,3702.AT1G52340.1,3702.AT2G05710.1,3702.AT2G26560.1,3702.AT2G37040.1,3702.AT3G06650.1,3702.AT3G12120.1,3702.AT3G15850.1,3702.AT3G16910.1,3702.AT3G48990.1,3702.AT3G53480.1,3702.AT4G15560.1,3702.AT4G19230.2,3702.AT4G26740.1,3702.AT4G29220.1,3702.AT4G31500.1,3702.AT5G24530.1,3702.AT5G42650.1,3702.AT5G46290.3,3702.AT5G47120.1,3702.AT5G63380.1	At1g01090,AT1G12000,LOX3,ABA2,ACO3,PLA2A,PAL1,ACLB-1,FAD2,FAD5,AAE7,AAE3,ABCG37,CLA1,CYP707A1,CLO1,PFK1,CYP83B1,DMR6,AOS,KASI,BI1,AT5G63380
GO:0009636	Response to toxic substance	16	261	0.43	0.0335	3702.AT1G02950.2,3702.AT1G07890.8,3702.AT1G12520.1,3702.AT1G77120.1,3702.AT2G29420.1,3702.AT2G29440.1,3702.AT2G29490.1,3702.AT2G30860.1,3702.AT3G09270.1,3702.AT3G53480.1,3702.AT4G25980.1,3702.AT5G05340.1,3702.AT5G34850.1,3702.AT5G51060.1,3702.AT5G58400.1,3702.ATCG00020.1	GSTF4,APX1,CCS,ADH1,GSTU7,GSTU6,GSTU1,GSTF9,GSTU8,ABCG37,AT4G25980,PRX52,PAP26,RHD2,AT5G58400,PSBA
GO:0009404	Toxin metabolic process	7	57	0.74	0.0354	3702.AT1G02950.2,3702.AT2G29420.1,3702.AT2G29440.1,3702.AT2G29490.1,3702.AT2G30860.1,3702.AT2G38470.1,3702.AT3G09270.1	GSTF4,GSTU7,GSTU6,GSTU1,GSTF9,WRKY33,GSTU8
GO:0071704	Organic substance metabolic process	194	6962	0.09	0.0369	3702.AT1G01050.1,3702.AT1G01090.1,3702.AT1G02500.1,3702.AT1G02780.1,3702.AT1G02840.1,3702.AT1G02950.2,3702.AT1G04920.1,3702.AT1G05850.1,3702.AT1G07890.8,3702.AT1G09970.2,3702.AT1G10670.3,3702.AT1G10840.1,3702.AT1G11330.2,3702.AT1G11350.1,3702.AT1G12000.1,3702.AT1G12940.1,3702.AT1G13270.1,3702.AT1G16890.3,3702.AT1G17420.1,3702.AT1G18390.2,3702.AT1G23210.1,3702.AT1G26560.1,3702.AT1G26910.1,3702.AT1…	PPa1,At1g01090,SAM1,emb2386,SR34,GSTF4,SPS3F,POM1,APX1,RLK7,ACLA-1,TIF3H1,AT1G11330,SD1-13,AT1G12000,NRT2.5,MAP1C,UBC36,LOX3,AT1G18390,GH9B6,BGLU40,RPL10B,DPL1,VSR6,AT1G33750,AT1G34300,RPL21C,AT1G35710,CH1,AT1G45000,CIPK17,ABA2,MUM4,CSLE1,LOS1,PBG1,GolS2,AT1G61610,AT1G72550,ADH1,ATGA2OX1,CAMS1,GA2,RPI2,AT2G04570,ACO3,PIP,AT2G16250,CPK6,HMG2,AT2G19130,AT2G22900,LYK4,AT2G24580,PLA2A,AT2G27500,GSTU7…
GO:0080167	Response to karrikin	9	99	0.61	0.044	3702.AT2G30490.1,3702.AT2G37040.1,3702.AT3G09440.1,3702.AT3G13790.1,3702.AT4G37290.1,3702.AT5G08640.1,3702.AT5G17050.1,3702.AT5G40780.1,3702.AT5G62680.1	C4H,PAL1,AT3G09440,ATBFRUCT1,AT4G37290,FLS1,UGT78D2,LHT1,GTR2
GO:0006970	Response to osmotic stress	23	472	0.33	0.047	3702.AT1G02820.1,3702.AT1G05850.1,3702.AT1G20440.1,3702.AT1G27730.1,3702.AT1G29290.1,3702.AT1G50500.2,3702.AT1G56600.1,3702.AT1G77120.1,3702.AT2G26190.1,3702.AT2G38470.1,3702.AT2G39770.1,3702.AT3G20290.1,3702.AT3G47950.1,3702.AT3G55270.1,3702.AT4G21870.1,3702.AT4G29810.2,3702.AT4G30960.1,3702.AT4G40010.1,3702.AT5G06760.1,3702.AT5G12020.1,3702.AT5G24090.1,3702.AT5G25610.1,3702.AT5G46050.1	LEA3,POM1,COR47,STZ,AT1G29290,HIT1,GolS2,ADH1,AT2G26190,WRKY33,CYT1,EHD1,HA4,MKP1,AT4G21870,MKK2,SIP3,SNRK2.7,LEA4-5,HSP17.6II,CHIA,RD22,PTR3

## Sheet: timepoint 2
#term ID	term description	observed gene count	background gene count	strength	false discovery rate	matching proteins in your network (IDs)	matching proteins in your network (labels)
GO:0050896	Response to stimulus	311	5174	0.23	4.68e-19	3702.AT1G01120.1,3702.AT1G01580.1,3702.AT1G02170.1,3702.AT1G02500.1,3702.AT1G02930.1,3702.AT1G02950.2,3702.AT1G05010.1,3702.AT1G05510.1,3702.AT1G05560.1,3702.AT1G07890.8,3702.AT1G09630.1,3702.AT1G09770.1,3702.AT1G09970.2,3702.AT1G10840.1,3702.AT1G11330.2,3702.AT1G11350.1,3702.AT1G11840.6,3702.AT1G12000.1,3702.AT1G12940.1,3702.AT1G14870.1,3702.AT1G15510.1,3702.AT1G16890.3,3702.AT1G17420.1,3702.AT1…	KCS1,FRO2,MC1,SAM1,GSTF6,GSTF4,EFE,AT1G05510,UGT75B1,APX1,RAB11c,CDC5,RLK7,TIF3H1,AT1G11330,SD1-13,GLX1,AT1G12000,NRT2.5,PCR2,ECB2,UBC36,LOX3,HAB2,AT1G18390,JAZ1,COR47,TMT1,AT1G21400,AT1G22160,MLP423,RPL10B,STZ,MOS2,SERK2,STOP1,RPL21C,AT1G35710,GLR3.3,ILL6,AT1G45000,AT1G50180,THFS,HIT1,IAR3,ABA2,LEA7,AT1G53350,WAG1,RAP2.12,ZKT,LOS1,GolS2,ABCG36,ATB2,GPT2,WRKY6,ABCF3,ILA,RK1,AT1G66880,ATHB13,NRT1:…
GO:0042221	Response to chemical	191	2590	0.32	1.54e-18	3702.AT1G02500.1,3702.AT1G02930.1,3702.AT1G02950.2,3702.AT1G05010.1,3702.AT1G05510.1,3702.AT1G05560.1,3702.AT1G07890.8,3702.AT1G10840.1,3702.AT1G11350.1,3702.AT1G11840.6,3702.AT1G12000.1,3702.AT1G12940.1,3702.AT1G17420.1,3702.AT1G17550.1,3702.AT1G18390.2,3702.AT1G19180.1,3702.AT1G20440.1,3702.AT1G21400.1,3702.AT1G22160.1,3702.AT1G24020.2,3702.AT1G27730.1,3702.AT1G34210.1,3702.AT1G34370.2,3702.AT1…	SAM1,GSTF6,GSTF4,EFE,AT1G05510,UGT75B1,APX1,TIF3H1,SD1-13,GLX1,AT1G12000,NRT2.5,LOX3,HAB2,AT1G18390,JAZ1,COR47,AT1G21400,AT1G22160,MLP423,STZ,SERK2,STOP1,AT1G35710,GLR3.3,ILL6,AT1G45000,THFS,ABA2,LEA7,WAG1,RAP2.12,GolS2,ABCG36,ATB2,GPT2,WRKY6,ABCF3,RK1,AT1G66880,ATHB13,JAZ6,PR5,GASA1,ADH1,GSTU20,TPS1,UBC35,SCI1,GA2,WRKY40,AIR3,ACO3,OPR3,NIR1,CPK6,PSB29,MIPS2,UCP5,LYK4,HHP3,AT2G26190,PLA2A,BAS1,AT…
GO:0008152	Metabolic process	408	7962	0.17	3.46e-15	3702.AT1G01050.1,3702.AT1G01090.1,3702.AT1G01120.1,3702.AT1G01580.1,3702.AT1G02170.1,3702.AT1G02500.1,3702.AT1G02560.1,3702.AT1G02780.1,3702.AT1G02840.1,3702.AT1G02930.1,3702.AT1G02950.2,3702.AT1G03330.1,3702.AT1G03400.1,3702.AT1G04010.1,3702.AT1G04350.1,3702.AT1G05010.1,3702.AT1G05560.1,3702.AT1G05890.2,3702.AT1G06620.1,3702.AT1G07890.8,3702.AT1G09770.1,3702.AT1G09970.2,3702.AT1G10670.3,3702.AT1…	PPa1,At1g01090,KCS1,FRO2,MC1,SAM1,CLPP5,emb2386,SR34,GSTF6,GSTF4,LSM2,AT1G03400,PSAT1,AT1G04350,EFE,UGT75B1,ARI5,AT1G06620,APX1,CDC5,RLK7,ACLA-1,TIF3H1,AT1G11300,AT1G11330,SD1-13,ADT1,GLX1,AT1G12000,NRT2.5,CYP71B7,GLE1,ECB2,AT1G15920,UBC36,SRG1,AHA10,LOX3,HAB2,AT1G18390,AT1G19190,AAE1,AT1G21400,SUC2,GH9B6,ALDH2B7,BGLU40,GALT1,RPL10B,STZ,AT1G28590,RKF1,AT1G31850,AT1G33750,SERK2,AT1G34300,RPL21C,AT…
GO:1901700	Response to oxygen-containing compound	116	1414	0.37	3.07e-13	3702.AT1G02930.1,3702.AT1G05010.1,3702.AT1G05510.1,3702.AT1G05560.1,3702.AT1G07890.8,3702.AT1G10840.1,3702.AT1G11350.1,3702.AT1G12000.1,3702.AT1G12940.1,3702.AT1G17420.1,3702.AT1G17550.1,3702.AT1G18390.2,3702.AT1G19180.1,3702.AT1G20440.1,3702.AT1G21400.1,3702.AT1G22160.1,3702.AT1G24020.2,3702.AT1G27730.1,3702.AT1G34210.1,3702.AT1G42540.1,3702.AT1G44350.1,3702.AT1G52340.1,3702.AT1G52690.1,3702.AT1…	GSTF6,EFE,AT1G05510,UGT75B1,APX1,TIF3H1,SD1-13,AT1G12000,NRT2.5,LOX3,HAB2,AT1G18390,JAZ1,COR47,AT1G21400,AT1G22160,MLP423,STZ,SERK2,GLR3.3,ILL6,ABA2,LEA7,GolS2,ABCG36,GPT2,WRKY6,RK1,ATHB13,JAZ6,GASA1,ADH1,TPS1,GA2,WRKY40,ACO3,OPR3,NIR1,CPK6,PSB29,LYK4,HHP3,AT2G26190,BAS1,AT2G29060,GLR2.8,GSTU7,PP2CG1,PAL1,LRK1,ChlAKR,WRKY33,CYT1,PIP1B,AT2G46140,RGLG1,ICME-LIKE2,GAPC1,AT3G08640,APX2,SAG20,TCTP,AT3…
GO:0009987	Cellular process	511	11004	0.12	5.77e-13	3702.AT1G01050.1,3702.AT1G01090.1,3702.AT1G01120.1,3702.AT1G02500.1,3702.AT1G02560.1,3702.AT1G02780.1,3702.AT1G02840.1,3702.AT1G02930.1,3702.AT1G02950.2,3702.AT1G03330.1,3702.AT1G04010.1,3702.AT1G04820.1,3702.AT1G05010.1,3702.AT1G05510.1,3702.AT1G05560.1,3702.AT1G05890.2,3702.AT1G06210.1,3702.AT1G07890.8,3702.AT1G08230.2,3702.AT1G09540.1,3702.AT1G09630.1,3702.AT1G09770.1,3702.AT1G09970.2,3702.AT1…	PPa1,At1g01090,KCS1,SAM1,CLPP5,emb2386,SR34,GSTF6,GSTF4,LSM2,PSAT1,TUA4,EFE,AT1G05510,UGT75B1,ARI5,AT1G06210,APX1,AT1G08230,MYB61,RAB11c,CDC5,RLK7,TIF3H1,STP1,AT1G11300,AT1G11330,SD1-13,AT1G11670,ADT1,GLX1,AT1G12000,NRT2.5,GLE1,AT1G15170,ECB2,AT1G15920,UBC36,AHA10,LOX3,HAB2,AT1G18390,JAZ1,AT1G19450,AAE1,HMGB3,TMT1,AT1G21400,SUC2,GH9B6,MLP423,GALT1,RPL10B,AT1G27695,STZ,PUP3,PUP1,RKF1,INT2,MOS2,AT1…
GO:0071704	Organic substance metabolic process	353	6962	0.16	1.14e-11	3702.AT1G01050.1,3702.AT1G01090.1,3702.AT1G01120.1,3702.AT1G02170.1,3702.AT1G02500.1,3702.AT1G02560.1,3702.AT1G02780.1,3702.AT1G02840.1,3702.AT1G02930.1,3702.AT1G02950.2,3702.AT1G03330.1,3702.AT1G04010.1,3702.AT1G05010.1,3702.AT1G05560.1,3702.AT1G05890.2,3702.AT1G07890.8,3702.AT1G09770.1,3702.AT1G09970.2,3702.AT1G10670.3,3702.AT1G10840.1,3702.AT1G11300.1,3702.AT1G11330.2,3702.AT1G11350.1,3702.AT1…	PPa1,At1g01090,KCS1,MC1,SAM1,CLPP5,emb2386,SR34,GSTF6,GSTF4,LSM2,PSAT1,EFE,UGT75B1,ARI5,APX1,CDC5,RLK7,ACLA-1,TIF3H1,AT1G11300,AT1G11330,SD1-13,ADT1,GLX1,AT1G12000,NRT2.5,GLE1,ECB2,AT1G15920,UBC36,AHA10,LOX3,HAB2,AT1G18390,AAE1,AT1G21400,SUC2,GH9B6,BGLU40,GALT1,RPL10B,AT1G28590,RKF1,AT1G33750,SERK2,AT1G34300,RPL21C,AT1G35710,ILL6,CH1,AT1G45000,DWF5,THFS,ABA2,AT1G53430,AT1G53440,MUM4,WAG1,ZKT,CSLE…
GO:0006950	Response to stress	191	3081	0.25	1.19e-11	3702.AT1G01120.1,3702.AT1G02170.1,3702.AT1G02930.1,3702.AT1G05010.1,3702.AT1G07890.8,3702.AT1G09770.1,3702.AT1G09970.2,3702.AT1G11350.1,3702.AT1G14870.1,3702.AT1G16890.3,3702.AT1G17420.1,3702.AT1G18390.2,3702.AT1G19180.1,3702.AT1G20440.1,3702.AT1G21400.1,3702.AT1G22160.1,3702.AT1G24020.2,3702.AT1G27730.1,3702.AT1G33520.1,3702.AT1G35680.1,3702.AT1G42540.1,3702.AT1G45000.1,3702.AT1G50180.1,3702.AT1…	KCS1,MC1,GSTF6,EFE,APX1,CDC5,RLK7,SD1-13,PCR2,UBC36,LOX3,AT1G18390,JAZ1,COR47,AT1G21400,AT1G22160,MLP423,STZ,MOS2,RPL21C,GLR3.3,AT1G45000,AT1G50180,HIT1,IAR3,ABA2,LEA7,AT1G53350,RAP2.12,ZKT,LOS1,GolS2,ABCG36,WRKY6,ABCF3,ILA,AT1G66880,JAZ6,AT1G74360,PR5,OPR2,ADH1,AAP3,TPS1,UBC35,WRKY40,ACO3,OPR3,PAP10,ADC1,MIPS2,UCP5,LYK4,HHP3,AT2G26190,PLA2A,UBA1,MYB14,SOBIR1,PP2CG1,PAL1,LRK1,ChlAKR,WRKY33,MLO12,…
GO:0055114	Oxidation-reduction process	108	1369	0.35	2.04e-11	3702.AT1G01090.1,3702.AT1G01580.1,3702.AT1G03400.1,3702.AT1G04350.1,3702.AT1G05010.1,3702.AT1G06620.1,3702.AT1G07890.8,3702.AT1G11840.6,3702.AT1G13110.1,3702.AT1G17020.1,3702.AT1G17420.1,3702.AT1G21400.1,3702.AT1G23800.1,3702.AT1G44446.1,3702.AT1G50430.1,3702.AT1G50480.1,3702.AT1G52340.1,3702.AT1G53500.1,3702.AT1G60690.1,3702.AT1G60710.1,3702.AT1G60750.1,3702.AT1G72680.1,3702.AT1G72970.1,3702.AT1…	At1g01090,FRO2,AT1G03400,AT1G04350,EFE,AT1G06620,APX1,GLX1,CYP71B7,SRG1,LOX3,AT1G21400,ALDH2B7,CH1,DWF5,THFS,ABA2,MUM4,AT1G60690,ATB2,AT1G60750,CADG,HTH,HMG1,OPR2,ADH1,ATGA2OX1,IMD2,RPI2,ACO3,OPR3,NIR1,HMG2,AT2G24580,BAS1,C4H,ChlAKR,AKR4C10,AT2G41480,BEN1,SDR5,AT3G03070,AT3G03100,GAPC1,EMB3119,MEE32,AIR12,APX2,FAD2,CYP72A14,FAD5,ATCAD4,AT3G19480,ALDH2C4,CYP82G1,CYP71B34,CYP71B37,AT3G28480,LOX2,GL…
GO:0019748	Secondary metabolic process	40	300	0.58	4.53e-09	3702.AT1G02930.1,3702.AT1G02950.2,3702.AT1G07890.8,3702.AT1G17260.1,3702.AT1G59870.1,3702.AT1G64160.1,3702.AT1G72680.1,3702.AT1G73270.1,3702.AT1G76880.1,3702.AT1G78370.1,3702.AT2G20610.1,3702.AT2G22920.2,3702.AT2G23010.1,3702.AT2G29420.1,3702.AT2G29440.1,3702.AT2G29490.1,3702.AT2G30490.1,3702.AT2G36880.2,3702.AT2G37040.1,3702.AT2G38470.1,3702.AT3G09270.1,3702.AT3G19450.1,3702.AT3G23590.1,3702.AT3…	GSTF6,GSTF4,APX1,AHA10,ABCG36,DIR5,CADG,scpl6,AT1G76880,GSTU20,SUR1,SCPL12,SCPL9,GSTU7,GSTU6,GSTU1,C4H,MAT3,PAL1,WRKY33,GSTU8,ATCAD4,RFR1,ALDH2C4,ABCG37,GT72B1,AT4G14090,GSH1,DIR6,AT4G26220,ATR2,CYP83B1,CCoAOMT1,CAD6,AT4G39230,PRX52,LAC14,UGT78D2,HCT,OMT1
GO:0044237	Cellular metabolic process	331	6729	0.15	4.53e-09	3702.AT1G01050.1,3702.AT1G01090.1,3702.AT1G01120.1,3702.AT1G02500.1,3702.AT1G02560.1,3702.AT1G02780.1,3702.AT1G02840.1,3702.AT1G02930.1,3702.AT1G02950.2,3702.AT1G03330.1,3702.AT1G04010.1,3702.AT1G05010.1,3702.AT1G05560.1,3702.AT1G05890.2,3702.AT1G07890.8,3702.AT1G09770.1,3702.AT1G09970.2,3702.AT1G10840.1,3702.AT1G11300.1,3702.AT1G11330.2,3702.AT1G11350.1,3702.AT1G11790.1,3702.AT1G11840.6,3702.AT1…	PPa1,At1g01090,KCS1,SAM1,CLPP5,emb2386,SR34,GSTF6,GSTF4,LSM2,PSAT1,EFE,UGT75B1,ARI5,APX1,CDC5,RLK7,TIF3H1,AT1G11300,AT1G11330,SD1-13,ADT1,GLX1,AT1G12000,NRT2.5,ECB2,AT1G15920,UBC36,AHA10,LOX3,HAB2,AT1G18390,AAE1,AT1G21400,SUC2,GH9B6,GALT1,RPL10B,STZ,RKF1,AT1G33750,SERK2,AT1G34300,RPL21C,AT1G35710,ILL6,CH1,AT1G45000,THFS,IAR3,ABA2,AT1G53430,AT1G53440,MUM4,WAG1,ZKT,CSLE1,LOS1,AT1G56130,AT1G56140,AB…
GO:0009698	Phenylpropanoid metabolic process	25	116	0.79	4.66e-09	3702.AT1G07890.8,3702.AT1G17260.1,3702.AT1G59870.1,3702.AT1G64160.1,3702.AT1G72680.1,3702.AT2G30490.1,3702.AT2G36880.2,3702.AT2G37040.1,3702.AT3G19450.1,3702.AT3G23590.1,3702.AT3G24503.1,3702.AT3G53480.1,3702.AT4G01070.1,3702.AT4G14090.1,3702.AT4G23690.1,3702.AT4G26220.1,3702.AT4G30210.1,3702.AT4G34050.1,3702.AT4G37970.1,3702.AT4G39230.1,3702.AT5G05340.1,3702.AT5G09360.1,3702.AT5G17050.1,3702.AT5…	APX1,AHA10,ABCG36,DIR5,CADG,C4H,MAT3,PAL1,ATCAD4,RFR1,ALDH2C4,ABCG37,GT72B1,AT4G14090,DIR6,AT4G26220,ATR2,CCoAOMT1,CAD6,AT4G39230,PRX52,LAC14,UGT78D2,HCT,OMT1
GO:0010033	Response to organic substance	117	1719	0.29	1.01e-08	3702.AT1G05010.1,3702.AT1G05510.1,3702.AT1G05560.1,3702.AT1G10840.1,3702.AT1G11350.1,3702.AT1G12000.1,3702.AT1G17420.1,3702.AT1G17550.1,3702.AT1G18390.2,3702.AT1G19180.1,3702.AT1G20440.1,3702.AT1G21400.1,3702.AT1G22160.1,3702.AT1G24020.2,3702.AT1G27730.1,3702.AT1G34210.1,3702.AT1G35710.1,3702.AT1G42540.1,3702.AT1G44350.1,3702.AT1G45000.1,3702.AT1G52340.1,3702.AT1G53700.1,3702.AT1G53910.1,3702.AT1…	EFE,AT1G05510,UGT75B1,TIF3H1,SD1-13,AT1G12000,LOX3,HAB2,AT1G18390,JAZ1,COR47,AT1G21400,AT1G22160,MLP423,STZ,SERK2,AT1G35710,GLR3.3,ILL6,AT1G45000,ABA2,WAG1,RAP2.12,GolS2,ABCG36,GPT2,WRKY6,RK1,ATHB13,JAZ6,GASA1,ADH1,TPS1,SCI1,GA2,WRKY40,AIR3,ACO3,CPK6,PSB29,MIPS2,LYK4,HHP3,AT2G26190,BAS1,AT2G29060,GLR2.8,GSTU7,THIC,PP2CG1,LRK1,WRKY33,CYT1,ABCB4,RGLG1,ICME-LIKE2,GAPC1,PR4,AIR12,SAG20,HSP70,ACT2,AT3…
GO:0055085	Transmembrane transport	88	1203	0.32	1.32e-07	3702.AT1G08230.2,3702.AT1G11260.1,3702.AT1G11670.1,3702.AT1G12940.1,3702.AT1G15170.1,3702.AT1G17260.1,3702.AT1G19450.1,3702.AT1G20840.1,3702.AT1G22710.1,3702.AT1G28220.1,3702.AT1G28230.1,3702.AT1G30220.1,3702.AT1G42540.1,3702.AT1G55910.1,3702.AT1G59870.1,3702.AT1G61800.1,3702.AT1G67940.1,3702.AT1G69850.1,3702.AT1G71140.1,3702.AT1G71890.1,3702.AT1G73700.1,3702.AT1G77380.1,3702.AT2G01170.1,3702.AT2…	AT1G08230,STP1,AT1G11670,NRT2.5,AT1G15170,AHA10,AT1G19450,TMT1,SUC2,PUP3,PUP1,INT2,GLR3.3,ZIP11,ABCG36,GPT2,ABCI17,NRT1:2,AT1G71140,SUC5,AT1G73700,AAP3,GABP,UPS4,PSB29,UCP5,HA5,GLR2.8,KUP1,ABCG34,GAMMA-TIP,ABCG33,PROT1,PIP1B,CNGC3,ABCB4,AT2G48020,VGT1,NIP7;1,NHX4,ABCC6,ABCC7,PMT5,STP4,AT3G19940,ZTP29,ACA9,ABCC8,AT3G26590,AT3G42050,ABCA2,ABCA7,SULTR3;1,ABCG37,PHT1;7,ABCB21,ABCC14,AT4G00350,ABCB9,P…
GO:0009628	Response to abiotic stimulus	115	1785	0.26	2.84e-07	3702.AT1G01120.1,3702.AT1G02930.1,3702.AT1G07890.8,3702.AT1G15510.1,3702.AT1G17420.1,3702.AT1G18390.2,3702.AT1G20440.1,3702.AT1G21400.1,3702.AT1G26910.1,3702.AT1G27730.1,3702.AT1G34370.2,3702.AT1G35680.1,3702.AT1G42540.1,3702.AT1G50500.2,3702.AT1G52340.1,3702.AT1G52690.1,3702.AT1G53910.1,3702.AT1G55480.1,3702.AT1G56070.1,3702.AT1G56600.1,3702.AT1G59870.1,3702.AT1G61800.1,3702.AT1G66880.1,3702.AT1…	KCS1,GSTF6,APX1,ECB2,LOX3,AT1G18390,COR47,AT1G21400,RPL10B,STZ,STOP1,RPL21C,GLR3.3,HIT1,ABA2,LEA7,RAP2.12,ZKT,LOS1,GolS2,ABCG36,GPT2,AT1G66880,PR5,ADH1,GSTU20,ATGA2OX1,LZF1,ADC1,UCP5,AT2G26190,PLA2A,C4H,LSH3,MYB14,PP2CG1,PAL1,ChlAKR,WRKY33,RPL23AA,CYT1,BEN1,PIP1B,AT2G46140,LRB1,ABCB4,GAPC1,NHX4,AT3G08640,HSP70,AT3G14100,FAD5,TCTP,ACT2,ATCAD4,PMH2,RGS1,SUS4,RUS1,PSK4,BCS1,PAD4,MKP1,SIB1,GATA4,SUS3…
GO:0010035	Response to inorganic substance	66	801	0.37	2.84e-07	3702.AT1G02500.1,3702.AT1G02930.1,3702.AT1G07890.8,3702.AT1G11840.6,3702.AT1G12000.1,3702.AT1G12940.1,3702.AT1G18390.2,3702.AT1G20440.1,3702.AT1G27730.1,3702.AT1G34370.2,3702.AT1G50480.1,3702.AT1G52340.1,3702.AT1G52690.1,3702.AT1G56600.1,3702.AT1G59870.1,3702.AT1G60710.1,3702.AT1G64550.1,3702.AT1G75040.1,3702.AT1G77120.1,3702.AT1G78870.1,3702.AT2G05710.1,3702.AT2G06050.2,3702.AT2G15620.1,3702.AT2…	SAM1,GSTF6,APX1,GLX1,AT1G12000,NRT2.5,AT1G18390,COR47,STZ,STOP1,THFS,ABA2,LEA7,GolS2,ABCG36,ATB2,ABCF3,PR5,ADH1,UBC35,ACO3,OPR3,NIR1,PLA2A,UBA1,ASP1,PP2CG1,AT2G35840,PAL1,ChlAKR,WRKY33,CYT1,PIP1B,AT2G46140,GAPC1,GSTU8,SAG20,HCHIB,HSP70,HSP60-3A,TCTP,AT3G22490,RGS1,AT3G28580,SUS3,ATHSP22.0,GR-RBP2,SHM4,GSH1,PIP1;5,NLP7,YSL1,SIP3,CYP82C4,CCoAOMT1,AT4G39230,CIPK14,AT5G08300,SUS1,FSD3,CHIA,AT5G39000,…
GO:0051707	Response to other organism	88	1226	0.31	2.84e-07	3702.AT1G01580.1,3702.AT1G02930.1,3702.AT1G05010.1,3702.AT1G09770.1,3702.AT1G09970.2,3702.AT1G11350.1,3702.AT1G17420.1,3702.AT1G19180.1,3702.AT1G20440.1,3702.AT1G20840.1,3702.AT1G33520.1,3702.AT1G42540.1,3702.AT1G59870.1,3702.AT1G61800.1,3702.AT1G64550.1,3702.AT1G64790.2,3702.AT1G69850.1,3702.AT1G74360.1,3702.AT1G75040.1,3702.AT1G80840.1,3702.AT2G06050.2,3702.AT2G22240.1,3702.AT2G23770.1,3702.AT2…	FRO2,GSTF6,EFE,CDC5,RLK7,SD1-13,LOX3,JAZ1,COR47,TMT1,MOS2,GLR3.3,ABCG36,GPT2,ABCF3,ILA,NRT1:2,AT1G74360,PR5,WRKY40,OPR3,MIPS2,LYK4,PLA2A,UBA1,LRK1,WRKY33,MLO12,CYT1,VGT1,PR4,EMB3119,AT3G10190,AT3G10260,SAG20,HCHIB,HSP70,ABCC7,AT3G14840,CES101,TCTP,AT3G19400,CERK1,CYP82G1,ATMIN7,LOX2,RPP13,BCS1,YLS2,FER,PAD4,EP3,SIB1,BG3,ATPMEPCRB,CRK25,OSM34,MO1,AT4G16260,ERF-1,GOX3,GSH1,MKK2,CYP83B1,CYP82C4,UGT7…
GO:0044419	Interspecies interaction between organisms	89	1274	0.3	5.94e-07	3702.AT1G01580.1,3702.AT1G02930.1,3702.AT1G05010.1,3702.AT1G09770.1,3702.AT1G09970.2,3702.AT1G11350.1,3702.AT1G17420.1,3702.AT1G19180.1,3702.AT1G20440.1,3702.AT1G20840.1,3702.AT1G33520.1,3702.AT1G42540.1,3702.AT1G59870.1,3702.AT1G61800.1,3702.AT1G64550.1,3702.AT1G64790.2,3702.AT1G69850.1,3702.AT1G74360.1,3702.AT1G75040.1,3702.AT1G80840.1,3702.AT2G06050.2,3702.AT2G22240.1,3702.AT2G23770.1,3702.AT2…	FRO2,GSTF6,EFE,CDC5,RLK7,SD1-13,LOX3,JAZ1,COR47,TMT1,MOS2,GLR3.3,ABCG36,GPT2,ABCF3,ILA,NRT1:2,AT1G74360,PR5,WRKY40,OPR3,MIPS2,LYK4,PLA2A,UBA1,LRK1,WRKY33,MLO12,CYT1,VGT1,PR4,EMB3119,AT3G10190,AT3G10260,SAG20,HCHIB,HSP70,ABCC7,AT3G14840,CES101,TCTP,AT3G19400,CERK1,CYP82G1,ATMIN7,LOX2,RPP13,BCS1,YLS2,FER,PAD4,EP3,SIB1,BG3,ATPMEPCRB,CRK25,OSM34,MO1,AT4G16260,ERF-1,GOX3,GSH1,MKK2,CYP83B1,CYP82C4,UGT7…
GO:0009605	Response to external stimulus	104	1608	0.27	1.15e-06	3702.AT1G01580.1,3702.AT1G02930.1,3702.AT1G05010.1,3702.AT1G09770.1,3702.AT1G09970.2,3702.AT1G11350.1,3702.AT1G17420.1,3702.AT1G18390.2,3702.AT1G19180.1,3702.AT1G20440.1,3702.AT1G20840.1,3702.AT1G21400.1,3702.AT1G22160.1,3702.AT1G33520.1,3702.AT1G42540.1,3702.AT1G59870.1,3702.AT1G61800.1,3702.AT1G62300.1,3702.AT1G64550.1,3702.AT1G64790.2,3702.AT1G69850.1,3702.AT1G74360.1,3702.AT1G75040.1,3702.AT1…	FRO2,GSTF6,EFE,CDC5,RLK7,SD1-13,LOX3,AT1G18390,JAZ1,COR47,TMT1,AT1G21400,AT1G22160,MOS2,GLR3.3,ABCG36,GPT2,WRKY6,ABCF3,ILA,NRT1:2,AT1G74360,PR5,WRKY40,ACO3,OPR3,PAP10,SUR1,MIPS2,LYK4,PLA2A,THIC,UBA1,LRK1,WRKY33,MLO12,CYT1,AT2G44670,ABCB4,VGT1,PR4,EMB3119,AT3G10190,AT3G10260,SAG20,HCHIB,HSP70,ABCC7,AT3G14840,CES101,TCTP,AT3G19400,CERK1,CYP82G1,ATMIN7,LOX2,RPP13,BCS1,YLS2,FER,PAD4,ABCG37,EP3,SIB1,B…
GO:0006810	Transport	132	2223	0.23	1.21e-06	3702.AT1G01490.1,3702.AT1G01580.1,3702.AT1G06210.1,3702.AT1G06330.1,3702.AT1G08230.2,3702.AT1G09630.1,3702.AT1G11260.1,3702.AT1G11670.1,3702.AT1G12940.1,3702.AT1G13120.1,3702.AT1G15170.1,3702.AT1G17260.1,3702.AT1G19450.1,3702.AT1G20840.1,3702.AT1G22710.1,3702.AT1G27695.1,3702.AT1G28220.1,3702.AT1G28230.1,3702.AT1G30220.1,3702.AT1G42540.1,3702.AT1G50500.2,3702.AT1G53700.1,3702.AT1G55910.1,3702.AT1…	AT1G01490,FRO2,AT1G06210,AT1G06330,AT1G08230,RAB11c,STP1,AT1G11670,NRT2.5,GLE1,AT1G15170,AHA10,AT1G19450,TMT1,SUC2,AT1G27695,PUP3,PUP1,INT2,GLR3.3,HIT1,WAG1,ZIP11,ABCG36,GPT2,ABCI17,NRT1:2,AT1G71140,SUC5,AT1G73700,AAP3,GABP,UPS4,AP19,PSB29,RER1B,MGP1,UCP5,HA5,GLR2.8,KUP1,ABCG34,GAMMA-TIP,AT2G36950,ABCG33,LP1,PROT1,AT2G39960,PIP1B,CNGC3,ABCB4,AT2G48020,VGT1,XPO1B,NIP7;1,NHX4,ALIS1,ABCC6,ABCC7,RAB7…
GO:0009617	Response to bacterium	44	449	0.45	1.32e-06	3702.AT1G01580.1,3702.AT1G02930.1,3702.AT1G09770.1,3702.AT1G11350.1,3702.AT1G19180.1,3702.AT1G33520.1,3702.AT1G42540.1,3702.AT1G59870.1,3702.AT1G64550.1,3702.AT1G64790.2,3702.AT1G80840.1,3702.AT2G22240.1,3702.AT2G23770.1,3702.AT2G37710.1,3702.AT2G38470.1,3702.AT2G39770.1,3702.AT3G04720.1,3702.AT3G04790.1,3702.AT3G10260.3,3702.AT3G12580.1,3702.AT3G16640.1,3702.AT3G21630.1,3702.AT3G25180.1,3702.AT3…	FRO2,GSTF6,CDC5,SD1-13,JAZ1,MOS2,GLR3.3,ABCG36,ABCF3,ILA,WRKY40,MIPS2,LYK4,LRK1,WRKY33,CYT1,PR4,EMB3119,AT3G10260,HSP70,TCTP,CERK1,CYP82G1,ATMIN7,LOX2,BCS1,PAD4,EP3,SIB1,BG3,CRK25,OSM34,GOX3,GSH1,CYP83B1,AT5G10530,DMR6,PTR3,ERF2,BIR1,CB5-D,AT5G55830,RGLG3,AT5G65600
GO:0009058	Biosynthetic process	143	2480	0.22	1.39e-06	3702.AT1G01090.1,3702.AT1G01120.1,3702.AT1G02500.1,3702.AT1G02780.1,3702.AT1G05010.1,3702.AT1G07890.8,3702.AT1G10840.1,3702.AT1G11790.1,3702.AT1G17260.1,3702.AT1G17420.1,3702.AT1G26810.1,3702.AT1G26910.1,3702.AT1G33750.1,3702.AT1G35680.1,3702.AT1G44446.1,3702.AT1G50430.1,3702.AT1G50480.1,3702.AT1G52340.1,3702.AT1G53500.1,3702.AT1G55850.1,3702.AT1G56070.1,3702.AT1G60440.1,3702.AT1G64160.1,3702.AT1…	At1g01090,KCS1,SAM1,emb2386,EFE,APX1,TIF3H1,ADT1,AHA10,LOX3,GALT1,RPL10B,AT1G33750,RPL21C,CH1,DWF5,THFS,ABA2,MUM4,CSLE1,LOS1,PANK1,DIR5,AT1G72550,CADG,HMG1,OPR2,AT1G76880,ATGA2OX1,TPS1,CAMS1,LUP2,GA2,IMD2,OPR3,ADC1,HMG2,SUR1,MIPS2,AT2G22900,HCS1,PLA2A,THIC,C4H,ASP1,LSH3,GSL03,CSLB03,AT2G35840,GSL8,MAT3,PAL1,GPAT6,WRKY33,RPL23AA,CYT1,AT2G43760,BEN1,COBL1,GAPC1,EMB3119,AT3G05560,MEE32,ACLB-1,FAD2,A…
GO:1901576	Organic substance biosynthetic process	137	2363	0.22	2.12e-06	3702.AT1G01090.1,3702.AT1G01120.1,3702.AT1G02500.1,3702.AT1G02780.1,3702.AT1G05010.1,3702.AT1G07890.8,3702.AT1G10840.1,3702.AT1G11790.1,3702.AT1G17260.1,3702.AT1G17420.1,3702.AT1G26810.1,3702.AT1G26910.1,3702.AT1G33750.1,3702.AT1G35680.1,3702.AT1G44446.1,3702.AT1G50430.1,3702.AT1G50480.1,3702.AT1G52340.1,3702.AT1G53500.1,3702.AT1G55850.1,3702.AT1G56070.1,3702.AT1G60440.1,3702.AT1G64160.1,3702.AT1…	At1g01090,KCS1,SAM1,emb2386,EFE,APX1,TIF3H1,ADT1,AHA10,LOX3,GALT1,RPL10B,AT1G33750,RPL21C,CH1,DWF5,THFS,ABA2,MUM4,CSLE1,LOS1,PANK1,DIR5,AT1G72550,CADG,HMG1,OPR2,ATGA2OX1,TPS1,CAMS1,LUP2,GA2,IMD2,OPR3,ADC1,HMG2,SUR1,MIPS2,AT2G22900,HCS1,PLA2A,THIC,C4H,LSH3,GSL03,CSLB03,AT2G35840,GSL8,MAT3,PAL1,GPAT6,WRKY33,RPL23AA,CYT1,AT2G43760,BEN1,COBL1,GAPC1,EMB3119,AT3G05560,MEE32,ACLB-1,FAD2,AT3G14520,AT3G14…
GO:0051179	Localization	137	2370	0.22	2.42e-06	3702.AT1G01050.1,3702.AT1G01490.1,3702.AT1G01580.1,3702.AT1G05510.1,3702.AT1G06210.1,3702.AT1G06330.1,3702.AT1G08230.2,3702.AT1G09630.1,3702.AT1G11260.1,3702.AT1G11670.1,3702.AT1G12940.1,3702.AT1G13120.1,3702.AT1G15170.1,3702.AT1G17260.1,3702.AT1G19450.1,3702.AT1G20840.1,3702.AT1G22710.1,3702.AT1G27695.1,3702.AT1G28220.1,3702.AT1G28230.1,3702.AT1G30220.1,3702.AT1G42540.1,3702.AT1G50500.2,3702.AT1…	PPa1,AT1G01490,FRO2,AT1G05510,AT1G06210,AT1G06330,AT1G08230,RAB11c,STP1,AT1G11670,NRT2.5,GLE1,AT1G15170,AHA10,AT1G19450,TMT1,SUC2,AT1G27695,PUP3,PUP1,INT2,GLR3.3,HIT1,WAG1,ZIP11,ABCG36,GPT2,ABCI17,NRT1:2,AT1G71140,SUC5,AT1G73700,AAP3,GABP,UPS4,AP19,PSB29,RER1B,MGP1,UCP5,HA5,GLR2.8,KUP1,ABCG34,GAMMA-TIP,AT2G36950,ABCG33,LP1,PROT1,AT2G39960,PIP1B,CNGC3,ABCB4,AT2G48020,VGT1,XPO1B,NIP7;1,NHX4,ALIS1,A…
GO:0002376	Immune system process	37	354	0.47	3.8e-06	3702.AT1G09770.1,3702.AT1G09970.2,3702.AT1G11330.2,3702.AT1G11350.1,3702.AT1G33520.1,3702.AT1G42540.1,3702.AT1G59870.1,3702.AT1G64790.2,3702.AT1G75040.1,3702.AT2G22240.1,3702.AT2G23770.1,3702.AT2G26560.1,3702.AT2G38470.1,3702.AT2G39200.1,3702.AT3G04720.1,3702.AT3G12500.1,3702.AT3G14840.2,3702.AT3G16030.1,3702.AT3G19400.1,3702.AT3G21630.1,3702.AT3G43300.1,3702.AT3G46530.1,3702.AT3G50930.1,3702.AT3…	CDC5,RLK7,AT1G11330,SD1-13,MOS2,GLR3.3,ABCG36,ILA,PR5,MIPS2,LYK4,PLA2A,WRKY33,MLO12,PR4,HCHIB,AT3G14840,CES101,AT3G19400,CERK1,ATMIN7,RPP13,BCS1,PAD4,SIB1,OSM34,AT4G16260,GOX3,GSH1,MKK2,CYP83B1,RPN8A,EMB3011,DND1,ERF2,DIR1,AT5G65600
GO:0006955	Immune response	34	308	0.5	4.07e-06	3702.AT1G09770.1,3702.AT1G09970.2,3702.AT1G11330.2,3702.AT1G11350.1,3702.AT1G42540.1,3702.AT1G59870.1,3702.AT1G64790.2,3702.AT1G75040.1,3702.AT2G23770.1,3702.AT2G26560.1,3702.AT2G38470.1,3702.AT2G39200.1,3702.AT3G04720.1,3702.AT3G12500.1,3702.AT3G14840.2,3702.AT3G16030.1,3702.AT3G19400.1,3702.AT3G21630.1,3702.AT3G43300.1,3702.AT3G46530.1,3702.AT3G50930.1,3702.AT3G52430.1,3702.AT3G56710.1,3702.AT4…	CDC5,RLK7,AT1G11330,SD1-13,GLR3.3,ABCG36,ILA,PR5,LYK4,PLA2A,WRKY33,MLO12,PR4,HCHIB,AT3G14840,CES101,AT3G19400,CERK1,ATMIN7,RPP13,BCS1,PAD4,SIB1,OSM34,AT4G16260,GSH1,MKK2,CYP83B1,RPN8A,EMB3011,DND1,ERF2,DIR1,AT5G65600
GO:0009699	Phenylpropanoid biosynthetic process	17	80	0.78	4.18e-06	3702.AT1G07890.8,3702.AT1G17260.1,3702.AT1G64160.1,3702.AT1G72680.1,3702.AT2G36880.2,3702.AT2G37040.1,3702.AT3G19450.1,3702.AT3G24503.1,3702.AT4G01070.1,3702.AT4G23690.1,3702.AT4G26220.1,3702.AT4G34050.1,3702.AT4G37970.1,3702.AT4G39230.1,3702.AT5G05340.1,3702.AT5G48930.1,3702.AT5G54160.1	APX1,AHA10,DIR5,CADG,MAT3,PAL1,ATCAD4,ALDH2C4,GT72B1,DIR6,AT4G26220,CCoAOMT1,CAD6,AT4G39230,PRX52,HCT,OMT1
GO:0044550	Secondary metabolite biosynthetic process	21	130	0.66	6.72e-06	3702.AT1G07890.8,3702.AT1G17260.1,3702.AT1G64160.1,3702.AT1G72680.1,3702.AT2G20610.1,3702.AT2G36880.2,3702.AT2G37040.1,3702.AT2G38470.1,3702.AT3G19450.1,3702.AT3G24503.1,3702.AT4G01070.1,3702.AT4G23100.3,3702.AT4G23690.1,3702.AT4G26220.1,3702.AT4G31500.1,3702.AT4G34050.1,3702.AT4G37970.1,3702.AT4G39230.1,3702.AT5G05340.1,3702.AT5G48930.1,3702.AT5G54160.1	APX1,AHA10,DIR5,CADG,SUR1,MAT3,PAL1,WRKY33,ATCAD4,ALDH2C4,GT72B1,GSH1,DIR6,AT4G26220,CYP83B1,CCoAOMT1,CAD6,AT4G39230,PRX52,HCT,OMT1
GO:0009743	Response to carbohydrate	22	143	0.64	6.78e-06	3702.AT1G10840.1,3702.AT1G12000.1,3702.AT1G21400.1,3702.AT1G22160.1,3702.AT1G52340.1,3702.AT1G61800.1,3702.AT1G69780.1,3702.AT1G77120.1,3702.AT1G78580.1,3702.AT2G20890.1,3702.AT2G24150.1,3702.AT3G04120.1,3702.AT3G19940.1,3702.AT3G26090.1,3702.AT3G52430.1,3702.AT3G63210.1,3702.AT4G02280.1,3702.AT4G14410.1,3702.AT4G30850.2,3702.AT5G01820.1,3702.AT5G20700.1,3702.AT5G20830.1	TIF3H1,AT1G12000,AT1G21400,AT1G22160,ABA2,GPT2,ATHB13,ADH1,TPS1,PSB29,HHP3,GAPC1,AT3G19940,RGS1,PAD4,MARD1,SUS3,bHLH104,HHP2,CIPK14,AT5G20700,SUS1
GO:0045087	Innate immune response	33	302	0.49	7.11e-06	3702.AT1G09770.1,3702.AT1G09970.2,3702.AT1G11350.1,3702.AT1G42540.1,3702.AT1G59870.1,3702.AT1G64790.2,3702.AT1G75040.1,3702.AT2G23770.1,3702.AT2G26560.1,3702.AT2G38470.1,3702.AT2G39200.1,3702.AT3G04720.1,3702.AT3G12500.1,3702.AT3G14840.2,3702.AT3G16030.1,3702.AT3G19400.1,3702.AT3G21630.1,3702.AT3G43300.1,3702.AT3G46530.1,3702.AT3G50930.1,3702.AT3G52430.1,3702.AT3G56710.1,3702.AT4G11650.1,3702.AT4…	CDC5,RLK7,SD1-13,GLR3.3,ABCG36,ILA,PR5,LYK4,PLA2A,WRKY33,MLO12,PR4,HCHIB,AT3G14840,CES101,AT3G19400,CERK1,ATMIN7,RPP13,BCS1,PAD4,SIB1,OSM34,AT4G16260,GSH1,MKK2,CYP83B1,RPN8A,EMB3011,DND1,ERF2,DIR1,AT5G65600
GO:0006811	Ion transport	67	925	0.32	9.92e-06	3702.AT1G01490.1,3702.AT1G01580.1,3702.AT1G06330.1,3702.AT1G08230.2,3702.AT1G11260.1,3702.AT1G12940.1,3702.AT1G17260.1,3702.AT1G19450.1,3702.AT1G20840.1,3702.AT1G22710.1,3702.AT1G30220.1,3702.AT1G42540.1,3702.AT1G55910.1,3702.AT1G59870.1,3702.AT1G61800.1,3702.AT1G67940.1,3702.AT1G69850.1,3702.AT1G71890.1,3702.AT1G77380.1,3702.AT2G01170.1,3702.AT2G03520.1,3702.AT2G21870.1,3702.AT2G22500.1,3702.AT2…	AT1G01490,FRO2,AT1G06330,AT1G08230,STP1,NRT2.5,AHA10,AT1G19450,TMT1,SUC2,INT2,GLR3.3,ZIP11,ABCG36,GPT2,ABCI17,NRT1:2,SUC5,AAP3,GABP,UPS4,MGP1,UCP5,HA5,GLR2.8,KUP1,AT2G36950,PROT1,CNGC3,AT2G48020,VGT1,NIP7;1,NHX4,ALIS1,PMT5,STP4,AT3G19940,ZTP29,ACA9,AT3G42050,SULTR3;1,PHT1;7,CHX17,YSL1,HA2,LHT7,PTR5,LAC14,AT5G14880,DND1,AT5G19090,SULTR3;5,AT5G20090,BCB,PDR2,AAP7,CUE1,LHT1,AT5G41800,AT5G46040,PTR3,…
GO:1901698	Response to nitrogen compound	30	261	0.52	9.92e-06	3702.AT1G12940.1,3702.AT1G27730.1,3702.AT1G42540.1,3702.AT1G45000.1,3702.AT1G59870.1,3702.AT1G62300.1,3702.AT1G77120.1,3702.AT1G80840.1,3702.AT2G15620.1,3702.AT2G23770.1,3702.AT2G29060.1,3702.AT2G29110.1,3702.AT2G29630.2,3702.AT2G38470.1,3702.AT2G39770.1,3702.AT3G21630.1,3702.AT3G53480.1,3702.AT3G55270.1,3702.AT4G13930.1,3702.AT4G17500.1,3702.AT4G24020.1,3702.AT5G22300.1,3702.AT5G46050.1,3702.AT5…	NRT2.5,STZ,GLR3.3,AT1G45000,ABCG36,WRKY6,ADH1,WRKY40,NIR1,LYK4,AT2G29060,GLR2.8,THIC,WRKY33,CYT1,CERK1,ABCG37,MKP1,SHM4,ERF-1,NLP7,NIT4,PTR3,ERF2,ERF5,RHD2,AT5G51190,AT5G56960,HSFB2A,MAPKKK5
GO:0046686	Response to cadmium ion	30	269	0.5	1.7e-05	3702.AT1G02500.1,3702.AT1G02930.1,3702.AT1G07890.8,3702.AT1G11840.6,3702.AT1G12000.1,3702.AT1G50480.1,3702.AT1G60710.1,3702.AT1G64550.1,3702.AT1G75040.1,3702.AT1G77120.1,3702.AT1G78870.1,3702.AT2G05710.1,3702.AT2G26560.1,3702.AT2G30110.1,3702.AT2G30970.1,3702.AT2G35840.3,3702.AT3G04120.1,3702.AT3G09270.1,3702.AT3G12500.1,3702.AT3G12580.1,3702.AT3G13860.1,3702.AT3G16640.1,3702.AT4G13930.1,3702.AT4…	SAM1,GSTF6,APX1,GLX1,AT1G12000,THFS,ATB2,ABCF3,PR5,ADH1,UBC35,ACO3,PLA2A,UBA1,ASP1,AT2G35840,GAPC1,GSTU8,HCHIB,HSP70,HSP60-3A,TCTP,SHM4,GSH1,CCoAOMT1,AT4G39230,AT5G08300,SUS1,GLT1,SYNC1
GO:0006796	Phosphate-containing compound metabolic process	102	1682	0.24	1.8e-05	3702.AT1G01050.1,3702.AT1G01090.1,3702.AT1G09970.2,3702.AT1G11300.1,3702.AT1G11330.2,3702.AT1G11350.1,3702.AT1G12000.1,3702.AT1G17550.1,3702.AT1G18390.2,3702.AT1G29750.2,3702.AT1G34210.1,3702.AT1G34300.1,3702.AT1G35710.1,3702.AT1G53430.1,3702.AT1G53440.1,3702.AT1G53700.1,3702.AT1G56130.1,3702.AT1G56140.1,3702.AT1G60440.1,3702.AT1G61610.1,3702.AT1G65790.1,3702.AT1G66880.1,3702.AT1G66920.2,3702.AT1…	PPa1,At1g01090,RLK7,AT1G11300,AT1G11330,SD1-13,AT1G12000,HAB2,AT1G18390,RKF1,SERK2,AT1G34300,AT1G35710,AT1G53430,AT1G53440,WAG1,AT1G56130,AT1G56140,PANK1,AT1G61610,RK1,AT1G66880,AT1G66920,AT1G74360,HMG1,AT1G80870,AT2G01210,RPI2,AT2G16250,PAP10,AT2G16790,CPK6,HMG2,AT2G19130,MIPS2,LYK4,THIC,SOBIR1,AT2G33170,PP2CG1,AT2G35840,LRK1,GPAT6,AT2G43760,AT3G03070,GAPC1,EMB3119,ATSK12,ACLB-1,AT3G14840,CES101…
GO:0044281	Small molecule metabolic process	94	1509	0.25	1.83e-05	3702.AT1G01090.1,3702.AT1G01120.1,3702.AT1G02500.1,3702.AT1G05560.1,3702.AT1G11790.1,3702.AT1G11840.6,3702.AT1G12000.1,3702.AT1G12940.1,3702.AT1G17420.1,3702.AT1G20560.1,3702.AT1G21400.1,3702.AT1G44350.1,3702.AT1G50430.1,3702.AT1G50480.1,3702.AT1G52340.1,3702.AT1G53500.1,3702.AT1G56600.1,3702.AT1G59870.1,3702.AT1G60440.1,3702.AT1G64160.1,3702.AT1G69850.1,3702.AT1G72550.1,3702.AT1G72970.1,3702.AT1…	At1g01090,KCS1,SAM1,UGT75B1,ADT1,GLX1,AT1G12000,NRT2.5,LOX3,AAE1,AT1G21400,ILL6,DWF5,THFS,ABA2,MUM4,GolS2,ABCG36,PANK1,DIR5,NRT1:2,AT1G72550,HTH,HMG1,OPR2,AT1G76880,ADH1,ATGA2OX1,GA2,IMD2,ACO3,OPR3,NIR1,ADC1,AT2G16790,HMG2,SUR1,MIPS2,AT2G24580,PLA2A,THIC,C4H,ASP1,MAT3,PAL1,CYT1,UGT74F2,GAPC1,MEE32,ACLB-1,ASD1,FAD2,FAD5,AT3G19480,PUR7,LOX2,GLDH,CSR1,ABCG37,AT3G54250,AT3G59480,HMT2,GA1,AT4G05160,SH…
GO:0006720	Isoprenoid metabolic process	24	183	0.57	1.99e-05	3702.AT1G33750.1,3702.AT1G52340.1,3702.AT1G76490.1,3702.AT1G78440.1,3702.AT1G78955.1,3702.AT1G78960.1,3702.AT1G79460.1,3702.AT2G17370.1,3702.AT3G14520.1,3702.AT3G14540.1,3702.AT3G25180.1,3702.AT3G54250.1,3702.AT4G02780.1,3702.AT4G15560.1,3702.AT4G19170.1,3702.AT4G19230.2,3702.AT4G36810.1,3702.AT4G38460.1,3702.AT5G16440.1,3702.AT5G27450.2,3702.AT5G36110.1,3702.AT5G47770.1,3702.AT5G48230.2,3702.AT5…	AT1G33750,ABA2,HMG1,ATGA2OX1,CAMS1,LUP2,GA2,HMG2,AT3G14520,AT3G14540,CYP82G1,AT3G54250,GA1,CLA1,NCED4,CYP707A1,GGPS1,GGR,IPP1,MK,CYP716A1,FPS1,ACAT2,DXR
GO:0070887	Cellular response to chemical stimulus	89	1409	0.26	2.16e-05	3702.AT1G05010.1,3702.AT1G07890.8,3702.AT1G10840.1,3702.AT1G11350.1,3702.AT1G12940.1,3702.AT1G17550.1,3702.AT1G18390.2,3702.AT1G19180.1,3702.AT1G24020.2,3702.AT1G27730.1,3702.AT1G34210.1,3702.AT1G35710.1,3702.AT1G42540.1,3702.AT1G52340.1,3702.AT1G53700.1,3702.AT1G53910.1,3702.AT1G59870.1,3702.AT1G62300.1,3702.AT1G65790.1,3702.AT1G66880.1,3702.AT1G75750.1,3702.AT1G77120.1,3702.AT1G78580.1,3702.AT1…	EFE,APX1,TIF3H1,SD1-13,NRT2.5,HAB2,AT1G18390,JAZ1,MLP423,STZ,SERK2,AT1G35710,GLR3.3,ABA2,WAG1,RAP2.12,ABCG36,WRKY6,RK1,AT1G66880,GASA1,ADH1,TPS1,SCI1,GA2,CPK6,PSB29,UCP5,LYK4,AT2G26190,PLA2A,GLR2.8,AT2G41480,ABCB4,RGLG1,AIR12,APX2,HSP70,AT3G14100,AT3G19940,CERK1,RGS1,SUS4,PSK4,AT3G49960,BCS1,FER,PAD4,ABCG37,GT72B1,GA1,MSRB3,ATHSP22.0,SHM4,bHLH104,AO1,ERF-1,CRF4,AT4G30380,CYP82C4,UGT73B3,PRX52,PA2…
GO:0009808	Lignin metabolic process	14	61	0.82	2.21e-05	3702.AT1G07890.8,3702.AT1G72680.1,3702.AT2G30490.1,3702.AT2G36880.2,3702.AT2G37040.1,3702.AT3G19450.1,3702.AT4G01070.1,3702.AT4G26220.1,3702.AT4G34050.1,3702.AT4G37970.1,3702.AT5G05340.1,3702.AT5G09360.1,3702.AT5G48930.1,3702.AT5G54160.1	APX1,CADG,C4H,MAT3,PAL1,ATCAD4,GT72B1,AT4G26220,CCoAOMT1,CAD6,PRX52,LAC14,HCT,OMT1
GO:0006793	Phosphorus metabolic process	103	1723	0.23	2.56e-05	3702.AT1G01050.1,3702.AT1G01090.1,3702.AT1G09970.2,3702.AT1G11300.1,3702.AT1G11330.2,3702.AT1G11350.1,3702.AT1G12000.1,3702.AT1G17550.1,3702.AT1G18390.2,3702.AT1G29750.2,3702.AT1G34210.1,3702.AT1G34300.1,3702.AT1G35710.1,3702.AT1G53430.1,3702.AT1G53440.1,3702.AT1G53500.1,3702.AT1G53700.1,3702.AT1G56130.1,3702.AT1G56140.1,3702.AT1G60440.1,3702.AT1G61610.1,3702.AT1G65790.1,3702.AT1G66880.1,3702.AT1…	PPa1,At1g01090,RLK7,AT1G11300,AT1G11330,SD1-13,AT1G12000,HAB2,AT1G18390,RKF1,SERK2,AT1G34300,AT1G35710,AT1G53430,AT1G53440,MUM4,WAG1,AT1G56130,AT1G56140,PANK1,AT1G61610,RK1,AT1G66880,AT1G66920,AT1G74360,HMG1,AT1G80870,AT2G01210,RPI2,AT2G16250,PAP10,AT2G16790,CPK6,HMG2,AT2G19130,MIPS2,LYK4,THIC,SOBIR1,AT2G33170,PP2CG1,AT2G35840,LRK1,GPAT6,AT2G43760,AT3G03070,GAPC1,EMB3119,ATSK12,ACLB-1,AT3G14840,C…
GO:0044249	Cellular biosynthetic process	127	2275	0.2	3.13e-05	3702.AT1G01090.1,3702.AT1G01120.1,3702.AT1G02500.1,3702.AT1G02780.1,3702.AT1G05010.1,3702.AT1G07890.8,3702.AT1G10840.1,3702.AT1G11790.1,3702.AT1G17260.1,3702.AT1G17420.1,3702.AT1G26810.1,3702.AT1G26910.1,3702.AT1G33750.1,3702.AT1G35680.1,3702.AT1G44446.1,3702.AT1G50480.1,3702.AT1G52340.1,3702.AT1G53500.1,3702.AT1G55850.1,3702.AT1G56070.1,3702.AT1G60440.1,3702.AT1G64160.1,3702.AT1G72550.1,3702.AT1…	At1g01090,KCS1,SAM1,emb2386,EFE,APX1,TIF3H1,ADT1,AHA10,LOX3,GALT1,RPL10B,AT1G33750,RPL21C,CH1,THFS,ABA2,MUM4,CSLE1,LOS1,PANK1,DIR5,AT1G72550,CADG,HMG1,OPR2,AT1G76880,ATGA2OX1,TPS1,CAMS1,LUP2,GA2,IMD2,OPR3,ADC1,HMG2,SUR1,MIPS2,AT2G22900,PLA2A,THIC,C4H,LSH3,GSL03,CSLB03,AT2G35840,GSL8,MAT3,PAL1,GPAT6,WRKY33,RPL23AA,CYT1,AT2G43760,COBL1,AT3G05560,MEE32,ACLB-1,FAD2,AT3G14520,AT3G14540,FAD5,AT3G16080,…
GO:0006979	Response to oxidative stress	36	380	0.43	3.26e-05	3702.AT1G02930.1,3702.AT1G07890.8,3702.AT1G09970.2,3702.AT1G14870.1,3702.AT1G27730.1,3702.AT1G56600.1,3702.AT1G77120.1,3702.AT2G05710.1,3702.AT2G06050.2,3702.AT2G16500.1,3702.AT2G24150.1,3702.AT2G37040.1,3702.AT2G39460.2,3702.AT2G39770.1,3702.AT2G41480.1,3702.AT3G03100.1,3702.AT3G04120.1,3702.AT3G08640.1,3702.AT3G09640.1,3702.AT3G10985.1,3702.AT3G28580.1,3702.AT3G49960.1,3702.AT4G04800.1,3702.AT4…	GSTF6,APX1,RLK7,PCR2,STZ,GolS2,ADH1,ACO3,OPR3,ADC1,HHP3,PAL1,RPL23AA,CYT1,AT2G41480,AT3G03100,GAPC1,AT3G08640,APX2,SAG20,AT3G28580,AT3G49960,MSRB3,ATHSP22.0,GSH1,RSR4,CIPK14,PRX52,PA2,TT4,BCB,FSD3,FC-I,AT5G58400,GRXC1,RHS19
GO:0034220	Ion transmembrane transport	55	729	0.33	3.4e-05	3702.AT1G08230.2,3702.AT1G11260.1,3702.AT1G12940.1,3702.AT1G17260.1,3702.AT1G19450.1,3702.AT1G20840.1,3702.AT1G22710.1,3702.AT1G30220.1,3702.AT1G42540.1,3702.AT1G55910.1,3702.AT1G59870.1,3702.AT1G61800.1,3702.AT1G67940.1,3702.AT1G69850.1,3702.AT1G71890.1,3702.AT1G77380.1,3702.AT2G01170.1,3702.AT2G03520.1,3702.AT2G22500.1,3702.AT2G24520.1,3702.AT2G29110.1,3702.AT2G30070.1,3702.AT2G39890.1,3702.AT2…	AT1G08230,STP1,NRT2.5,AHA10,AT1G19450,TMT1,SUC2,INT2,GLR3.3,ZIP11,ABCG36,GPT2,ABCI17,NRT1:2,SUC5,AAP3,GABP,UPS4,UCP5,HA5,GLR2.8,KUP1,PROT1,CNGC3,AT2G48020,VGT1,NIP7;1,NHX4,PMT5,STP4,AT3G19940,ZTP29,ACA9,AT3G42050,SULTR3;1,PHT1;7,CHX17,HA2,LHT7,PTR5,AT5G14880,DND1,SULTR3;5,AT5G20090,AAP7,CUE1,LHT1,AT5G41800,AT5G46040,PTR3,SWEET13,AT5G61520,GTR2,ORF25,COX1
GO:0044238	Primary metabolic process	292	6374	0.12	3.4e-05	3702.AT1G01050.1,3702.AT1G01090.1,3702.AT1G01120.1,3702.AT1G02170.1,3702.AT1G02560.1,3702.AT1G02780.1,3702.AT1G02840.1,3702.AT1G03330.1,3702.AT1G04010.1,3702.AT1G05560.1,3702.AT1G05890.2,3702.AT1G09770.1,3702.AT1G09970.2,3702.AT1G10670.3,3702.AT1G10840.1,3702.AT1G11300.1,3702.AT1G11330.2,3702.AT1G11350.1,3702.AT1G11790.1,3702.AT1G12000.1,3702.AT1G15510.1,3702.AT1G15920.2,3702.AT1G16890.3,3702.AT1…	PPa1,At1g01090,KCS1,MC1,CLPP5,emb2386,SR34,LSM2,PSAT1,UGT75B1,ARI5,CDC5,RLK7,ACLA-1,TIF3H1,AT1G11300,AT1G11330,SD1-13,ADT1,AT1G12000,ECB2,AT1G15920,UBC36,LOX3,HAB2,AT1G18390,AAE1,AT1G21400,SUC2,GH9B6,BGLU40,GALT1,RPL10B,AT1G28590,RKF1,AT1G33750,SERK2,AT1G34300,RPL21C,AT1G35710,AT1G45000,DWF5,THFS,ABA2,AT1G53430,AT1G53440,MUM4,WAG1,ZKT,CSLE1,LOS1,AT1G56130,AT1G56140,GolS2,ABCG36,PANK1,AT1G61610,RK…
GO:0042742	Defense response to bacterium	35	370	0.43	4.59e-05	3702.AT1G02930.1,3702.AT1G09770.1,3702.AT1G11350.1,3702.AT1G19180.1,3702.AT1G33520.1,3702.AT1G42540.1,3702.AT1G59870.1,3702.AT1G64550.1,3702.AT1G64790.2,3702.AT1G80840.1,3702.AT2G22240.1,3702.AT2G37710.1,3702.AT2G38470.1,3702.AT2G39770.1,3702.AT3G04720.1,3702.AT3G04790.1,3702.AT3G16640.1,3702.AT3G21630.1,3702.AT3G43300.1,3702.AT3G52430.1,3702.AT3G56710.1,3702.AT4G05200.1,3702.AT4G11650.1,3702.AT4…	GSTF6,CDC5,SD1-13,JAZ1,MOS2,GLR3.3,ABCG36,ABCF3,ILA,WRKY40,MIPS2,LRK1,WRKY33,CYT1,PR4,EMB3119,TCTP,CERK1,ATMIN7,PAD4,SIB1,CRK25,OSM34,GOX3,GSH1,CYP83B1,AT5G10530,DMR6,PTR3,ERF2,BIR1,CB5-D,AT5G55830,RGLG3,AT5G65600
GO:0043436	Oxoacid metabolic process	69	1019	0.29	4.59e-05	3702.AT1G01090.1,3702.AT1G01120.1,3702.AT1G05560.1,3702.AT1G11790.1,3702.AT1G11840.6,3702.AT1G12000.1,3702.AT1G12940.1,3702.AT1G17420.1,3702.AT1G20560.1,3702.AT1G21400.1,3702.AT1G44350.1,3702.AT1G50480.1,3702.AT1G52340.1,3702.AT1G59870.1,3702.AT1G69850.1,3702.AT1G72550.1,3702.AT1G72970.1,3702.AT1G76690.1,3702.AT1G76880.1,3702.AT1G78440.1,3702.AT1G79460.1,3702.AT1G80560.1,3702.AT2G05710.1,3702.AT2…	At1g01090,KCS1,UGT75B1,ADT1,GLX1,AT1G12000,NRT2.5,LOX3,AAE1,AT1G21400,ILL6,THFS,ABA2,ABCG36,NRT1:2,AT1G72550,HTH,OPR2,AT1G76880,ATGA2OX1,GA2,IMD2,ACO3,OPR3,NIR1,ADC1,AT2G16790,SUR1,AT2G24580,PLA2A,ASP1,PAL1,CYT1,UGT74F2,GAPC1,MEE32,ACLB-1,FAD2,FAD5,AT3G19480,LOX2,GLDH,CSR1,ABCG37,HMT2,GA1,AT4G05160,SHM4,CLA1,GOX3,CYP707A1,GSH1,NLP7,AT4G26390,CYP83B1,EDA9,RSR4,ST2A,ASN3,ASP3,DMR6,AT5G36160,ACAT2,G…
GO:1901564	Organonitrogen compound metabolic process	200	4053	0.15	4.59e-05	3702.AT1G01090.1,3702.AT1G02170.1,3702.AT1G02560.1,3702.AT1G02780.1,3702.AT1G02930.1,3702.AT1G02950.2,3702.AT1G05560.1,3702.AT1G05890.2,3702.AT1G09970.2,3702.AT1G10840.1,3702.AT1G11300.1,3702.AT1G11330.2,3702.AT1G11350.1,3702.AT1G11790.1,3702.AT1G12000.1,3702.AT1G16890.3,3702.AT1G17550.1,3702.AT1G18390.2,3702.AT1G21400.1,3702.AT1G26810.1,3702.AT1G26910.1,3702.AT1G29750.2,3702.AT1G34210.1,3702.AT1…	At1g01090,MC1,CLPP5,emb2386,GSTF6,GSTF4,UGT75B1,ARI5,RLK7,TIF3H1,AT1G11300,AT1G11330,SD1-13,ADT1,AT1G12000,UBC36,HAB2,AT1G18390,AT1G21400,GALT1,RPL10B,RKF1,SERK2,AT1G34300,RPL21C,AT1G35710,CH1,AT1G45000,THFS,ABA2,AT1G53430,AT1G53440,WAG1,ZKT,LOS1,AT1G56130,AT1G56140,ABCG36,PANK1,AT1G61610,RK1,AT1G66880,AT1G66920,AT1G72550,scpl6,AT1G74360,HMG1,AT1G76880,GSTU20,UBC35,MC5,PP2-B11,IMD2,AT1G80870,AT2G…
GO:1902600	Proton transmembrane transport	27	240	0.51	4.59e-05	3702.AT1G11260.1,3702.AT1G17260.1,3702.AT1G19450.1,3702.AT1G20840.1,3702.AT1G22710.1,3702.AT1G30220.1,3702.AT1G69850.1,3702.AT1G71890.1,3702.AT2G03520.1,3702.AT2G22500.1,3702.AT2G24520.1,3702.AT2G48020.1,3702.AT3G03090.1,3702.AT3G06370.1,3702.AT3G18830.1,3702.AT3G19930.1,3702.AT3G19940.1,3702.AT3G42050.1,3702.AT4G23700.1,3702.AT4G30190.2,3702.AT5G01180.1,3702.AT5G46040.1,3702.AT5G46050.1,3702.AT5…	STP1,AHA10,AT1G19450,TMT1,SUC2,INT2,NRT1:2,SUC5,UPS4,UCP5,HA5,AT2G48020,VGT1,NHX4,PMT5,STP4,AT3G19940,AT3G42050,CHX17,HA2,PTR5,AT5G46040,PTR3,AT5G61520,GTR2,ORF25,COX1
GO:0010243	Response to organonitrogen compound	25	212	0.53	5.09e-05	3702.AT1G27730.1,3702.AT1G42540.1,3702.AT1G45000.1,3702.AT1G59870.1,3702.AT1G62300.1,3702.AT1G77120.1,3702.AT1G80840.1,3702.AT2G23770.1,3702.AT2G29060.1,3702.AT2G29110.1,3702.AT2G29630.2,3702.AT2G38470.1,3702.AT3G21630.1,3702.AT3G53480.1,3702.AT3G55270.1,3702.AT4G13930.1,3702.AT4G17500.1,3702.AT5G46050.1,3702.AT5G47220.1,3702.AT5G47230.1,3702.AT5G51060.1,3702.AT5G51190.1,3702.AT5G56960.1,3702.AT5…	STZ,GLR3.3,AT1G45000,ABCG36,WRKY6,ADH1,WRKY40,LYK4,AT2G29060,GLR2.8,THIC,WRKY33,CERK1,ABCG37,MKP1,SHM4,ERF-1,PTR3,ERF2,ERF5,RHD2,AT5G51190,AT5G56960,HSFB2A,MAPKKK5
GO:0008299	Isoprenoid biosynthetic process	21	155	0.59	5.23e-05	3702.AT1G33750.1,3702.AT1G52340.1,3702.AT1G76490.1,3702.AT1G78440.1,3702.AT1G78955.1,3702.AT1G78960.1,3702.AT1G79460.1,3702.AT2G17370.1,3702.AT3G14520.1,3702.AT3G14540.1,3702.AT3G25180.1,3702.AT3G54250.1,3702.AT4G02780.1,3702.AT4G15560.1,3702.AT4G36810.1,3702.AT4G38460.1,3702.AT5G16440.1,3702.AT5G27450.2,3702.AT5G47770.1,3702.AT5G48230.2,3702.AT5G62790.2	AT1G33750,ABA2,HMG1,ATGA2OX1,CAMS1,LUP2,GA2,HMG2,AT3G14520,AT3G14540,CYP82G1,AT3G54250,GA1,CLA1,GGPS1,GGR,IPP1,MK,FPS1,ACAT2,DXR
GO:0010038	Response to metal ion	35	374	0.43	5.23e-05	3702.AT1G02500.1,3702.AT1G02930.1,3702.AT1G07890.8,3702.AT1G11840.6,3702.AT1G12000.1,3702.AT1G34370.2,3702.AT1G50480.1,3702.AT1G60710.1,3702.AT1G64550.1,3702.AT1G75040.1,3702.AT1G77120.1,3702.AT1G78870.1,3702.AT2G05710.1,3702.AT2G26560.1,3702.AT2G30110.1,3702.AT2G30970.1,3702.AT2G35840.3,3702.AT3G04120.1,3702.AT3G09270.1,3702.AT3G12500.1,3702.AT3G12580.1,3702.AT3G13860.1,3702.AT3G16640.1,3702.AT3…	SAM1,GSTF6,APX1,GLX1,AT1G12000,STOP1,THFS,ATB2,ABCF3,PR5,ADH1,UBC35,ACO3,PLA2A,UBA1,ASP1,AT2G35840,GAPC1,GSTU8,HCHIB,HSP70,HSP60-3A,TCTP,AT3G22490,SHM4,GSH1,YSL1,CYP82C4,CCoAOMT1,AT4G39230,AT5G08300,SUS1,AT5G39000,GLT1,SYNC1
GO:0009636	Response to toxic substance	28	261	0.49	5.8e-05	3702.AT1G02930.1,3702.AT1G02950.2,3702.AT1G07890.8,3702.AT1G59870.1,3702.AT1G77120.1,3702.AT1G78370.1,3702.AT2G29420.1,3702.AT2G29440.1,3702.AT2G29490.1,3702.AT2G37770.2,3702.AT2G41480.1,3702.AT3G09270.1,3702.AT3G09640.1,3702.AT3G48560.1,3702.AT3G49960.1,3702.AT3G53480.1,3702.AT4G01070.1,3702.AT4G15550.1,3702.AT5G05340.1,3702.AT5G06720.1,3702.AT5G22300.1,3702.AT5G23310.1,3702.AT5G34850.1,3702.AT5…	GSTF6,GSTF4,APX1,ABCG36,ADH1,GSTU20,GSTU7,GSTU6,GSTU1,ChlAKR,AT2G41480,GSTU8,APX2,CSR1,AT3G49960,ABCG37,GT72B1,IAGLU,PRX52,PA2,NIT4,FSD3,PAP26,RHD2,AT5G58400,GRXC1,RHS19,PSBA
GO:0009809	Lignin biosynthetic process	11	39	0.91	5.8e-05	3702.AT1G07890.8,3702.AT1G72680.1,3702.AT2G36880.2,3702.AT3G19450.1,3702.AT4G01070.1,3702.AT4G26220.1,3702.AT4G34050.1,3702.AT4G37970.1,3702.AT5G05340.1,3702.AT5G48930.1,3702.AT5G54160.1	APX1,CADG,MAT3,ATCAD4,GT72B1,AT4G26220,CCoAOMT1,CAD6,PRX52,HCT,OMT1
GO:0019752	Carboxylic acid metabolic process	62	896	0.3	7.68e-05	3702.AT1G01090.1,3702.AT1G01120.1,3702.AT1G05560.1,3702.AT1G11790.1,3702.AT1G11840.6,3702.AT1G12000.1,3702.AT1G17420.1,3702.AT1G20560.1,3702.AT1G21400.1,3702.AT1G44350.1,3702.AT1G50480.1,3702.AT1G52340.1,3702.AT1G72550.1,3702.AT1G72970.1,3702.AT1G76690.1,3702.AT1G78440.1,3702.AT1G79460.1,3702.AT1G80560.1,3702.AT2G05710.1,3702.AT2G06050.2,3702.AT2G16500.1,3702.AT2G16790.1,3702.AT2G20610.1,3702.AT2…	At1g01090,KCS1,UGT75B1,ADT1,GLX1,AT1G12000,LOX3,AAE1,AT1G21400,ILL6,THFS,ABA2,AT1G72550,HTH,OPR2,ATGA2OX1,GA2,IMD2,ACO3,OPR3,ADC1,AT2G16790,SUR1,AT2G24580,PLA2A,ASP1,PAL1,CYT1,UGT74F2,GAPC1,MEE32,ACLB-1,FAD2,FAD5,AT3G19480,LOX2,GLDH,CSR1,ABCG37,HMT2,GA1,AT4G05160,SHM4,CLA1,GOX3,CYP707A1,AT4G26390,CYP83B1,EDA9,RSR4,ST2A,ASN3,ASP3,DMR6,AT5G36160,ACAT2,GLT1,SYNC1,DXR,CYP94B1,ACX2,CHY1
GO:0006812	Cation transport	46	583	0.35	7.84e-05	3702.AT1G01490.1,3702.AT1G06330.1,3702.AT1G11260.1,3702.AT1G17260.1,3702.AT1G19450.1,3702.AT1G20840.1,3702.AT1G22710.1,3702.AT1G30220.1,3702.AT1G42540.1,3702.AT1G55910.1,3702.AT1G59870.1,3702.AT1G69850.1,3702.AT1G71890.1,3702.AT2G01170.1,3702.AT2G03520.1,3702.AT2G22500.1,3702.AT2G24520.1,3702.AT2G29110.1,3702.AT2G30070.1,3702.AT2G36950.1,3702.AT2G39890.1,3702.AT2G48020.1,3702.AT3G03090.1,3702.AT3…	AT1G01490,AT1G06330,STP1,AHA10,AT1G19450,TMT1,SUC2,INT2,GLR3.3,ZIP11,ABCG36,NRT1:2,SUC5,GABP,UPS4,UCP5,HA5,GLR2.8,KUP1,AT2G36950,PROT1,AT2G48020,VGT1,NHX4,PMT5,STP4,AT3G19940,ZTP29,ACA9,AT3G42050,CHX17,YSL1,HA2,PTR5,LAC14,AT5G14880,DND1,AT5G19090,BCB,PDR2,AT5G46040,PTR3,AT5G61520,GTR2,ORF25,COX1
GO:0016310	Phosphorylation	72	1104	0.27	7.84e-05	3702.AT1G01090.1,3702.AT1G09970.2,3702.AT1G11300.1,3702.AT1G11330.2,3702.AT1G11350.1,3702.AT1G12000.1,3702.AT1G18390.2,3702.AT1G29750.2,3702.AT1G34210.1,3702.AT1G34300.1,3702.AT1G35710.1,3702.AT1G53430.1,3702.AT1G53440.1,3702.AT1G53700.1,3702.AT1G56130.1,3702.AT1G56140.1,3702.AT1G60440.1,3702.AT1G61610.1,3702.AT1G65790.1,3702.AT1G66880.1,3702.AT1G66920.2,3702.AT1G74360.1,3702.AT1G80870.1,3702.AT2…	At1g01090,RLK7,AT1G11300,AT1G11330,SD1-13,AT1G12000,AT1G18390,RKF1,SERK2,AT1G34300,AT1G35710,AT1G53430,AT1G53440,WAG1,AT1G56130,AT1G56140,PANK1,AT1G61610,RK1,AT1G66880,AT1G66920,AT1G74360,AT1G80870,AT2G01210,AT2G16250,AT2G16790,CPK6,AT2G19130,LYK4,SOBIR1,AT2G33170,LRK1,AT3G03070,GAPC1,ATSK12,AT3G14840,CES101,FYPP3,CERK1,AT3G47570,FER,CCR3,AT3G56050,AT3G59480,RLK4,CRK25,AT4G26390,AT4G27290,MKK2,SI…
GO:0098660	Inorganic ion transmembrane transport	41	490	0.38	7.84e-05	3702.AT1G11260.1,3702.AT1G17260.1,3702.AT1G19450.1,3702.AT1G20840.1,3702.AT1G22710.1,3702.AT1G30220.1,3702.AT1G42540.1,3702.AT1G55910.1,3702.AT1G59870.1,3702.AT1G67940.1,3702.AT1G69850.1,3702.AT1G71890.1,3702.AT2G03520.1,3702.AT2G22500.1,3702.AT2G24520.1,3702.AT2G29110.1,3702.AT2G30070.1,3702.AT2G48020.1,3702.AT3G03090.1,3702.AT3G06100.1,3702.AT3G06370.1,3702.AT3G18830.1,3702.AT3G19930.1,3702.AT3…	STP1,AHA10,AT1G19450,TMT1,SUC2,INT2,GLR3.3,ZIP11,ABCG36,ABCI17,NRT1:2,SUC5,UPS4,UCP5,HA5,GLR2.8,KUP1,AT2G48020,VGT1,NIP7;1,NHX4,PMT5,STP4,AT3G19940,ZTP29,ACA9,AT3G42050,SULTR3;1,CHX17,HA2,PTR5,AT5G14880,DND1,SULTR3;5,CUE1,AT5G46040,PTR3,AT5G61520,GTR2,ORF25,COX1
GO:1901615	Organic hydroxy compound metabolic process	30	299	0.46	7.84e-05	3702.AT1G04010.1,3702.AT1G11840.6,3702.AT1G17260.1,3702.AT1G50430.1,3702.AT1G52340.1,3702.AT1G64160.1,3702.AT1G76490.1,3702.AT2G05710.1,3702.AT2G17370.1,3702.AT2G22240.1,3702.AT2G26710.1,3702.AT2G37040.1,3702.AT2G43820.1,3702.AT2G45400.1,3702.AT3G06350.1,3702.AT3G54250.1,3702.AT4G18360.1,3702.AT4G19230.2,3702.AT4G23690.1,3702.AT4G37760.1,3702.AT5G01410.1,3702.AT5G04490.1,3702.AT5G24530.1,3702.AT5…	PSAT1,GLX1,AHA10,DWF5,ABA2,DIR5,HMG1,ACO3,HMG2,MIPS2,BAS1,PAL1,UGT74F2,BEN1,MEE32,AT3G54250,GOX3,CYP707A1,DIR6,SQE3,RSR4,VTE5,DMR6,MK,CYP716A1,SOS4,FPS1,ACAT2,OMT1,SVL1
GO:0015672	Monovalent inorganic cation transport	30	301	0.45	8.55e-05	3702.AT1G11260.1,3702.AT1G17260.1,3702.AT1G19450.1,3702.AT1G20840.1,3702.AT1G22710.1,3702.AT1G30220.1,3702.AT1G69850.1,3702.AT1G71890.1,3702.AT2G03520.1,3702.AT2G22500.1,3702.AT2G24520.1,3702.AT2G30070.1,3702.AT2G48020.1,3702.AT3G03090.1,3702.AT3G06370.1,3702.AT3G18830.1,3702.AT3G19930.1,3702.AT3G19940.1,3702.AT3G42050.1,3702.AT4G23700.1,3702.AT4G30190.2,3702.AT5G01180.1,3702.AT5G14880.1,3702.AT5…	STP1,AHA10,AT1G19450,TMT1,SUC2,INT2,NRT1:2,SUC5,UPS4,UCP5,HA5,KUP1,AT2G48020,VGT1,NHX4,PMT5,STP4,AT3G19940,AT3G42050,CHX17,HA2,PTR5,AT5G14880,DND1,AT5G46040,PTR3,AT5G61520,GTR2,ORF25,COX1
GO:0034219	Carbohydrate transmembrane transport	15	84	0.71	8.73e-05	3702.AT1G11260.1,3702.AT1G19450.1,3702.AT1G20840.1,3702.AT1G22710.1,3702.AT1G30220.1,3702.AT1G61800.1,3702.AT1G71890.1,3702.AT2G48020.1,3702.AT3G03090.1,3702.AT3G18830.1,3702.AT3G19930.1,3702.AT3G19940.1,3702.AT5G33320.1,3702.AT5G50800.1,3702.AT5G61520.1	STP1,AT1G19450,TMT1,SUC2,INT2,GPT2,SUC5,AT2G48020,VGT1,PMT5,STP4,AT3G19940,CUE1,SWEET13,AT5G61520
GO:0032502	Developmental process	139	2627	0.18	9.46e-05	3702.AT1G01550.1,3702.AT1G03170.1,3702.AT1G04010.1,3702.AT1G05010.1,3702.AT1G05510.1,3702.AT1G07890.8,3702.AT1G09540.1,3702.AT1G09970.2,3702.AT1G13120.1,3702.AT1G17020.1,3702.AT1G17260.1,3702.AT1G17420.1,3702.AT1G18390.2,3702.AT1G19180.1,3702.AT1G26910.1,3702.AT1G27730.1,3702.AT1G34210.1,3702.AT1G35680.1,3702.AT1G53500.1,3702.AT1G53700.1,3702.AT1G59870.1,3702.AT1G67170.1,3702.AT1G69490.1,3702.AT1…	BPS1,FAF2,PSAT1,EFE,AT1G05510,APX1,MYB61,RLK7,GLE1,SRG1,AHA10,LOX3,AT1G18390,JAZ1,RPL10B,STZ,SERK2,RPL21C,MUM4,WAG1,ABCG36,AT1G67170,NAP,ATHB13,SUC5,HTH,AT1G74360,GASA1,TPS1,LZF1,UBC35,SCI1,IMD2,AT2G01210,RPI2,EXPA15,AIR3,ACO3,OPR3,HEN2,SUR1,MGP1,MIPS2,AT2G22900,LHW,ASL5,C4H,LSH3,MYB14,GSL8,MAT3,PAL1,GPAT6,MLO12,EXPA8,PGAZAT,SHP2,BEN1,ABCB4,VGT1,XPO1B,GAPC1,ATSK12,MEE32,AT3G08640,SAG20,TCTP,ACT2,…
GO:0006952	Defense response	84	1374	0.24	0.0001	3702.AT1G02170.1,3702.AT1G02930.1,3702.AT1G05010.1,3702.AT1G09770.1,3702.AT1G09970.2,3702.AT1G11350.1,3702.AT1G19180.1,3702.AT1G20440.1,3702.AT1G24020.2,3702.AT1G33520.1,3702.AT1G42540.1,3702.AT1G50180.1,3702.AT1G53350.1,3702.AT1G59870.1,3702.AT1G64550.1,3702.AT1G64790.2,3702.AT1G72450.1,3702.AT1G74360.1,3702.AT1G75040.1,3702.AT1G77380.1,3702.AT1G80840.1,3702.AT2G22240.1,3702.AT2G23770.1,3702.AT2…	MC1,GSTF6,EFE,CDC5,RLK7,SD1-13,JAZ1,COR47,MLP423,MOS2,GLR3.3,AT1G50180,AT1G53350,ABCG36,ABCF3,ILA,JAZ6,AT1G74360,PR5,AAP3,WRKY40,MIPS2,LYK4,PLA2A,SOBIR1,PAL1,LRK1,WRKY33,MLO12,CYT1,PR4,EMB3119,AT3G10190,PUB24,HCHIB,AT3G14470,AT3G14840,CES101,TCTP,AT3G19400,CERK1,CYP82G1,ATMIN7,RPP13,AT3G46710,BCS1,FER,PAD4,EP3,MKP1,SIB1,CRK25,OSM34,AT4G16260,ERF-1,GOX3,GSH1,MC2,AT4G27190,AT4G29140,MKK2,CYP83B1,CY…
GO:0032787	Monocarboxylic acid metabolic process	38	456	0.38	0.00018	3702.AT1G01090.1,3702.AT1G01120.1,3702.AT1G05560.1,3702.AT1G11840.6,3702.AT1G12000.1,3702.AT1G17420.1,3702.AT1G20560.1,3702.AT1G44350.1,3702.AT1G52340.1,3702.AT1G72970.1,3702.AT1G76690.1,3702.AT2G05710.1,3702.AT2G06050.2,3702.AT2G16790.1,3702.AT2G20610.1,3702.AT2G26560.1,3702.AT2G37040.1,3702.AT2G43820.1,3702.AT3G04120.1,3702.AT3G06350.1,3702.AT3G06650.1,3702.AT3G12120.1,3702.AT3G15850.1,3702.AT3…	At1g01090,KCS1,UGT75B1,GLX1,AT1G12000,LOX3,AAE1,ILL6,ABA2,HTH,OPR2,ACO3,OPR3,AT2G16790,SUR1,PLA2A,PAL1,UGT74F2,GAPC1,MEE32,ACLB-1,FAD2,FAD5,LOX2,ABCG37,AT4G05160,CLA1,GOX3,CYP707A1,AT4G26390,CYP83B1,ST2A,ASN3,DMR6,ACAT2,DXR,CYP94B1,ACX2
GO:0046777	Protein autophosphorylation	20	157	0.56	0.00018	3702.AT1G09970.2,3702.AT1G11350.1,3702.AT1G29750.2,3702.AT1G53430.1,3702.AT1G53440.1,3702.AT1G56130.1,3702.AT1G56140.1,3702.AT1G65790.1,3702.AT2G01210.1,3702.AT2G17290.1,3702.AT3G05840.1,3702.AT3G14840.2,3702.AT3G21630.1,3702.AT3G51550.1,3702.AT4G32300.1,3702.AT5G12480.1,3702.AT5G38210.1,3702.AT5G39000.1,3702.AT5G58350.1,3702.AT5G66850.1	RLK7,SD1-13,RKF1,AT1G53430,AT1G53440,AT1G56130,AT1G56140,RK1,AT2G01210,CPK6,ATSK12,AT3G14840,CERK1,FER,SD2-5,CPK7,AT5G38210,AT5G39000,WNK4,MAPKKK5
GO:0008610	Lipid biosynthetic process	39	478	0.37	0.00021	3702.AT1G01120.1,3702.AT1G17420.1,3702.AT1G33750.1,3702.AT1G50430.1,3702.AT1G52340.1,3702.AT1G76490.1,3702.AT1G76690.1,3702.AT1G78440.1,3702.AT1G78955.1,3702.AT1G78960.1,3702.AT1G79460.1,3702.AT2G06050.2,3702.AT2G17370.1,3702.AT2G22240.1,3702.AT2G26560.1,3702.AT2G38110.1,3702.AT2G45400.1,3702.AT3G06650.1,3702.AT3G12120.1,3702.AT3G14520.1,3702.AT3G14540.1,3702.AT3G15850.1,3702.AT3G25180.1,3702.AT3…	KCS1,LOX3,AT1G33750,DWF5,ABA2,HMG1,OPR2,ATGA2OX1,CAMS1,LUP2,GA2,OPR3,HMG2,MIPS2,PLA2A,GPAT6,BEN1,ACLB-1,FAD2,AT3G14520,AT3G14540,FAD5,CYP82G1,LOX2,AT3G54250,GA1,AT4G05160,CCT2,CLA1,GGPS1,SQE3,GGR,IPP1,PGSIP6,MK,FPS1,ACAT2,CER3,DXR
GO:0009719	Response to endogenous stimulus	82	1363	0.24	0.00023	3702.AT1G05510.1,3702.AT1G10840.1,3702.AT1G17420.1,3702.AT1G17550.1,3702.AT1G18390.2,3702.AT1G19180.1,3702.AT1G20440.1,3702.AT1G24020.2,3702.AT1G27730.1,3702.AT1G34210.1,3702.AT1G35710.1,3702.AT1G42540.1,3702.AT1G44350.1,3702.AT1G53700.1,3702.AT1G53910.1,3702.AT1G56600.1,3702.AT1G59870.1,3702.AT1G62300.1,3702.AT1G65790.1,3702.AT1G72450.1,3702.AT1G75750.1,3702.AT1G77120.1,3702.AT1G79200.1,3702.AT1…	AT1G05510,TIF3H1,LOX3,HAB2,AT1G18390,JAZ1,COR47,MLP423,STZ,SERK2,AT1G35710,GLR3.3,ILL6,WAG1,RAP2.12,GolS2,ABCG36,WRKY6,RK1,JAZ6,GASA1,ADH1,SCI1,GA2,AIR3,ACO3,CPK6,MIPS2,LYK4,HHP3,AT2G26190,BAS1,GLR2.8,PP2CG1,CYT1,ABCB4,RGLG1,ICME-LIKE2,PR4,AIR12,ACT2,PUR7,CERK1,RGS1,AT3G28580,LOX2,YLS2,FER,EM1,PAD4,ABCG37,MARD1,ATPMEPCRB,GA1,SHM4,AO1,ERF-1,ChiC,GSH1,AMY1,CRF4,HHP2,GAMMA-VPE,SQE3,CIPK14,ST2A,TT7,N…
GO:0032501	Multicellular organismal process	131	2486	0.18	0.00023	3702.AT1G01550.1,3702.AT1G03170.1,3702.AT1G04010.1,3702.AT1G05010.1,3702.AT1G05510.1,3702.AT1G07890.8,3702.AT1G09540.1,3702.AT1G09970.2,3702.AT1G11300.1,3702.AT1G11330.2,3702.AT1G11350.1,3702.AT1G13120.1,3702.AT1G17020.1,3702.AT1G17260.1,3702.AT1G17420.1,3702.AT1G18390.2,3702.AT1G19180.1,3702.AT1G27730.1,3702.AT1G34210.1,3702.AT1G34300.1,3702.AT1G35680.1,3702.AT1G53500.1,3702.AT1G53700.1,3702.AT1…	BPS1,FAF2,PSAT1,EFE,AT1G05510,APX1,MYB61,RLK7,AT1G11300,AT1G11330,SD1-13,GLE1,SRG1,AHA10,LOX3,AT1G18390,JAZ1,STZ,SERK2,AT1G34300,RPL21C,MUM4,WAG1,ABCG36,AT1G61610,RK1,AT1G67170,NAP,ATHB13,SUC5,HTH,AT1G74360,TPS1,LZF1,UBC35,SCI1,IMD2,AT2G01210,RPI2,AIR3,ACO3,OPR3,HEN2,AT2G19130,SUR1,MGP1,MIPS2,AT2G22900,LHW,ASL5,C4H,LSH3,GSL8,MAT3,PAL1,GPAT6,MLO12,PGAZAT,SHP2,BEN1,ABCB4,VGT1,XPO1B,GAPC1,MEE32,AT3G…
GO:0008202	Steroid metabolic process	14	83	0.68	0.00032	3702.AT1G04010.1,3702.AT1G50430.1,3702.AT1G76490.1,3702.AT2G17370.1,3702.AT2G26710.1,3702.AT2G45400.1,3702.AT3G54250.1,3702.AT4G19230.2,3702.AT4G24220.1,3702.AT4G37760.1,3702.AT5G27450.2,3702.AT5G36110.1,3702.AT5G47770.1,3702.AT5G48230.2	PSAT1,DWF5,HMG1,HMG2,BAS1,BEN1,AT3G54250,CYP707A1,VEP1,SQE3,MK,CYP716A1,FPS1,ACAT2
GO:0098662	Inorganic cation transmembrane transport	36	434	0.37	0.00034	3702.AT1G11260.1,3702.AT1G17260.1,3702.AT1G19450.1,3702.AT1G20840.1,3702.AT1G22710.1,3702.AT1G30220.1,3702.AT1G42540.1,3702.AT1G55910.1,3702.AT1G59870.1,3702.AT1G69850.1,3702.AT1G71890.1,3702.AT2G03520.1,3702.AT2G22500.1,3702.AT2G24520.1,3702.AT2G29110.1,3702.AT2G30070.1,3702.AT2G48020.1,3702.AT3G03090.1,3702.AT3G06370.1,3702.AT3G18830.1,3702.AT3G19930.1,3702.AT3G19940.1,3702.AT3G20870.1,3702.AT3…	STP1,AHA10,AT1G19450,TMT1,SUC2,INT2,GLR3.3,ZIP11,ABCG36,NRT1:2,SUC5,UPS4,UCP5,HA5,GLR2.8,KUP1,AT2G48020,VGT1,NHX4,PMT5,STP4,AT3G19940,ZTP29,ACA9,AT3G42050,CHX17,HA2,PTR5,AT5G14880,DND1,AT5G46040,PTR3,AT5G61520,GTR2,ORF25,COX1
GO:0034285	Response to disaccharide	13	72	0.71	0.00035	3702.AT1G10840.1,3702.AT1G21400.1,3702.AT1G22160.1,3702.AT1G61800.1,3702.AT1G69780.1,3702.AT1G77120.1,3702.AT2G24150.1,3702.AT3G04120.1,3702.AT3G52430.1,3702.AT3G63210.1,3702.AT4G30850.2,3702.AT5G20700.1,3702.AT5G20830.1	TIF3H1,AT1G21400,AT1G22160,GPT2,ATHB13,ADH1,HHP3,GAPC1,PAD4,MARD1,HHP2,AT5G20700,SUS1
GO:0009266	Response to temperature stimulus	42	549	0.34	0.00037	3702.AT1G01120.1,3702.AT1G07890.8,3702.AT1G20440.1,3702.AT1G27730.1,3702.AT1G35680.1,3702.AT1G50500.2,3702.AT1G52340.1,3702.AT1G52690.1,3702.AT1G56070.1,3702.AT1G56600.1,3702.AT1G77120.1,3702.AT2G16500.1,3702.AT2G31180.1,3702.AT2G37770.2,3702.AT2G38470.1,3702.AT2G39460.2,3702.AT2G39770.1,3702.AT3G04120.1,3702.AT3G12580.1,3702.AT3G22330.1,3702.AT4G02330.1,3702.AT4G04800.1,3702.AT4G10250.1,3702.AT4…	KCS1,APX1,COR47,STZ,RPL21C,HIT1,ABA2,LEA7,LOS1,GolS2,ADH1,ADC1,MYB14,ChlAKR,WRKY33,RPL23AA,CYT1,GAPC1,HSP70,PMH2,ATPMEPCRB,MSRB3,ATHSP22.0,GR-RBP2,CT-BMY,GSH1,SUMO1,MKK2,HSF4,CIPK14,WRKY26,TUB6,BCB,SUS1,CHIA,AATP1,ERF5,AT5G47550,HCF106,CRLK1,HSFB2A,CHY1
GO:0048856	Anatomical structure development	131	2520	0.17	0.0004	3702.AT1G01550.1,3702.AT1G03170.1,3702.AT1G04010.1,3702.AT1G05010.1,3702.AT1G05510.1,3702.AT1G07890.8,3702.AT1G09540.1,3702.AT1G09970.2,3702.AT1G13120.1,3702.AT1G17020.1,3702.AT1G17260.1,3702.AT1G17420.1,3702.AT1G18390.2,3702.AT1G19180.1,3702.AT1G34210.1,3702.AT1G35680.1,3702.AT1G53500.1,3702.AT1G53700.1,3702.AT1G59870.1,3702.AT1G67170.1,3702.AT1G69490.1,3702.AT1G69780.1,3702.AT1G71890.1,3702.AT1…	BPS1,FAF2,PSAT1,EFE,AT1G05510,APX1,MYB61,RLK7,GLE1,SRG1,AHA10,LOX3,AT1G18390,JAZ1,SERK2,RPL21C,MUM4,WAG1,ABCG36,AT1G67170,NAP,ATHB13,SUC5,HTH,AT1G74360,GASA1,TPS1,LZF1,UBC35,SCI1,IMD2,AT2G01210,RPI2,EXPA15,AIR3,ACO3,OPR3,HEN2,SUR1,MGP1,MIPS2,AT2G22900,LHW,ASL5,C4H,LSH3,GSL8,MAT3,PAL1,GPAT6,MLO12,EXPA8,PGAZAT,SHP2,BEN1,ABCB4,VGT1,XPO1B,GAPC1,ATSK12,MEE32,AT3G08640,SAG20,TCTP,ACT2,PMT5,ACA9,AT3G224…
GO:0051716	Cellular response to stimulus	136	2640	0.17	0.0004	3702.AT1G05010.1,3702.AT1G07890.8,3702.AT1G09630.1,3702.AT1G09770.1,3702.AT1G10840.1,3702.AT1G11350.1,3702.AT1G12940.1,3702.AT1G16890.3,3702.AT1G17550.1,3702.AT1G18390.2,3702.AT1G19180.1,3702.AT1G21400.1,3702.AT1G24020.2,3702.AT1G27730.1,3702.AT1G33520.1,3702.AT1G34210.1,3702.AT1G35710.1,3702.AT1G42540.1,3702.AT1G45000.1,3702.AT1G52340.1,3702.AT1G53700.1,3702.AT1G53910.1,3702.AT1G59870.1,3702.AT1…	EFE,APX1,RAB11c,CDC5,TIF3H1,SD1-13,NRT2.5,UBC36,HAB2,AT1G18390,JAZ1,AT1G21400,MLP423,STZ,MOS2,SERK2,AT1G35710,GLR3.3,AT1G45000,ABA2,WAG1,RAP2.12,ABCG36,WRKY6,RK1,AT1G66880,GASA1,ADH1,TPS1,UBC35,SCI1,GA2,AT1G80870,PAP10,CPK6,SUR1,PSB29,MIPS2,UCP5,LYK4,AT2G26190,PLA2A,CAM5,GLR2.8,UBA1,LRK1,WRKY33,AT2G41480,ABCB4,RGLG1,RALFL22,ATSK12,AIR12,APX2,HCHIB,HSP70,AT3G14100,RAB7B,AT3G19400,AT3G19940,CERK1,R…
GO:0009746	Response to hexose	12	63	0.74	0.00047	3702.AT1G10840.1,3702.AT1G12000.1,3702.AT1G22160.1,3702.AT1G52340.1,3702.AT1G61800.1,3702.AT3G19940.1,3702.AT3G26090.1,3702.AT3G63210.1,3702.AT4G14410.1,3702.AT5G01820.1,3702.AT5G20700.1,3702.AT5G20830.1	TIF3H1,AT1G12000,AT1G22160,ABA2,GPT2,AT3G19940,RGS1,MARD1,bHLH104,CIPK14,AT5G20700,SUS1
GO:1901362	Organic cyclic compound biosynthetic process	54	798	0.29	0.00052	3702.AT1G01090.1,3702.AT1G07890.8,3702.AT1G11790.1,3702.AT1G17260.1,3702.AT1G44446.1,3702.AT1G50430.1,3702.AT1G50480.1,3702.AT1G52340.1,3702.AT1G53500.1,3702.AT1G60440.1,3702.AT1G64160.1,3702.AT1G72680.1,3702.AT1G76490.1,3702.AT2G17370.1,3702.AT2G20610.1,3702.AT2G29630.2,3702.AT2G31160.1,3702.AT2G36880.2,3702.AT2G37040.1,3702.AT2G38470.1,3702.AT2G39770.1,3702.AT2G43760.1,3702.AT2G45400.1,3702.AT3…	At1g01090,APX1,ADT1,AHA10,CH1,DWF5,THFS,ABA2,MUM4,PANK1,DIR5,CADG,HMG1,HMG2,SUR1,THIC,LSH3,MAT3,PAL1,WRKY33,CYT1,AT2G43760,BEN1,MEE32,ACLB-1,ATCAD4,PUR7,NRPB5,ALDH2C4,AT3G54250,GT72B1,CLA1,INP1,GSH1,DIR6,AT4G26220,CYP83B1,CCoAOMT1,AT4G35160,SQE3,CAD6,AT4G39230,RSR4,VTE5,PRX52,IPP1,NUDX19,FC-I,MK,SOS4,FPS1,HCT,OMT1,ORF25
GO:0001101	Response to acid chemical	31	355	0.4	0.00055	3702.AT1G02930.1,3702.AT1G18390.2,3702.AT1G20440.1,3702.AT1G27730.1,3702.AT1G42540.1,3702.AT1G52340.1,3702.AT1G52690.1,3702.AT1G56600.1,3702.AT1G59870.1,3702.AT1G77120.1,3702.AT2G29110.1,3702.AT2G33700.1,3702.AT2G37040.1,3702.AT2G37770.2,3702.AT2G38470.1,3702.AT2G45960.3,3702.AT2G46140.1,3702.AT3G16640.1,3702.AT3G26090.1,3702.AT3G55270.1,3702.AT4G02280.1,3702.AT4G13850.1,3702.AT4G23400.1,3702.AT4…	GSTF6,AT1G18390,COR47,STZ,GLR3.3,ABA2,LEA7,GolS2,ABCG36,ADH1,GLR2.8,PP2CG1,PAL1,ChlAKR,WRKY33,PIP1B,AT2G46140,TCTP,RGS1,MKP1,SUS3,GR-RBP2,PIP1;5,NLP7,SIP3,CIPK14,SUS1,CHIA,AATP1,PTR3,HAI1
GO:0098655	Cation transmembrane transport	38	485	0.35	0.00058	3702.AT1G11260.1,3702.AT1G17260.1,3702.AT1G19450.1,3702.AT1G20840.1,3702.AT1G22710.1,3702.AT1G30220.1,3702.AT1G42540.1,3702.AT1G55910.1,3702.AT1G59870.1,3702.AT1G69850.1,3702.AT1G71890.1,3702.AT2G01170.1,3702.AT2G03520.1,3702.AT2G22500.1,3702.AT2G24520.1,3702.AT2G29110.1,3702.AT2G30070.1,3702.AT2G39890.1,3702.AT2G48020.1,3702.AT3G03090.1,3702.AT3G06370.1,3702.AT3G18830.1,3702.AT3G19930.1,3702.AT3…	STP1,AHA10,AT1G19450,TMT1,SUC2,INT2,GLR3.3,ZIP11,ABCG36,NRT1:2,SUC5,GABP,UPS4,UCP5,HA5,GLR2.8,KUP1,PROT1,AT2G48020,VGT1,NHX4,PMT5,STP4,AT3G19940,ZTP29,ACA9,AT3G42050,CHX17,HA2,PTR5,AT5G14880,DND1,AT5G46040,PTR3,AT5G61520,GTR2,ORF25,COX1
GO:0098754	Detoxification	23	224	0.47	0.00072	3702.AT1G02930.1,3702.AT1G02950.2,3702.AT1G07890.8,3702.AT1G59870.1,3702.AT1G77120.1,3702.AT1G78370.1,3702.AT2G29420.1,3702.AT2G29440.1,3702.AT2G29490.1,3702.AT2G41480.1,3702.AT3G09270.1,3702.AT3G09640.1,3702.AT3G49960.1,3702.AT3G53480.1,3702.AT5G05340.1,3702.AT5G06720.1,3702.AT5G22300.1,3702.AT5G23310.1,3702.AT5G34850.1,3702.AT5G51060.1,3702.AT5G58400.1,3702.AT5G63030.1,3702.AT5G67400.1	GSTF6,GSTF4,APX1,ABCG36,ADH1,GSTU20,GSTU7,GSTU6,GSTU1,AT2G41480,GSTU8,APX2,AT3G49960,ABCG37,PRX52,PA2,NIT4,FSD3,PAP26,RHD2,AT5G58400,GRXC1,RHS19
GO:0009749	Response to glucose	11	56	0.75	0.0008	3702.AT1G10840.1,3702.AT1G12000.1,3702.AT1G22160.1,3702.AT1G61800.1,3702.AT3G19940.1,3702.AT3G26090.1,3702.AT3G63210.1,3702.AT4G14410.1,3702.AT5G01820.1,3702.AT5G20700.1,3702.AT5G20830.1	TIF3H1,AT1G12000,AT1G22160,GPT2,AT3G19940,RGS1,MARD1,bHLH104,CIPK14,AT5G20700,SUS1
GO:0001666	Response to hypoxia	20	181	0.5	0.00098	3702.AT1G27730.1,3702.AT1G53910.1,3702.AT1G66880.1,3702.AT1G77120.1,3702.AT2G22500.1,3702.AT2G26190.1,3702.AT2G26560.1,3702.AT3G14100.1,3702.AT3G43190.1,3702.AT3G49780.1,3702.AT3G52430.1,3702.AT4G10250.1,3702.AT4G30380.1,3702.AT4G34131.1,3702.AT5G20230.1,3702.AT5G20830.1,3702.AT5G24530.1,3702.AT5G42200.1,3702.AT5G62520.1,3702.AT5G64260.1	STZ,RAP2.12,AT1G66880,ADH1,UCP5,AT2G26190,PLA2A,AT3G14100,SUS4,PSK4,PAD4,ATHSP22.0,AT4G30380,UGT73B3,BCB,SUS1,DMR6,AT5G42200,SRO5,EXL2
GO:0009611	Response to wounding	20	182	0.5	0.001	3702.AT1G17420.1,3702.AT1G19180.1,3702.AT1G27730.1,3702.AT1G42540.1,3702.AT1G51760.1,3702.AT1G55480.1,3702.AT1G72450.1,3702.AT1G76690.1,3702.AT1G80840.1,3702.AT3G14840.2,3702.AT3G45140.1,3702.AT3G54420.1,3702.AT4G24220.1,3702.AT4G32940.1,3702.AT4G37760.1,3702.AT5G13930.1,3702.AT5G24090.1,3702.AT5G46050.1,3702.AT5G63450.1,3702.AT5G63970.1	LOX3,JAZ1,STZ,GLR3.3,IAR3,ZKT,JAZ6,OPR2,WRKY40,AT3G14840,LOX2,EP3,VEP1,GAMMA-VPE,SQE3,TT4,CHIA,PTR3,CYP94B1,RGLG3
GO:0009744	Response to sucrose	12	70	0.69	0.001	3702.AT1G10840.1,3702.AT1G21400.1,3702.AT1G22160.1,3702.AT1G61800.1,3702.AT1G69780.1,3702.AT1G77120.1,3702.AT2G24150.1,3702.AT3G04120.1,3702.AT3G63210.1,3702.AT4G30850.2,3702.AT5G20700.1,3702.AT5G20830.1	TIF3H1,AT1G21400,AT1G22160,GPT2,ATHB13,ADH1,HHP3,GAPC1,MARD1,HHP2,AT5G20700,SUS1
GO:0009753	Response to jasmonic acid	19	166	0.51	0.001	3702.AT1G17420.1,3702.AT1G19180.1,3702.AT1G42540.1,3702.AT1G44350.1,3702.AT1G72450.1,3702.AT2G39770.1,3702.AT3G26090.1,3702.AT3G45140.1,3702.AT3G51430.1,3702.AT4G14940.1,3702.AT4G19810.1,3702.AT4G23100.3,3702.AT4G32940.1,3702.AT4G37760.1,3702.AT5G07010.1,3702.AT5G13930.1,3702.AT5G46050.1,3702.AT5G47220.1,3702.AT5G63970.1	LOX3,JAZ1,GLR3.3,ILL6,JAZ6,CYT1,RGS1,LOX2,YLS2,AO1,ChiC,GSH1,GAMMA-VPE,SQE3,ST2A,TT4,PTR3,ERF2,RGLG3
GO:0009814	Defense response, incompatible interaction	18	151	0.53	0.001	3702.AT1G11350.1,3702.AT1G59870.1,3702.AT1G75040.1,3702.AT2G38470.1,3702.AT2G39200.1,3702.AT3G04720.1,3702.AT3G14840.2,3702.AT3G21630.1,3702.AT3G46530.1,3702.AT3G52430.1,3702.AT3G56710.1,3702.AT4G11650.1,3702.AT4G16260.1,3702.AT4G23100.3,3702.AT4G29810.2,3702.AT5G13010.1,3702.AT5G48485.1,3702.AT5G65600.1	SD1-13,ABCG36,PR5,WRKY33,MLO12,PR4,AT3G14840,CERK1,RPP13,PAD4,SIB1,OSM34,AT4G16260,GSH1,MKK2,EMB3011,DIR1,AT5G65600
GO:0046323	Glucose import	10	47	0.78	0.001	3702.AT1G11260.1,3702.AT1G19450.1,3702.AT1G20840.1,3702.AT1G30220.1,3702.AT2G48020.1,3702.AT3G03090.1,3702.AT3G18830.1,3702.AT3G19930.1,3702.AT3G19940.1,3702.AT5G61520.1	STP1,AT1G19450,TMT1,INT2,AT2G48020,VGT1,PMT5,STP4,AT3G19940,AT5G61520
GO:0009725	Response to hormone	77	1329	0.22	0.0012	3702.AT1G05510.1,3702.AT1G10840.1,3702.AT1G17420.1,3702.AT1G17550.1,3702.AT1G18390.2,3702.AT1G19180.1,3702.AT1G20440.1,3702.AT1G24020.2,3702.AT1G27730.1,3702.AT1G34210.1,3702.AT1G35710.1,3702.AT1G42540.1,3702.AT1G44350.1,3702.AT1G53700.1,3702.AT1G53910.1,3702.AT1G56600.1,3702.AT1G59870.1,3702.AT1G62300.1,3702.AT1G65790.1,3702.AT1G72450.1,3702.AT1G75750.1,3702.AT1G77120.1,3702.AT1G79200.1,3702.AT1…	AT1G05510,TIF3H1,LOX3,HAB2,AT1G18390,JAZ1,COR47,MLP423,STZ,SERK2,AT1G35710,GLR3.3,ILL6,WAG1,RAP2.12,GolS2,ABCG36,WRKY6,RK1,JAZ6,GASA1,ADH1,SCI1,GA2,AIR3,ACO3,CPK6,MIPS2,HHP3,AT2G26190,BAS1,PP2CG1,CYT1,ABCB4,RGLG1,ICME-LIKE2,PR4,AIR12,ACT2,PUR7,RGS1,AT3G28580,LOX2,YLS2,FER,EM1,PAD4,ABCG37,MARD1,ATPMEPCRB,GA1,AO1,ERF-1,ChiC,GSH1,AMY1,CRF4,HHP2,GAMMA-VPE,SQE3,CIPK14,ST2A,TT7,NAC083,TT4,SAUR20,NPH4,A…
GO:0071456	Cellular response to hypoxia	18	157	0.52	0.0014	3702.AT1G27730.1,3702.AT1G66880.1,3702.AT1G77120.1,3702.AT2G22500.1,3702.AT2G26190.1,3702.AT2G26560.1,3702.AT3G14100.1,3702.AT3G43190.1,3702.AT3G49780.1,3702.AT4G10250.1,3702.AT4G30380.1,3702.AT4G34131.1,3702.AT5G20230.1,3702.AT5G20830.1,3702.AT5G24530.1,3702.AT5G42200.1,3702.AT5G62520.1,3702.AT5G64260.1	STZ,AT1G66880,ADH1,UCP5,AT2G26190,PLA2A,AT3G14100,SUS4,PSK4,ATHSP22.0,AT4G30380,UGT73B3,BCB,SUS1,DMR6,AT5G42200,SRO5,EXL2
GO:0014070	Response to organic cyclic compound	24	260	0.42	0.0019	3702.AT1G05560.1,3702.AT1G11350.1,3702.AT1G34210.1,3702.AT1G59870.1,3702.AT1G75750.1,3702.AT1G77120.1,3702.AT1G80840.1,3702.AT2G26710.1,3702.AT2G29420.1,3702.AT2G29630.2,3702.AT2G37710.1,3702.AT3G50930.1,3702.AT3G51430.1,3702.AT3G51550.1,3702.AT3G52430.1,3702.AT3G53480.1,3702.AT4G02330.1,3702.AT4G13930.1,3702.AT4G32940.1,3702.AT5G24530.1,3702.AT5G46050.1,3702.AT5G48485.1,3702.AT5G51060.1,3702.AT5…	UGT75B1,SD1-13,SERK2,ABCG36,GASA1,ADH1,WRKY40,BAS1,GSTU7,THIC,LRK1,BCS1,YLS2,FER,PAD4,ABCG37,ATPMEPCRB,SHM4,GAMMA-VPE,DMR6,PTR3,DIR1,RHD2,AT5G65600
GO:0009414	Response to water deprivation	27	315	0.39	0.0021	3702.AT1G02930.1,3702.AT1G18390.2,3702.AT1G20440.1,3702.AT1G27730.1,3702.AT1G52340.1,3702.AT1G52690.1,3702.AT1G56600.1,3702.AT1G59870.1,3702.AT1G77120.1,3702.AT2G33700.1,3702.AT2G37040.1,3702.AT2G37770.2,3702.AT2G38470.1,3702.AT2G45960.3,3702.AT2G46140.1,3702.AT3G16640.1,3702.AT3G26090.1,3702.AT4G02280.1,3702.AT4G13850.1,3702.AT4G23400.1,3702.AT4G24020.1,3702.AT4G30960.1,3702.AT5G01820.1,3702.AT5…	GSTF6,AT1G18390,COR47,STZ,ABA2,LEA7,GolS2,ABCG36,ADH1,PP2CG1,PAL1,ChlAKR,WRKY33,PIP1B,AT2G46140,TCTP,RGS1,SUS3,GR-RBP2,PIP1;5,NLP7,SIP3,CIPK14,SUS1,CHIA,AATP1,HAI1
GO:1905039	Carboxylic acid transmembrane transport	15	118	0.56	0.0021	3702.AT1G08230.2,3702.AT1G61800.1,3702.AT1G69850.1,3702.AT1G71890.1,3702.AT1G77380.1,3702.AT2G01170.1,3702.AT2G22500.1,3702.AT2G39890.1,3702.AT4G35180.1,3702.AT5G20090.1,3702.AT5G23810.1,3702.AT5G33320.1,3702.AT5G40780.1,3702.AT5G41800.1,3702.AT5G50800.1	AT1G08230,GPT2,NRT1:2,SUC5,AAP3,GABP,UCP5,PROT1,LHT7,AT5G20090,AAP7,CUE1,LHT1,AT5G41800,SWEET13
GO:0016125	Sterol metabolic process	11	65	0.68	0.0022	3702.AT1G04010.1,3702.AT1G50430.1,3702.AT1G76490.1,3702.AT2G17370.1,3702.AT3G54250.1,3702.AT4G19230.2,3702.AT4G37760.1,3702.AT5G27450.2,3702.AT5G36110.1,3702.AT5G47770.1,3702.AT5G48230.2	PSAT1,DWF5,HMG1,HMG2,AT3G54250,CYP707A1,SQE3,MK,CYP716A1,FPS1,ACAT2
GO:0010200	Response to chitin	15	119	0.56	0.0023	3702.AT1G27730.1,3702.AT1G59870.1,3702.AT1G62300.1,3702.AT1G80840.1,3702.AT2G23770.1,3702.AT2G29060.1,3702.AT2G38470.1,3702.AT3G21630.1,3702.AT4G17500.1,3702.AT5G47220.1,3702.AT5G47230.1,3702.AT5G51190.1,3702.AT5G56960.1,3702.AT5G62020.1,3702.AT5G66850.1	STZ,ABCG36,WRKY6,WRKY40,LYK4,AT2G29060,WRKY33,CERK1,ERF-1,ERF2,ERF5,AT5G51190,AT5G56960,HSFB2A,MAPKKK5
GO:0031408	Oxylipin biosynthetic process	7	23	0.94	0.0023	3702.AT1G17420.1,3702.AT1G76690.1,3702.AT2G06050.2,3702.AT2G26560.1,3702.AT3G15850.1,3702.AT3G45140.1,3702.AT4G05160.1	LOX3,OPR2,OPR3,PLA2A,FAD5,LOX2,AT4G05160
GO:0007275	Multicellular organism development	115	2260	0.16	0.0026	3702.AT1G01550.1,3702.AT1G04010.1,3702.AT1G05010.1,3702.AT1G05510.1,3702.AT1G07890.8,3702.AT1G09540.1,3702.AT1G09970.2,3702.AT1G13120.1,3702.AT1G17020.1,3702.AT1G17260.1,3702.AT1G17420.1,3702.AT1G18390.2,3702.AT1G19180.1,3702.AT1G34210.1,3702.AT1G35680.1,3702.AT1G53500.1,3702.AT1G53700.1,3702.AT1G59870.1,3702.AT1G67170.1,3702.AT1G69490.1,3702.AT1G69780.1,3702.AT1G71890.1,3702.AT1G72970.1,3702.AT1…	BPS1,PSAT1,EFE,AT1G05510,APX1,MYB61,RLK7,GLE1,SRG1,AHA10,LOX3,AT1G18390,JAZ1,SERK2,RPL21C,MUM4,WAG1,ABCG36,AT1G67170,NAP,ATHB13,SUC5,HTH,AT1G74360,TPS1,LZF1,UBC35,SCI1,IMD2,AT2G01210,RPI2,AIR3,ACO3,OPR3,HEN2,SUR1,MGP1,MIPS2,AT2G22900,LHW,ASL5,C4H,LSH3,GSL8,PAL1,GPAT6,MLO12,PGAZAT,SHP2,BEN1,ABCB4,VGT1,XPO1B,GAPC1,MEE32,AT3G08640,SAG20,TCTP,ACT2,PMT5,ACA9,AT3G22490,PSK4,FER,PAD4,ABCG37,EP3,AT3G6080…
GO:0098542	Defense response to other organism	60	991	0.24	0.0027	3702.AT1G02930.1,3702.AT1G09770.1,3702.AT1G09970.2,3702.AT1G11350.1,3702.AT1G19180.1,3702.AT1G20440.1,3702.AT1G33520.1,3702.AT1G42540.1,3702.AT1G59870.1,3702.AT1G64550.1,3702.AT1G64790.2,3702.AT1G74360.1,3702.AT1G75040.1,3702.AT1G80840.1,3702.AT2G22240.1,3702.AT2G23770.1,3702.AT2G26560.1,3702.AT2G37710.1,3702.AT2G38470.1,3702.AT2G39200.1,3702.AT2G39770.1,3702.AT3G04720.1,3702.AT3G04790.1,3702.AT3…	GSTF6,CDC5,RLK7,SD1-13,JAZ1,COR47,MOS2,GLR3.3,ABCG36,ABCF3,ILA,AT1G74360,PR5,WRKY40,MIPS2,LYK4,PLA2A,LRK1,WRKY33,MLO12,CYT1,PR4,EMB3119,AT3G10190,HCHIB,AT3G14840,CES101,TCTP,AT3G19400,CERK1,CYP82G1,ATMIN7,RPP13,BCS1,FER,PAD4,SIB1,CRK25,OSM34,AT4G16260,GOX3,GSH1,MKK2,CYP83B1,CYP82C4,RPN8A,PA2,AT5G10530,EMB3011,DND1,DMR6,PTR3,ERF2,BIR1,DIR1,CB5-D,AT5G55830,ERF104,RGLG3,AT5G65600
GO:0006721	Terpenoid metabolic process	17	152	0.5	0.0028	3702.AT1G33750.1,3702.AT1G52340.1,3702.AT1G78440.1,3702.AT1G78955.1,3702.AT1G78960.1,3702.AT1G79460.1,3702.AT2G17370.1,3702.AT3G14520.1,3702.AT3G14540.1,3702.AT3G25180.1,3702.AT4G02780.1,3702.AT4G15560.1,3702.AT4G19230.2,3702.AT4G36810.1,3702.AT5G36110.1,3702.AT5G47770.1,3702.AT5G62790.2	AT1G33750,ABA2,ATGA2OX1,CAMS1,LUP2,GA2,HMG2,AT3G14520,AT3G14540,CYP82G1,GA1,CLA1,CYP707A1,GGPS1,CYP716A1,FPS1,DXR
GO:0006629	Lipid metabolic process	55	887	0.25	0.0029	3702.AT1G01120.1,3702.AT1G04010.1,3702.AT1G10670.3,3702.AT1G17420.1,3702.AT1G20560.1,3702.AT1G28590.1,3702.AT1G33750.1,3702.AT1G50430.1,3702.AT1G52340.1,3702.AT1G72970.1,3702.AT1G76490.1,3702.AT1G76690.1,3702.AT1G78440.1,3702.AT1G78955.1,3702.AT1G78960.1,3702.AT1G79460.1,3702.AT2G06050.2,3702.AT2G17370.1,3702.AT2G22240.1,3702.AT2G26560.1,3702.AT2G26710.1,3702.AT2G38110.1,3702.AT2G45400.1,3702.AT3…	KCS1,PSAT1,ACLA-1,LOX3,AAE1,AT1G28590,AT1G33750,DWF5,ABA2,HTH,HMG1,OPR2,ATGA2OX1,CAMS1,LUP2,GA2,OPR3,HMG2,MIPS2,PLA2A,BAS1,GPAT6,BEN1,ACLB-1,FAD2,AT3G14520,AT3G14540,FAD5,CYP82G1,AT3G26430,AT3G27950,LOX2,PAD4,AT3G54250,GA1,AT4G05160,CCT2,CLA1,NCED4,CYP707A1,VEP1,GGPS1,SQE3,GGR,AT5G04980,IPP1,PGSIP6,MK,CYP716A1,FPS1,ACAT2,SVL1,CER3,DXR,ACX2
GO:0009240	Isopentenyl diphosphate biosynthetic process	6	16	1.03	0.0029	3702.AT1G76490.1,3702.AT3G54250.1,3702.AT4G15560.1,3702.AT5G16440.1,3702.AT5G27450.2,3702.AT5G62790.2	HMG1,AT3G54250,CLA1,IPP1,MK,DXR
GO:0044255	Cellular lipid metabolic process	43	636	0.29	0.003	3702.AT1G01120.1,3702.AT1G04010.1,3702.AT1G17420.1,3702.AT1G20560.1,3702.AT1G33750.1,3702.AT1G52340.1,3702.AT1G72970.1,3702.AT1G76490.1,3702.AT1G76690.1,3702.AT1G78440.1,3702.AT1G78955.1,3702.AT1G78960.1,3702.AT1G79460.1,3702.AT2G06050.2,3702.AT2G17370.1,3702.AT2G22240.1,3702.AT2G26560.1,3702.AT2G38110.1,3702.AT3G06650.1,3702.AT3G12120.1,3702.AT3G14520.1,3702.AT3G14540.1,3702.AT3G15850.1,3702.AT3…	KCS1,PSAT1,LOX3,AAE1,AT1G33750,ABA2,HTH,HMG1,OPR2,ATGA2OX1,CAMS1,LUP2,GA2,OPR3,HMG2,MIPS2,PLA2A,GPAT6,ACLB-1,FAD2,AT3G14520,AT3G14540,FAD5,CYP82G1,LOX2,AT3G54250,GA1,AT4G05160,CCT2,CLA1,NCED4,CYP707A1,GGPS1,GGR,AT5G04980,IPP1,PGSIP6,MK,CYP716A1,FPS1,ACAT2,DXR,ACX2
GO:0010150	Leaf senescence	13	97	0.58	0.0036	3702.AT1G04010.1,3702.AT1G17020.1,3702.AT1G69490.1,3702.AT2G39200.1,3702.AT3G10985.1,3702.AT3G52430.1,3702.AT3G60800.1,3702.AT4G30910.1,3702.AT4G32940.1,3702.AT5G11520.1,3702.AT5G13180.1,3702.AT5G24530.1,3702.AT5G59220.1	PSAT1,SRG1,NAP,MLO12,SAG20,PAD4,AT3G60800,AT4G30910,GAMMA-VPE,ASP3,NAC083,DMR6,HAI1
GO:0016114	Terpenoid biosynthetic process	15	126	0.53	0.0036	3702.AT1G33750.1,3702.AT1G52340.1,3702.AT1G78440.1,3702.AT1G78955.1,3702.AT1G78960.1,3702.AT1G79460.1,3702.AT2G17370.1,3702.AT3G14520.1,3702.AT3G14540.1,3702.AT3G25180.1,3702.AT4G02780.1,3702.AT4G15560.1,3702.AT4G36810.1,3702.AT5G47770.1,3702.AT5G62790.2	AT1G33750,ABA2,ATGA2OX1,CAMS1,LUP2,GA2,HMG2,AT3G14520,AT3G14540,CYP82G1,GA1,CLA1,GGPS1,FPS1,DXR
GO:0048731	System development	85	1578	0.19	0.004	3702.AT1G01550.1,3702.AT1G04010.1,3702.AT1G05010.1,3702.AT1G05510.1,3702.AT1G07890.8,3702.AT1G09540.1,3702.AT1G13120.1,3702.AT1G17020.1,3702.AT1G17260.1,3702.AT1G17420.1,3702.AT1G18390.2,3702.AT1G19180.1,3702.AT1G35680.1,3702.AT1G53500.1,3702.AT1G53700.1,3702.AT1G59870.1,3702.AT1G67170.1,3702.AT1G69490.1,3702.AT1G69780.1,3702.AT1G71890.1,3702.AT1G78580.1,3702.AT1G78870.1,3702.AT1G79200.1,3702.AT2…	BPS1,PSAT1,EFE,AT1G05510,APX1,MYB61,GLE1,SRG1,AHA10,LOX3,AT1G18390,JAZ1,RPL21C,MUM4,WAG1,ABCG36,AT1G67170,NAP,ATHB13,SUC5,TPS1,UBC35,SCI1,AT2G01210,RPI2,AIR3,OPR3,HEN2,SUR1,MIPS2,AT2G22900,LHW,ASL5,LSH3,GPAT6,MLO12,PGAZAT,SHP2,ABCB4,GAPC1,MEE32,AT3G08640,SAG20,TCTP,ACT2,PMT5,FER,PAD4,ABCG37,EP3,AT3G60800,MARD1,SUS3,NOV,AT4G14300,GSH1,YSL1,CRF4,AT4G29140,AT4G30910,CYP83B1,ENP,GAMMA-VPE,EDA9,GGPS1,…
GO:0009409	Response to cold	29	370	0.35	0.0042	3702.AT1G01120.1,3702.AT1G20440.1,3702.AT1G27730.1,3702.AT1G35680.1,3702.AT1G52690.1,3702.AT1G56070.1,3702.AT1G56600.1,3702.AT1G77120.1,3702.AT2G16500.1,3702.AT2G31180.1,3702.AT2G37770.2,3702.AT2G38470.1,3702.AT2G39460.2,3702.AT3G22330.1,3702.AT4G02330.1,3702.AT4G04800.1,3702.AT4G13850.1,3702.AT4G17090.1,3702.AT4G29810.2,3702.AT5G01820.1,3702.AT5G12250.1,3702.AT5G20230.1,3702.AT5G20830.1,3702.AT5…	KCS1,COR47,STZ,RPL21C,LEA7,LOS1,GolS2,ADH1,ADC1,MYB14,ChlAKR,WRKY33,RPL23AA,PMH2,ATPMEPCRB,MSRB3,GR-RBP2,CT-BMY,MKK2,CIPK14,TUB6,BCB,SUS1,CHIA,AATP1,ERF5,HCF106,CRLK1,CHY1
GO:0005975	Carbohydrate metabolic process	54	887	0.24	0.0048	3702.AT1G01050.1,3702.AT1G01090.1,3702.AT1G12000.1,3702.AT1G22710.1,3702.AT1G23210.1,3702.AT1G26560.1,3702.AT1G26810.1,3702.AT1G55850.1,3702.AT1G56600.1,3702.AT1G71890.1,3702.AT1G78580.1,3702.AT2G05710.1,3702.AT2G16790.1,3702.AT2G22240.1,3702.AT2G22900.1,3702.AT2G31960.2,3702.AT2G32530.1,3702.AT2G35840.3,3702.AT2G36850.1,3702.AT2G39770.1,3702.AT2G41850.1,3702.AT3G02210.1,3702.AT3G04120.1,3702.AT3…	PPa1,At1g01090,AT1G12000,SUC2,GH9B6,BGLU40,GALT1,CSLE1,GolS2,SUC5,TPS1,ACO3,AT2G16790,MIPS2,AT2G22900,GSL03,CSLB03,AT2G35840,GSL8,CYT1,PGAZAT,COBL1,GAPC1,EMB3119,ASD1,HCHIB,BGAL1,ATPMEPCRC,BGLU44,SUS4,XTH31,GLDH,GATL2,EP3,BG3,AT3G59480,GAUT1,SUS3,ATPMEPCRB,AT4G16260,CT-BMY,ChiC,CSLG3,AMY1,AT4G26390,MAN6,AGAL1,AT5G15110,SUS1,CHIA,BXL1,BGLU41,SVL1,GT18
GO:0043603	Cellular amide metabolic process	42	632	0.28	0.0048	3702.AT1G01090.1,3702.AT1G02780.1,3702.AT1G02930.1,3702.AT1G02950.2,3702.AT1G10840.1,3702.AT1G26910.1,3702.AT1G35680.1,3702.AT1G50480.1,3702.AT1G56070.1,3702.AT1G72550.1,3702.AT1G76490.1,3702.AT1G78370.1,3702.AT2G24580.1,3702.AT2G29420.1,3702.AT2G29440.1,3702.AT2G29490.1,3702.AT2G39460.2,3702.AT2G39960.1,3702.AT2G41790.1,3702.AT3G05560.3,3702.AT3G06650.1,3702.AT3G09270.1,3702.AT3G16080.1,3702.AT3…	At1g01090,emb2386,GSTF6,GSTF4,TIF3H1,RPL10B,RPL21C,THFS,LOS1,AT1G72550,HMG1,GSTU20,AT2G24580,GSTU7,GSTU6,GSTU1,RPL23AA,AT2G39960,AT2G41790,AT3G05560,ACLB-1,GSTU8,AT3G16080,AT3G16780,RPL36AA,EIF4B1,AT3G54210,AT3G54250,RS27A,SHM4,GSH1,AT4G35160,EIF2A,ASN3,EMB3010,PGSIP6,MK,AT5G28060,OMT1,SYNC1,AT5G59850,AT5G65620
GO:0046942	Carboxylic acid transport	16	146	0.5	0.005	3702.AT1G08230.2,3702.AT1G61800.1,3702.AT1G69850.1,3702.AT1G71890.1,3702.AT1G77380.1,3702.AT2G01170.1,3702.AT2G22500.1,3702.AT2G39890.1,3702.AT4G35180.1,3702.AT5G20090.1,3702.AT5G23810.1,3702.AT5G33320.1,3702.AT5G40780.1,3702.AT5G41800.1,3702.AT5G46600.1,3702.AT5G50800.1	AT1G08230,GPT2,NRT1:2,SUC5,AAP3,GABP,UCP5,PROT1,LHT7,AT5G20090,AAP7,CUE1,LHT1,AT5G41800,AT5G46600,SWEET13
GO:0007568	Aging	14	118	0.53	0.0059	3702.AT1G04010.1,3702.AT1G05010.1,3702.AT1G17020.1,3702.AT1G69490.1,3702.AT2G39200.1,3702.AT3G10985.1,3702.AT3G52430.1,3702.AT3G60800.1,3702.AT4G30910.1,3702.AT4G32940.1,3702.AT5G11520.1,3702.AT5G13180.1,3702.AT5G24530.1,3702.AT5G59220.1	PSAT1,EFE,SRG1,NAP,MLO12,SAG20,PAD4,AT3G60800,AT4G30910,GAMMA-VPE,ASP3,NAC083,DMR6,HAI1
GO:0015718	Monocarboxylic acid transport	8	39	0.77	0.0059	3702.AT1G08230.2,3702.AT1G61800.1,3702.AT1G69850.1,3702.AT1G71890.1,3702.AT2G01170.1,3702.AT5G20090.1,3702.AT5G33320.1,3702.AT5G50800.1	AT1G08230,GPT2,NRT1:2,SUC5,GABP,AT5G20090,CUE1,SWEET13
GO:0044283	Small molecule biosynthetic process	41	619	0.28	0.0059	3702.AT1G01120.1,3702.AT1G11790.1,3702.AT1G17420.1,3702.AT1G50430.1,3702.AT1G50480.1,3702.AT1G52340.1,3702.AT1G76690.1,3702.AT1G78440.1,3702.AT1G79460.1,3702.AT1G80560.1,3702.AT2G06050.2,3702.AT2G20610.1,3702.AT2G22240.1,3702.AT2G26560.1,3702.AT2G29630.2,3702.AT2G30490.1,3702.AT2G37040.1,3702.AT2G39770.1,3702.AT3G04120.1,3702.AT3G06350.1,3702.AT3G06650.1,3702.AT3G12120.1,3702.AT3G15850.1,3702.AT3…	KCS1,ADT1,LOX3,DWF5,THFS,ABA2,OPR2,ATGA2OX1,GA2,IMD2,OPR3,SUR1,MIPS2,PLA2A,THIC,C4H,PAL1,CYT1,GAPC1,MEE32,ACLB-1,FAD2,FAD5,AT3G19480,LOX2,GLDH,CSR1,HMT2,GA1,AT4G05160,SHM4,CLA1,CYP83B1,EDA9,RSR4,VTE5,ASN3,NUDX19,SOS4,FPS1,GLT1
GO:1901617	Organic hydroxy compound biosynthetic process	17	165	0.47	0.0059	3702.AT1G17260.1,3702.AT1G50430.1,3702.AT1G52340.1,3702.AT1G64160.1,3702.AT1G76490.1,3702.AT2G17370.1,3702.AT2G22240.1,3702.AT2G45400.1,3702.AT3G54250.1,3702.AT4G23690.1,3702.AT4G37760.1,3702.AT5G01410.1,3702.AT5G04490.1,3702.AT5G27450.2,3702.AT5G37850.1,3702.AT5G47770.1,3702.AT5G54160.1	AHA10,DWF5,ABA2,DIR5,HMG1,HMG2,MIPS2,BEN1,AT3G54250,DIR6,SQE3,RSR4,VTE5,MK,SOS4,FPS1,OMT1
GO:1901701	Cellular response to oxygen-containing compound	40	599	0.28	0.0059	3702.AT1G05010.1,3702.AT1G10840.1,3702.AT1G11350.1,3702.AT1G12940.1,3702.AT1G17550.1,3702.AT1G18390.2,3702.AT1G19180.1,3702.AT1G24020.2,3702.AT1G34210.1,3702.AT1G42540.1,3702.AT1G52340.1,3702.AT1G59870.1,3702.AT1G65790.1,3702.AT1G75750.1,3702.AT1G77120.1,3702.AT1G78580.1,3702.AT1G79460.1,3702.AT2G17290.1,3702.AT2G20890.1,3702.AT2G23770.1,3702.AT2G29110.1,3702.AT3G01650.1,3702.AT3G19940.1,3702.AT3…	EFE,TIF3H1,SD1-13,NRT2.5,HAB2,AT1G18390,JAZ1,MLP423,SERK2,GLR3.3,ABA2,ABCG36,RK1,GASA1,ADH1,TPS1,GA2,CPK6,PSB29,LYK4,GLR2.8,RGLG1,AT3G19940,CERK1,RGS1,BCS1,FER,PAD4,ABCG37,GA1,SHM4,bHLH104,AO1,FSD3,CHIA,ERF2,DIR1,RGLG3,AT5G65600,MAPKKK5
GO:0071702	Organic substance transport	66	1170	0.21	0.0067	3702.AT1G06210.1,3702.AT1G08230.2,3702.AT1G09630.1,3702.AT1G11260.1,3702.AT1G13120.1,3702.AT1G19450.1,3702.AT1G20840.1,3702.AT1G22710.1,3702.AT1G27695.1,3702.AT1G28220.1,3702.AT1G28230.1,3702.AT1G30220.1,3702.AT1G50500.2,3702.AT1G61800.1,3702.AT1G69850.1,3702.AT1G71890.1,3702.AT1G77380.1,3702.AT2G01170.1,3702.AT2G03520.1,3702.AT2G17380.1,3702.AT2G20890.1,3702.AT2G22500.1,3702.AT2G36830.1,3702.AT2…	AT1G06210,AT1G08230,RAB11c,STP1,GLE1,AT1G19450,TMT1,SUC2,AT1G27695,PUP3,PUP1,INT2,HIT1,GPT2,NRT1:2,SUC5,AAP3,GABP,UPS4,AP19,PSB29,UCP5,GAMMA-TIP,LP1,PROT1,AT2G39960,AT2G48020,VGT1,XPO1B,ALIS1,RAB7B,PMT5,STP4,AT3G19940,PEX22,ATMIN7,ABCA2,ABCA7,PAT2,GDI2,AT3G60800,AT4G14300,RABB1C,RAB1C,CHX17,OPT5,AT4G33355,LHT7,PTR5,AT5G02530,AT5G20090,AAP7,CUE1,LHT1,AT5G41800,AT5G46040,PTR3,AT5G46600,DIR1,SWEET13…
GO:0071417	Cellular response to organonitrogen compound	8	40	0.76	0.0068	3702.AT1G42540.1,3702.AT1G59870.1,3702.AT2G23770.1,3702.AT2G29110.1,3702.AT3G21630.1,3702.AT3G53480.1,3702.AT4G13930.1,3702.AT5G66850.1	GLR3.3,ABCG36,LYK4,GLR2.8,CERK1,ABCG37,SHM4,MAPKKK5
GO:0009914	Hormone transport	11	78	0.6	0.0074	3702.AT1G28230.1,3702.AT1G53700.1,3702.AT1G59870.1,3702.AT2G47000.1,3702.AT3G53480.1,3702.AT3G62150.1,3702.AT4G13750.1,3702.AT4G29810.2,3702.AT4G30960.1,3702.AT4G31820.1,3702.AT5G13930.1	PUP1,WAG1,ABCG36,ABCB4,ABCG37,ABCB21,NOV,MKK2,SIP3,ENP,TT4
GO:0033554	Cellular response to stress	56	956	0.22	0.0083	3702.AT1G07890.8,3702.AT1G09770.1,3702.AT1G16890.3,3702.AT1G18390.2,3702.AT1G21400.1,3702.AT1G27730.1,3702.AT1G45000.1,3702.AT1G59870.1,3702.AT1G62300.1,3702.AT1G66880.1,3702.AT1G77120.1,3702.AT1G78580.1,3702.AT1G78870.1,3702.AT2G16430.2,3702.AT2G22240.1,3702.AT2G22500.1,3702.AT2G26190.1,3702.AT2G26560.1,3702.AT2G30110.1,3702.AT2G38470.1,3702.AT3G09640.1,3702.AT3G12500.1,3702.AT3G12580.1,3702.AT3…	APX1,CDC5,UBC36,AT1G18390,AT1G21400,STZ,AT1G45000,ABCG36,WRKY6,AT1G66880,ADH1,TPS1,UBC35,PAP10,MIPS2,UCP5,AT2G26190,PLA2A,UBA1,WRKY33,APX2,HCHIB,HSP70,AT3G14100,AT3G19400,SUS4,RPP13,PSK4,BCS1,PAD4,MSH6,MSRB3,ATHSP22.0,GSH1,MKK2,AT4G30380,CYP83B1,UGT73B3,HSF4,WRKY26,WRKY75,DND1,BCB,SUS1,FSD3,PDR2,CHIA,DMR6,AT5G42200,AT5G47550,CIPK21,HSFB2A,SRO5,GRXC1,EXL2,MAPKKK5
GO:0048827	Phyllome development	31	430	0.31	0.0089	3702.AT1G04010.1,3702.AT1G17020.1,3702.AT1G17420.1,3702.AT1G53700.1,3702.AT1G59870.1,3702.AT1G69490.1,3702.AT1G69780.1,3702.AT1G79200.1,3702.AT2G06050.2,3702.AT2G30130.1,3702.AT2G31160.1,3702.AT2G39200.1,3702.AT2G41850.1,3702.AT2G42830.2,3702.AT3G08640.1,3702.AT3G10985.1,3702.AT3G52430.1,3702.AT3G60800.1,3702.AT4G27950.1,3702.AT4G30910.1,3702.AT4G31820.1,3702.AT4G32940.1,3702.AT5G05560.1,3702.AT5…	PSAT1,SRG1,LOX3,WAG1,ABCG36,NAP,ATHB13,SCI1,OPR3,ASL5,LSH3,MLO12,PGAZAT,SHP2,AT3G08640,SAG20,PAD4,AT3G60800,CRF4,AT4G30910,ENP,GAMMA-VPE,EMB2771,RPN8A,ASP3,NAC083,XIK,NPH4,DMR6,SWEET13,HAI1
GO:0098656	Anion transmembrane transport	23	278	0.37	0.0092	3702.AT1G08230.2,3702.AT1G12940.1,3702.AT1G61800.1,3702.AT1G67940.1,3702.AT1G69850.1,3702.AT1G71890.1,3702.AT1G77380.1,3702.AT2G01170.1,3702.AT2G22500.1,3702.AT2G39890.1,3702.AT3G06100.1,3702.AT3G06370.1,3702.AT3G51895.1,3702.AT3G54700.1,3702.AT4G35180.1,3702.AT5G19600.1,3702.AT5G20090.1,3702.AT5G23810.1,3702.AT5G33320.1,3702.AT5G40780.1,3702.AT5G41800.1,3702.AT5G50800.1,3702.AT5G62680.1	AT1G08230,NRT2.5,GPT2,ABCI17,NRT1:2,SUC5,AAP3,GABP,UCP5,PROT1,NIP7;1,NHX4,SULTR3;1,PHT1;7,LHT7,SULTR3;5,AT5G20090,AAP7,CUE1,LHT1,AT5G41800,SWEET13,GTR2
GO:0120252	Hydrocarbon metabolic process	10	67	0.63	0.0092	3702.AT1G02500.1,3702.AT1G05010.1,3702.AT1G33750.1,3702.AT3G14520.1,3702.AT3G14540.1,3702.AT3G25180.1,3702.AT4G19170.1,3702.AT4G36810.1,3702.AT4G38460.1,3702.AT5G57800.1	SAM1,EFE,AT1G33750,AT3G14520,AT3G14540,CYP82G1,NCED4,GGPS1,GGR,CER3
GO:0010154	Fruit development	37	553	0.28	0.0093	3702.AT1G01550.1,3702.AT1G05010.1,3702.AT1G05510.1,3702.AT1G07890.8,3702.AT1G09540.1,3702.AT1G13120.1,3702.AT1G17260.1,3702.AT1G35680.1,3702.AT1G53500.1,3702.AT1G53700.1,3702.AT1G59870.1,3702.AT1G69490.1,3702.AT1G69780.1,3702.AT1G71890.1,3702.AT1G78580.1,3702.AT2G01210.1,3702.AT2G22240.1,3702.AT2G22900.1,3702.AT3G04120.1,3702.AT3G06350.1,3702.AT3G08640.1,3702.AT3G16640.1,3702.AT3G54420.1,3702.AT3…	BPS1,EFE,AT1G05510,APX1,MYB61,GLE1,AHA10,RPL21C,MUM4,WAG1,ABCG36,NAP,ATHB13,SUC5,TPS1,AT2G01210,MIPS2,AT2G22900,GAPC1,MEE32,AT3G08640,TCTP,EP3,MARD1,SUS3,NOV,YSL1,ENP,EDA9,GGPS1,EMB2771,EMB3011,XIK,AATP1,BXL1,SWEET13,SYNC1
GO:0048544	Recognition of pollen	10	68	0.62	0.0099	3702.AT1G11300.1,3702.AT1G11330.2,3702.AT1G11350.1,3702.AT1G34300.1,3702.AT1G61610.1,3702.AT1G65790.1,3702.AT2G19130.1,3702.AT4G00340.1,3702.AT4G27290.1,3702.AT5G24080.1	AT1G11300,AT1G11330,SD1-13,AT1G34300,AT1G61610,RK1,AT2G19130,RLK4,AT4G27290,AT5G24080
GO:0048316	Seed development	35	518	0.29	0.0111	3702.AT1G01550.1,3702.AT1G05510.1,3702.AT1G07890.8,3702.AT1G09540.1,3702.AT1G13120.1,3702.AT1G17260.1,3702.AT1G35680.1,3702.AT1G53500.1,3702.AT1G53700.1,3702.AT1G59870.1,3702.AT1G69490.1,3702.AT1G69780.1,3702.AT1G71890.1,3702.AT1G78580.1,3702.AT2G01210.1,3702.AT2G22240.1,3702.AT2G22900.1,3702.AT3G04120.1,3702.AT3G06350.1,3702.AT3G08640.1,3702.AT3G16640.1,3702.AT3G54420.1,3702.AT3G63210.1,3702.AT4…	BPS1,AT1G05510,APX1,MYB61,GLE1,AHA10,RPL21C,MUM4,WAG1,ABCG36,NAP,ATHB13,SUC5,TPS1,AT2G01210,MIPS2,AT2G22900,GAPC1,MEE32,AT3G08640,TCTP,EP3,MARD1,SUS3,NOV,YSL1,ENP,EDA9,GGPS1,EMB2771,EMB3011,AATP1,BXL1,SWEET13,SYNC1
GO:0099402	Plant organ development	52	881	0.23	0.0111	3702.AT1G01550.1,3702.AT1G04010.1,3702.AT1G09540.1,3702.AT1G17020.1,3702.AT1G17420.1,3702.AT1G53700.1,3702.AT1G59870.1,3702.AT1G69490.1,3702.AT1G69780.1,3702.AT1G78870.1,3702.AT1G79200.1,3702.AT2G04160.1,3702.AT2G06050.2,3702.AT2G06990.1,3702.AT2G20610.1,3702.AT2G27230.2,3702.AT2G30130.1,3702.AT2G31160.1,3702.AT2G39200.1,3702.AT2G41850.1,3702.AT2G42830.2,3702.AT2G47000.1,3702.AT3G08640.1,3702.AT3…	BPS1,PSAT1,MYB61,SRG1,LOX3,WAG1,ABCG36,NAP,ATHB13,UBC35,SCI1,AIR3,OPR3,HEN2,SUR1,LHW,ASL5,LSH3,MLO12,PGAZAT,SHP2,ABCB4,AT3G08640,SAG20,TCTP,ACT2,PMT5,FER,PAD4,ABCG37,AT3G60800,NOV,CRF4,AT4G29140,AT4G30910,CYP83B1,ENP,GAMMA-VPE,JKD,EMB2771,RPN8A,ASP3,EMB3011,WRKY75,NAC083,XIK,NPH4,DMR6,SOS4,SWEET13,RHD2,HAI1
GO:0010817	Regulation of hormone levels	20	229	0.4	0.0113	3702.AT1G28230.1,3702.AT1G44350.1,3702.AT1G50430.1,3702.AT1G51760.1,3702.AT1G53700.1,3702.AT1G59870.1,3702.AT2G20610.1,3702.AT2G26710.1,3702.AT2G45400.1,3702.AT2G47000.1,3702.AT3G53480.1,3702.AT3G62150.1,3702.AT4G13750.1,3702.AT4G29810.2,3702.AT4G30960.1,3702.AT4G31500.1,3702.AT4G31820.1,3702.AT4G35160.1,3702.AT5G13930.1,3702.AT5G54160.1	PUP1,ILL6,DWF5,IAR3,WAG1,ABCG36,SUR1,BAS1,BEN1,ABCB4,ABCG37,ABCB21,NOV,MKK2,SIP3,CYP83B1,ENP,AT4G35160,TT4,OMT1
GO:0009404	Toxin metabolic process	9	57	0.65	0.0121	3702.AT1G02930.1,3702.AT1G02950.2,3702.AT1G78370.1,3702.AT2G29420.1,3702.AT2G29440.1,3702.AT2G29490.1,3702.AT2G38470.1,3702.AT3G09270.1,3702.AT4G23100.3	GSTF6,GSTF4,GSTU20,GSTU7,GSTU6,GSTU1,WRKY33,GSTU8,GSH1
GO:0120251	Hydrocarbon biosynthetic process	9	57	0.65	0.0121	3702.AT1G02500.1,3702.AT1G05010.1,3702.AT1G33750.1,3702.AT3G14520.1,3702.AT3G14540.1,3702.AT3G25180.1,3702.AT4G36810.1,3702.AT4G38460.1,3702.AT5G57800.1	SAM1,EFE,AT1G33750,AT3G14520,AT3G14540,CYP82G1,GGPS1,GGR,CER3
GO:0009056	Catabolic process	82	1576	0.17	0.0123	3702.AT1G01090.1,3702.AT1G02560.1,3702.AT1G02930.1,3702.AT1G02950.2,3702.AT1G04010.1,3702.AT1G05890.2,3702.AT1G07890.8,3702.AT1G11840.6,3702.AT1G12000.1,3702.AT1G15920.2,3702.AT1G19190.1,3702.AT1G21400.1,3702.AT1G23210.1,3702.AT1G28590.1,3702.AT1G45000.1,3702.AT1G47480.1,3702.AT1G59870.1,3702.AT1G77120.1,3702.AT1G78370.1,3702.AT1G78440.1,3702.AT1G78870.1,3702.AT2G06990.1,3702.AT2G16500.1,3702.AT2…	At1g01090,CLPP5,GSTF6,GSTF4,PSAT1,ARI5,APX1,GLX1,AT1G12000,AT1G15920,AT1G19190,AT1G21400,GH9B6,AT1G28590,AT1G45000,AT1G47480,ABCG36,ADH1,GSTU20,ATGA2OX1,UBC35,HEN2,ADC1,AT2G16790,AT2G17760,PSB29,PLA2A,GSTU7,GSTU6,GSTU1,UBA1,PAL1,AT2G41480,AT2G41790,PGAZAT,ICME-LIKE2,GAPC1,GSTU8,APX2,ASD1,HCHIB,ATPMEPCRC,AT3G19400,AT3G26430,AT3G27950,XTH31,AT3G49960,PAD4,EP3,GT72B1,ATPMEPCRB,AT4G10150,SHM4,RHF1A,C…
GO:0019438	Aromatic compound biosynthetic process	43	692	0.25	0.0128	3702.AT1G01090.1,3702.AT1G07890.8,3702.AT1G11790.1,3702.AT1G17260.1,3702.AT1G44446.1,3702.AT1G50480.1,3702.AT1G53500.1,3702.AT1G60440.1,3702.AT1G64160.1,3702.AT1G72680.1,3702.AT2G20610.1,3702.AT2G29630.2,3702.AT2G31160.1,3702.AT2G36880.2,3702.AT2G37040.1,3702.AT2G38470.1,3702.AT2G39770.1,3702.AT3G06350.1,3702.AT3G06650.1,3702.AT3G19450.1,3702.AT3G21110.1,3702.AT3G22320.1,3702.AT3G24503.1,3702.AT4…	At1g01090,APX1,ADT1,AHA10,CH1,THFS,MUM4,PANK1,DIR5,CADG,SUR1,THIC,LSH3,MAT3,PAL1,WRKY33,CYT1,MEE32,ACLB-1,ATCAD4,PUR7,NRPB5,ALDH2C4,GT72B1,CLA1,INP1,GSH1,DIR6,AT4G26220,CYP83B1,CCoAOMT1,AT4G35160,CAD6,AT4G39230,RSR4,PRX52,IPP1,NUDX19,FC-I,SOS4,HCT,OMT1,ORF25
GO:1901699	Cellular response to nitrogen compound	9	58	0.65	0.0131	3702.AT1G12940.1,3702.AT1G42540.1,3702.AT1G59870.1,3702.AT2G23770.1,3702.AT2G29110.1,3702.AT3G21630.1,3702.AT3G53480.1,3702.AT4G13930.1,3702.AT5G66850.1	NRT2.5,GLR3.3,ABCG36,LYK4,GLR2.8,CERK1,ABCG37,SHM4,MAPKKK5
GO:0006807	Nitrogen compound metabolic process	230	5335	0.09	0.0136	3702.AT1G01090.1,3702.AT1G02170.1,3702.AT1G02560.1,3702.AT1G02780.1,3702.AT1G02840.1,3702.AT1G02930.1,3702.AT1G02950.2,3702.AT1G03330.1,3702.AT1G05560.1,3702.AT1G05890.2,3702.AT1G09770.1,3702.AT1G09970.2,3702.AT1G10840.1,3702.AT1G11300.1,3702.AT1G11330.2,3702.AT1G11350.1,3702.AT1G11790.1,3702.AT1G12000.1,3702.AT1G12940.1,3702.AT1G15510.1,3702.AT1G15920.2,3702.AT1G16890.3,3702.AT1G17550.1,3702.AT1…	At1g01090,MC1,CLPP5,emb2386,SR34,GSTF6,GSTF4,LSM2,UGT75B1,ARI5,CDC5,RLK7,TIF3H1,AT1G11300,AT1G11330,SD1-13,ADT1,AT1G12000,NRT2.5,ECB2,AT1G15920,UBC36,HAB2,AT1G18390,AT1G21400,GALT1,RPL10B,RKF1,SERK2,AT1G34300,RPL21C,AT1G35710,CH1,AT1G45000,THFS,ABA2,AT1G53430,AT1G53440,MUM4,WAG1,ZKT,LOS1,AT1G56130,AT1G56140,ABCG36,PANK1,AT1G61610,RK1,AT1G66880,AT1G66920,NRT1:2,AT1G72550,scpl6,AT1G74360,HMG1,AT1G7…
GO:0048366	Leaf development	23	290	0.36	0.0143	3702.AT1G04010.1,3702.AT1G17020.1,3702.AT1G53700.1,3702.AT1G59870.1,3702.AT1G69490.1,3702.AT1G69780.1,3702.AT2G30130.1,3702.AT2G39200.1,3702.AT3G08640.1,3702.AT3G10985.1,3702.AT3G52430.1,3702.AT3G60800.1,3702.AT4G27950.1,3702.AT4G30910.1,3702.AT4G31820.1,3702.AT4G32940.1,3702.AT5G05780.1,3702.AT5G11520.1,3702.AT5G13180.1,3702.AT5G20490.1,3702.AT5G20730.1,3702.AT5G24530.1,3702.AT5G59220.1	PSAT1,SRG1,WAG1,ABCG36,NAP,ATHB13,ASL5,MLO12,AT3G08640,SAG20,PAD4,AT3G60800,CRF4,AT4G30910,ENP,GAMMA-VPE,RPN8A,ASP3,NAC083,XIK,NPH4,DMR6,HAI1
GO:0022414	Reproductive process	75	1429	0.18	0.0164	3702.AT1G01550.1,3702.AT1G05010.1,3702.AT1G05510.1,3702.AT1G07890.8,3702.AT1G09540.1,3702.AT1G11300.1,3702.AT1G11330.2,3702.AT1G11350.1,3702.AT1G13120.1,3702.AT1G17260.1,3702.AT1G17420.1,3702.AT1G18390.2,3702.AT1G19180.1,3702.AT1G34210.1,3702.AT1G34300.1,3702.AT1G35680.1,3702.AT1G53500.1,3702.AT1G53700.1,3702.AT1G59870.1,3702.AT1G61610.1,3702.AT1G65790.1,3702.AT1G67170.1,3702.AT1G69490.1,3702.AT1…	BPS1,EFE,AT1G05510,APX1,MYB61,AT1G11300,AT1G11330,SD1-13,GLE1,AHA10,LOX3,AT1G18390,JAZ1,SERK2,AT1G34300,RPL21C,MUM4,WAG1,ABCG36,AT1G61610,RK1,AT1G67170,NAP,ATHB13,SUC5,TPS1,SCI1,AT2G01210,RPI2,OPR3,HEN2,AT2G19130,MIPS2,AT2G22900,LSH3,GSL8,MAT3,GPAT6,PGAZAT,SHP2,XPO1B,GAPC1,MEE32,AT3G08640,TCTP,ACA9,FER,EP3,MARD1,RLK4,MSH6,SUS3,NOV,AT4G14300,RAB1C,GSH1,YSL1,AT4G27290,ENP,EDA9,GGPS1,PTR5,EMB2771,PA…
GO:0060918	Auxin transport	10	75	0.58	0.0182	3702.AT1G53700.1,3702.AT1G59870.1,3702.AT2G47000.1,3702.AT3G53480.1,3702.AT3G62150.1,3702.AT4G13750.1,3702.AT4G29810.2,3702.AT4G30960.1,3702.AT4G31820.1,3702.AT5G13930.1	WAG1,ABCG36,ABCB4,ABCG37,ABCB21,NOV,MKK2,SIP3,ENP,TT4
GO:0006575	Cellular modified amino acid metabolic process	12	105	0.51	0.0189	3702.AT1G02930.1,3702.AT1G02950.2,3702.AT1G50480.1,3702.AT1G78370.1,3702.AT2G24580.1,3702.AT2G29420.1,3702.AT2G29440.1,3702.AT2G29490.1,3702.AT3G09270.1,3702.AT3G63250.1,3702.AT4G13930.1,3702.AT4G23100.3	GSTF6,GSTF4,THFS,GSTU20,AT2G24580,GSTU7,GSTU6,GSTU1,GSTU8,HMT2,SHM4,GSH1
GO:0010942	Positive regulation of cell death	6	26	0.82	0.019	3702.AT1G02170.1,3702.AT1G79330.1,3702.AT2G31880.1,3702.AT3G52430.1,3702.AT5G10530.1,3702.AT5G65600.1	MC1,MC5,SOBIR1,PAD4,AT5G10530,AT5G65600
GO:0044262	Cellular carbohydrate metabolic process	29	420	0.29	0.0225	3702.AT1G01050.1,3702.AT1G12000.1,3702.AT1G22710.1,3702.AT1G23210.1,3702.AT1G26810.1,3702.AT1G55850.1,3702.AT1G71890.1,3702.AT1G78580.1,3702.AT2G05710.1,3702.AT2G16790.1,3702.AT2G22240.1,3702.AT2G31960.2,3702.AT2G32530.1,3702.AT2G35840.3,3702.AT2G36850.1,3702.AT2G39770.1,3702.AT3G02210.1,3702.AT3G10740.1,3702.AT3G43190.1,3702.AT3G44990.1,3702.AT3G59480.1,3702.AT3G61130.1,3702.AT4G02280.1,3702.AT4…	PPa1,AT1G12000,SUC2,GH9B6,GALT1,CSLE1,SUC5,TPS1,ACO3,AT2G16790,MIPS2,GSL03,CSLB03,AT2G35840,GSL8,CYT1,COBL1,ASD1,SUS4,XTH31,AT3G59480,GAUT1,SUS3,CT-BMY,CSLG3,SUS1,BXL1,SVL1,GT18
GO:0009791	Post-embryonic development	66	1237	0.18	0.0226	3702.AT1G01550.1,3702.AT1G05510.1,3702.AT1G07890.8,3702.AT1G09540.1,3702.AT1G09970.2,3702.AT1G13120.1,3702.AT1G17260.1,3702.AT1G17420.1,3702.AT1G18390.2,3702.AT1G19180.1,3702.AT1G35680.1,3702.AT1G53500.1,3702.AT1G53700.1,3702.AT1G59870.1,3702.AT1G67170.1,3702.AT1G69490.1,3702.AT1G69780.1,3702.AT1G71890.1,3702.AT1G74360.1,3702.AT1G78580.1,3702.AT1G78600.2,3702.AT1G79200.1,3702.AT2G01210.1,3702.AT2…	BPS1,AT1G05510,APX1,MYB61,RLK7,GLE1,AHA10,LOX3,AT1G18390,JAZ1,RPL21C,MUM4,WAG1,ABCG36,AT1G67170,NAP,ATHB13,SUC5,AT1G74360,TPS1,LZF1,SCI1,AT2G01210,RPI2,AIR3,ACO3,OPR3,HEN2,MIPS2,AT2G22900,LSH3,GPAT6,PGAZAT,SHP2,VGT1,GAPC1,MEE32,AT3G08640,TCTP,PMT5,AT3G22490,FER,EP3,MARD1,SUS3,NOV,GR-RBP2,AT4G14300,GSH1,YSL1,ENP,EDA9,GGPS1,MAN6,EMB2771,PA2,AT5G10310,EMB3011,WRKY75,XIK,NPH4,AATP1,BXL1,SWEET13,SVL1,…
GO:0042214	Terpene metabolic process	7	40	0.7	0.0283	3702.AT1G33750.1,3702.AT3G14520.1,3702.AT3G14540.1,3702.AT3G25180.1,3702.AT4G19170.1,3702.AT4G36810.1,3702.AT4G38460.1	AT1G33750,AT3G14520,AT3G14540,CYP82G1,NCED4,GGPS1,GGR
GO:0005984	Disaccharide metabolic process	9	67	0.58	0.0308	3702.AT1G01050.1,3702.AT1G22710.1,3702.AT1G71890.1,3702.AT1G78580.1,3702.AT2G35840.3,3702.AT3G43190.1,3702.AT4G02280.1,3702.AT4G17090.1,3702.AT5G20830.1	PPa1,SUC2,SUC5,TPS1,AT2G35840,SUS4,SUS3,CT-BMY,SUS1
GO:0016126	Sterol biosynthetic process	7	41	0.69	0.0318	3702.AT1G50430.1,3702.AT1G76490.1,3702.AT2G17370.1,3702.AT3G54250.1,3702.AT4G37760.1,3702.AT5G27450.2,3702.AT5G47770.1	DWF5,HMG1,HMG2,AT3G54250,SQE3,MK,FPS1
GO:0009751	Response to salicylic acid	13	129	0.46	0.0319	3702.AT1G05560.1,3702.AT1G11350.1,3702.AT1G80840.1,3702.AT2G29420.1,3702.AT2G37710.1,3702.AT3G50930.1,3702.AT3G51430.1,3702.AT3G52430.1,3702.AT4G32940.1,3702.AT5G24530.1,3702.AT5G46050.1,3702.AT5G48485.1,3702.AT5G65600.1	UGT75B1,SD1-13,WRKY40,GSTU7,LRK1,BCS1,YLS2,PAD4,GAMMA-VPE,DMR6,PTR3,DIR1,AT5G65600
GO:0031347	Regulation of defense response	19	235	0.36	0.0322	3702.AT1G09770.1,3702.AT1G19180.1,3702.AT1G33520.1,3702.AT1G42540.1,3702.AT1G44350.1,3702.AT1G59870.1,3702.AT1G72450.1,3702.AT1G80840.1,3702.AT2G31880.1,3702.AT3G14840.2,3702.AT3G19400.1,3702.AT3G21630.1,3702.AT3G52430.1,3702.AT4G18360.1,3702.AT4G29140.1,3702.AT5G47220.1,3702.AT5G48380.1,3702.AT5G65600.1,3702.AT5G66850.1	CDC5,JAZ1,MOS2,GLR3.3,ILL6,ABCG36,JAZ6,WRKY40,SOBIR1,AT3G14840,AT3G19400,CERK1,PAD4,GOX3,AT4G29140,ERF2,BIR1,AT5G65600,MAPKKK5
GO:0046246	Terpene biosynthetic process	6	30	0.76	0.0346	3702.AT1G33750.1,3702.AT3G14520.1,3702.AT3G14540.1,3702.AT3G25180.1,3702.AT4G36810.1,3702.AT4G38460.1	AT1G33750,AT3G14520,AT3G14540,CYP82G1,GGPS1,GGR
GO:0002215	Defense response to nematode	3	4	1.33	0.0348	3702.AT1G74360.1,3702.AT4G16260.1,3702.AT5G06720.1	AT1G74360,AT4G16260,PA2
GO:0009694	Jasmonic acid metabolic process	7	42	0.68	0.035	3702.AT1G44350.1,3702.AT1G76690.1,3702.AT2G06050.2,3702.AT3G45140.1,3702.AT4G05160.1,3702.AT5G07010.1,3702.AT5G63450.1	ILL6,OPR2,OPR3,LOX2,AT4G05160,ST2A,CYP94B1
GO:0015711	Organic anion transport	18	219	0.37	0.0354	3702.AT1G08230.2,3702.AT1G61800.1,3702.AT1G69850.1,3702.AT1G71890.1,3702.AT1G77380.1,3702.AT2G01170.1,3702.AT2G22500.1,3702.AT2G39890.1,3702.AT3G12740.1,3702.AT4G35180.1,3702.AT5G20090.1,3702.AT5G23810.1,3702.AT5G33320.1,3702.AT5G40780.1,3702.AT5G41800.1,3702.AT5G46600.1,3702.AT5G50800.1,3702.AT5G62680.1	AT1G08230,GPT2,NRT1:2,SUC5,AAP3,GABP,UCP5,PROT1,ALIS1,LHT7,AT5G20090,AAP7,CUE1,LHT1,AT5G41800,AT5G46600,SWEET13,GTR2
GO:0006749	Glutathione metabolic process	8	56	0.61	0.0386	3702.AT1G02930.1,3702.AT1G02950.2,3702.AT1G78370.1,3702.AT2G29420.1,3702.AT2G29440.1,3702.AT2G29490.1,3702.AT3G09270.1,3702.AT4G23100.3	GSTF6,GSTF4,GSTU20,GSTU7,GSTU6,GSTU1,GSTU8,GSH1
GO:0009651	Response to salt stress	27	397	0.29	0.0386	3702.AT1G27730.1,3702.AT1G56600.1,3702.AT1G59870.1,3702.AT1G77120.1,3702.AT2G16500.1,3702.AT2G26190.1,3702.AT2G33700.1,3702.AT2G37770.2,3702.AT2G38470.1,3702.AT2G39770.1,3702.AT3G06370.1,3702.AT3G55270.1,3702.AT4G10250.1,3702.AT4G13850.1,3702.AT4G19810.1,3702.AT4G29810.2,3702.AT4G30960.1,3702.AT5G01410.1,3702.AT5G01820.1,3702.AT5G13180.1,3702.AT5G24090.1,3702.AT5G25610.1,3702.AT5G37850.1,3702.AT5…	STZ,GolS2,ABCG36,ADH1,ADC1,AT2G26190,PP2CG1,ChlAKR,WRKY33,CYT1,NHX4,MKP1,ATHSP22.0,GR-RBP2,ChiC,MKK2,SIP3,RSR4,CIPK14,NAC083,CHIA,RD22,SOS4,AATP1,PTR3,CIPK21,SRO5
GO:0005976	Polysaccharide metabolic process	28	418	0.28	0.0388	3702.AT1G23210.1,3702.AT1G26810.1,3702.AT1G55850.1,3702.AT2G22900.1,3702.AT2G31960.2,3702.AT2G32530.1,3702.AT2G36850.1,3702.AT2G39770.1,3702.AT2G41850.1,3702.AT3G02210.1,3702.AT3G10740.1,3702.AT3G12500.1,3702.AT3G14300.1,3702.AT3G44990.1,3702.AT3G50760.1,3702.AT3G54420.1,3702.AT3G59480.1,3702.AT3G61130.1,3702.AT4G02280.1,3702.AT4G02330.1,3702.AT4G17090.1,3702.AT4G19810.1,3702.AT4G23990.1,3702.AT5…	GH9B6,GALT1,CSLE1,AT2G22900,GSL03,CSLB03,GSL8,CYT1,PGAZAT,COBL1,ASD1,HCHIB,ATPMEPCRC,XTH31,GATL2,EP3,AT3G59480,GAUT1,SUS3,ATPMEPCRB,CT-BMY,ChiC,CSLG3,AT5G15110,CHIA,BXL1,SVL1,GT18
GO:0080134	Regulation of response to stress	24	340	0.3	0.0432	3702.AT1G09770.1,3702.AT1G19180.1,3702.AT1G33520.1,3702.AT1G42540.1,3702.AT1G44350.1,3702.AT1G59870.1,3702.AT1G72450.1,3702.AT1G77120.1,3702.AT1G80840.1,3702.AT2G20890.1,3702.AT2G31880.1,3702.AT3G01650.1,3702.AT3G14840.2,3702.AT3G19400.1,3702.AT3G21630.1,3702.AT3G52430.1,3702.AT4G14300.1,3702.AT4G18360.1,3702.AT4G29140.1,3702.AT5G47220.1,3702.AT5G48380.1,3702.AT5G52440.1,3702.AT5G65600.1,3702.AT5…	CDC5,JAZ1,MOS2,GLR3.3,ILL6,ABCG36,JAZ6,ADH1,WRKY40,PSB29,SOBIR1,RGLG1,AT3G14840,AT3G19400,CERK1,PAD4,AT4G14300,GOX3,AT4G29140,ERF2,BIR1,HCF106,AT5G65600,MAPKKK5
GO:0006820	Anion transport	25	362	0.29	0.0459	3702.AT1G08230.2,3702.AT1G12940.1,3702.AT1G61800.1,3702.AT1G67940.1,3702.AT1G69850.1,3702.AT1G71890.1,3702.AT1G77380.1,3702.AT2G01170.1,3702.AT2G22500.1,3702.AT2G39890.1,3702.AT3G06100.1,3702.AT3G06370.1,3702.AT3G12740.1,3702.AT3G51895.1,3702.AT3G54700.1,3702.AT4G35180.1,3702.AT5G19600.1,3702.AT5G20090.1,3702.AT5G23810.1,3702.AT5G33320.1,3702.AT5G40780.1,3702.AT5G41800.1,3702.AT5G46600.1,3702.AT5…	AT1G08230,NRT2.5,GPT2,ABCI17,NRT1:2,SUC5,AAP3,GABP,UCP5,PROT1,NIP7;1,NHX4,ALIS1,SULTR3;1,PHT1;7,LHT7,SULTR3;5,AT5G20090,AAP7,CUE1,LHT1,AT5G41800,AT5G46600,SWEET13,GTR2
GO:0009926	Auxin polar transport	8	58	0.6	0.0459	3702.AT1G53700.1,3702.AT1G59870.1,3702.AT2G47000.1,3702.AT3G53480.1,3702.AT4G13750.1,3702.AT4G30960.1,3702.AT4G31820.1,3702.AT5G13930.1	WAG1,ABCG36,ABCB4,ABCG37,NOV,SIP3,ENP,TT4
GO:0005985	Sucrose metabolic process	7	45	0.65	0.0463	3702.AT1G01050.1,3702.AT1G22710.1,3702.AT1G71890.1,3702.AT2G35840.3,3702.AT3G43190.1,3702.AT4G02280.1,3702.AT5G20830.1	PPa1,SUC2,SUC5,AT2G35840,SUS4,SUS3,SUS1
GO:0006032	Chitin catabolic process	4	12	0.98	0.0463	3702.AT3G12500.1,3702.AT3G54420.1,3702.AT4G19810.1,3702.AT5G24090.1	HCHIB,EP3,ChiC,CHIA
GO:0009817	Defense response to fungus, incompatible interaction	7	45	0.65	0.0463	3702.AT1G59870.1,3702.AT2G39200.1,3702.AT3G04720.1,3702.AT3G21630.1,3702.AT4G11650.1,3702.AT4G16260.1,3702.AT5G13010.1	ABCG36,MLO12,PR4,CERK1,OSM34,AT4G16260,EMB3011
GO:1990748	Cellular detoxification	15	171	0.4	0.0463	3702.AT1G07890.8,3702.AT1G59870.1,3702.AT1G77120.1,3702.AT2G41480.1,3702.AT3G09640.1,3702.AT3G49960.1,3702.AT3G53480.1,3702.AT5G05340.1,3702.AT5G06720.1,3702.AT5G23310.1,3702.AT5G34850.1,3702.AT5G51060.1,3702.AT5G58400.1,3702.AT5G63030.1,3702.AT5G67400.1	APX1,ABCG36,ADH1,AT2G41480,APX2,AT3G49960,ABCG37,PRX52,PA2,FSD3,PAP26,RHD2,AT5G58400,GRXC1,RHS19
GO:0009624	Response to nematode	9	73	0.55	0.0465	3702.AT1G20840.1,3702.AT1G61800.1,3702.AT1G69850.1,3702.AT3G03090.1,3702.AT3G10985.1,3702.AT4G17500.1,3702.AT5G38030.1,3702.AT5G46040.1,3702.AT5G52450.1	TMT1,GPT2,NRT1:2,VGT1,SAG20,ERF-1,AT5G38030,AT5G46040,AT5G52450
GO:0046394	Carboxylic acid biosynthetic process	30	468	0.26	0.0467	3702.AT1G01120.1,3702.AT1G11790.1,3702.AT1G17420.1,3702.AT1G50480.1,3702.AT1G52340.1,3702.AT1G76690.1,3702.AT1G78440.1,3702.AT1G79460.1,3702.AT1G80560.1,3702.AT2G06050.2,3702.AT2G20610.1,3702.AT2G26560.1,3702.AT2G37040.1,3702.AT2G39770.1,3702.AT3G06350.1,3702.AT3G06650.1,3702.AT3G12120.1,3702.AT3G15850.1,3702.AT3G19480.1,3702.AT3G45140.1,3702.AT3G47930.1,3702.AT3G48560.1,3702.AT3G63250.1,3702.AT4…	KCS1,ADT1,LOX3,THFS,ABA2,OPR2,ATGA2OX1,GA2,IMD2,OPR3,SUR1,PLA2A,PAL1,CYT1,MEE32,ACLB-1,FAD2,FAD5,AT3G19480,LOX2,GLDH,CSR1,HMT2,GA1,AT4G05160,SHM4,CYP83B1,EDA9,ASN3,GLT1
GO:0010252	Auxin homeostasis	6	33	0.72	0.0469	3702.AT3G16640.1,3702.AT3G53480.1,3702.AT4G29140.1,3702.AT5G05560.1,3702.AT5G38030.1,3702.AT5G48930.1	TCTP,ABCG37,AT4G29140,EMB2771,AT5G38030,HCT
GO:0009407	Toxin catabolic process	7	46	0.64	0.0493	3702.AT1G02930.1,3702.AT1G02950.2,3702.AT1G78370.1,3702.AT2G29420.1,3702.AT2G29440.1,3702.AT2G29490.1,3702.AT3G09270.1	GSTF6,GSTF4,GSTU20,GSTU7,GSTU6,GSTU1,GSTU8
GO:0010941	Regulation of cell death	9	74	0.54	0.0493	3702.AT1G02170.1,3702.AT1G79330.1,3702.AT2G31880.1,3702.AT3G52430.1,3702.AT4G14940.1,3702.AT4G25110.1,3702.AT5G10530.1,3702.AT5G48380.1,3702.AT5G65600.1	MC1,MC5,SOBIR1,PAD4,AO1,MC2,AT5G10530,BIR1,AT5G65600

## Sheet: timepoint 3
#term ID	term description	observed gene count	background gene count	strength	false discovery rate	matching proteins in your network (IDs)	matching proteins in your network (labels)
GO:0050896	Response to stimulus	138	5174	0.25	4.63e-09	3702.AT1G01580.1,3702.AT1G02500.1,3702.AT1G02950.2,3702.AT1G07890.8,3702.AT1G08830.1,3702.AT1G09770.1,3702.AT1G10360.1,3702.AT1G10840.1,3702.AT1G11330.2,3702.AT1G12000.1,3702.AT1G15550.1,3702.AT1G16890.3,3702.AT1G20440.1,3702.AT1G20840.1,3702.AT1G21400.1,3702.AT1G26910.1,3702.AT1G32960.1,3702.AT1G34370.2,3702.AT1G35670.1,3702.AT1G35680.1,3702.AT1G45000.1,3702.AT1G50500.2,3702.AT1G53350.1,3702.AT1…	FRO2,SAM1,GSTF4,APX1,CSD1,CDC5,GSTU18,TIF3H1,AT1G11330,AT1G12000,GA3OX1,UBC36,COR47,TMT1,AT1G21400,RPL10B,SBT3.3,STOP1,CDPK2,RPL21C,AT1G45000,HIT1,AT1G53350,RAP2.12,LOS1,MYB62,OPR2,ADH1,GSTU19,TPS1,LZF1,AT1G79090,ACO3,PAP10,SUR1,PSB29,LYK4,AT2G24360,PLA2A,BAS1,CAM5,GSTU7,GSTU6,GSTU1,UBA1,C4H,AT2G35840,LOS2,RAX2,LCD1,AMT2,RPL23AA,CYT1,NAC042,AT2G46140,ICME-LIKE2,AIR12,GSTU8,APX2,HCHIB,ABCC7,PA200,…
GO:0042221	Response to chemical	82	2590	0.33	2e-07	3702.AT1G02500.1,3702.AT1G02950.2,3702.AT1G07890.8,3702.AT1G08830.1,3702.AT1G10360.1,3702.AT1G10840.1,3702.AT1G12000.1,3702.AT1G15550.1,3702.AT1G20440.1,3702.AT1G21400.1,3702.AT1G34370.2,3702.AT1G45000.1,3702.AT1G53910.1,3702.AT1G68320.1,3702.AT1G77120.1,3702.AT1G78380.1,3702.AT1G78580.1,3702.AT2G05710.1,3702.AT2G20890.1,3702.AT2G23770.1,3702.AT2G26560.1,3702.AT2G26710.1,3702.AT2G29420.1,3702.AT2…	SAM1,GSTF4,APX1,CSD1,GSTU18,TIF3H1,AT1G12000,GA3OX1,COR47,AT1G21400,STOP1,AT1G45000,RAP2.12,MYB62,ADH1,GSTU19,TPS1,ACO3,PSB29,LYK4,PLA2A,BAS1,GSTU7,GSTU6,GSTU1,UBA1,AT2G35840,LOS2,LCD1,CYT1,AT2G46140,ICME-LIKE2,AIR12,GSTU8,APX2,HCHIB,AT3G14100,TCTP,ACT2,PUR7,CERK1,AT3G22490,SUS4,LOX2,PSK4,ABCG37,AT3G57540,NTMC2T4,MARD1,GA1,MSRB3,EXO,ERF-1,ChiC,PIP1;5,AMY1,AT4G30380,SIP3,CYP82C4,CYP82C2,GAMMA-VPE,…
GO:0055114	Oxidation-reduction process	54	1369	0.42	2.65e-07	3702.AT1G01090.1,3702.AT1G01580.1,3702.AT1G04350.1,3702.AT1G07890.8,3702.AT1G08830.1,3702.AT1G15550.1,3702.AT1G21400.1,3702.AT1G23800.1,3702.AT1G44446.1,3702.AT1G53500.1,3702.AT1G60680.1,3702.AT1G60750.1,3702.AT1G76690.1,3702.AT1G77120.1,3702.AT1G78380.1,3702.AT2G05710.1,3702.AT2G17370.1,3702.AT2G26710.1,3702.AT2G30490.1,3702.AT3G03070.1,3702.AT3G07390.1,3702.AT3G09640.1,3702.AT3G12120.1,3702.AT3…	At1g01090,FRO2,AT1G04350,APX1,CSD1,GA3OX1,AT1G21400,ALDH2B7,CH1,MUM4,AT1G60680,AT1G60750,OPR2,ADH1,GSTU19,ACO3,HMG2,BAS1,C4H,AT3G03070,AIR12,APX2,FAD2,FAD5,ATCAD4,CYP82G1,CYP71B34,CYP71B37,LOX2,GLDH,MSRB3,NCED4,CYP707A1,ATR2,CYP83B1,CYP82C4,CYP82C2,AT4G39230,PRX52,PA2,TT7,BCB,DMR6,CYP714A1,PAP26,AT5G43450,AT5G47890,ACAT2,CER3,AT5G58400,DXR,CYP94B1,ACX2,PSBA
GO:0008152	Metabolic process	178	7962	0.18	4.54e-07	3702.AT1G01090.1,3702.AT1G01580.1,3702.AT1G02500.1,3702.AT1G02840.1,3702.AT1G02950.2,3702.AT1G03330.1,3702.AT1G04350.1,3702.AT1G05890.2,3702.AT1G07890.8,3702.AT1G08830.1,3702.AT1G09770.1,3702.AT1G10360.1,3702.AT1G10670.3,3702.AT1G10840.1,3702.AT1G11330.2,3702.AT1G12000.1,3702.AT1G15550.1,3702.AT1G15920.2,3702.AT1G16890.3,3702.AT1G20780.1,3702.AT1G21400.1,3702.AT1G22170.1,3702.AT1G23210.1,3702.AT1…	At1g01090,FRO2,SAM1,SR34,GSTF4,LSM2,AT1G04350,ARI5,APX1,CSD1,CDC5,GSTU18,ACLA-1,TIF3H1,AT1G11330,AT1G12000,GA3OX1,AT1G15920,UBC36,SAUL1,AT1G21400,AT1G22170,GH9B6,ALDH2B7,RPL10B,DPL1,SCPL45,AT1G28590,XTH30,SBT3.3,AT1G33750,AT1G34300,CDPK2,RPL21C,CH1,AT1G45000,MUM4,NRPB8A,LOS1,AT1G60680,AT1G60750,MYB62,AT1G72550,scpl6,OPR2,ADH1,GSTU19,TPS1,GGH2,AT1G79090,PRP8A,ACO3,AT2G16250,PAP10,DSK2,HMG2,AT2G191…
GO:0019748	Secondary metabolic process	22	300	0.69	2.78e-06	3702.AT1G02950.2,3702.AT1G07890.8,3702.AT1G10360.1,3702.AT1G73270.1,3702.AT1G78380.1,3702.AT2G20610.1,3702.AT2G29420.1,3702.AT2G29440.1,3702.AT2G29490.1,3702.AT2G30490.1,3702.AT2G43000.1,3702.AT3G09270.1,3702.AT3G19450.1,3702.AT3G53480.1,3702.AT4G14090.1,3702.AT4G23690.1,3702.AT4G30210.1,3702.AT4G31500.1,3702.AT4G39230.1,3702.AT5G05340.1,3702.AT5G17050.1,3702.AT5G36180.1	GSTF4,APX1,GSTU18,scpl6,GSTU19,SUR1,GSTU7,GSTU6,GSTU1,C4H,NAC042,GSTU8,ATCAD4,ABCG37,AT4G14090,DIR6,ATR2,CYP83B1,AT4G39230,PRX52,UGT78D2,scpl1
GO:0071704	Organic substance metabolic process	156	6962	0.18	8.06e-06	3702.AT1G01090.1,3702.AT1G02500.1,3702.AT1G02840.1,3702.AT1G02950.2,3702.AT1G03330.1,3702.AT1G05890.2,3702.AT1G07890.8,3702.AT1G09770.1,3702.AT1G10360.1,3702.AT1G10670.3,3702.AT1G10840.1,3702.AT1G11330.2,3702.AT1G12000.1,3702.AT1G15550.1,3702.AT1G15920.2,3702.AT1G16890.3,3702.AT1G20780.1,3702.AT1G21400.1,3702.AT1G22170.1,3702.AT1G23210.1,3702.AT1G26910.1,3702.AT1G27980.1,3702.AT1G28110.2,3702.AT1…	At1g01090,SAM1,SR34,GSTF4,LSM2,ARI5,APX1,CDC5,GSTU18,ACLA-1,TIF3H1,AT1G11330,AT1G12000,GA3OX1,AT1G15920,UBC36,SAUL1,AT1G21400,AT1G22170,GH9B6,RPL10B,DPL1,SCPL45,AT1G28590,XTH30,SBT3.3,AT1G33750,AT1G34300,CDPK2,RPL21C,CH1,AT1G45000,MUM4,NRPB8A,LOS1,MYB62,AT1G72550,scpl6,OPR2,ADH1,GSTU19,TPS1,GGH2,AT1G79090,PRP8A,ACO3,AT2G16250,DSK2,HMG2,AT2G19130,SUR1,PSB29,LYK4,AT2G24360,ftsh4,PLA2A,BAS1,GSTU7,GS…
GO:0009605	Response to external stimulus	55	1608	0.36	1e-05	3702.AT1G01580.1,3702.AT1G08830.1,3702.AT1G09770.1,3702.AT1G20440.1,3702.AT1G20840.1,3702.AT1G21400.1,3702.AT1G32960.1,3702.AT1G68320.1,3702.AT1G78380.1,3702.AT1G79090.2,3702.AT2G05710.1,3702.AT2G16430.2,3702.AT2G20610.1,3702.AT2G23770.1,3702.AT2G26560.1,3702.AT2G30110.1,3702.AT2G38290.1,3702.AT2G39770.1,3702.AT3G12500.1,3702.AT3G13100.1,3702.AT3G14840.2,3702.AT3G16640.1,3702.AT3G21630.1,3702.AT3…	FRO2,CSD1,CDC5,COR47,TMT1,AT1G21400,SBT3.3,MYB62,GSTU19,AT1G79090,ACO3,PAP10,SUR1,LYK4,PLA2A,UBA1,AMT2,CYT1,HCHIB,ABCC7,AT3G14840,TCTP,CERK1,CYP82G1,ATMIN7,LOX2,ABCG37,EP3,SIB1,BG3,NTMC2T4,CRK25,OSM34,AT4G16260,ERF-1,MKK2,CYP83B1,CYP82C4,CYP82C2,UGT73B3,ROC1,RPN8A,PA2,AT5G10530,BCB,AT5G20700,PDR2,DMR6,PTR3,BIR1,DIR1,AT5G52450,PIF7,ERF104,IPK2BETA
GO:0006950	Response to stress	85	3081	0.27	1.32e-05	3702.AT1G07890.8,3702.AT1G08830.1,3702.AT1G09770.1,3702.AT1G16890.3,3702.AT1G20440.1,3702.AT1G21400.1,3702.AT1G32960.1,3702.AT1G35680.1,3702.AT1G45000.1,3702.AT1G50500.2,3702.AT1G53350.1,3702.AT1G53910.1,3702.AT1G56070.1,3702.AT1G68320.1,3702.AT1G76690.1,3702.AT1G77120.1,3702.AT1G78380.1,3702.AT1G78580.1,3702.AT1G79090.2,3702.AT2G05710.1,3702.AT2G16430.2,3702.AT2G23770.1,3702.AT2G26560.1,3702.AT2…	APX1,CSD1,CDC5,UBC36,COR47,AT1G21400,SBT3.3,RPL21C,AT1G45000,HIT1,AT1G53350,RAP2.12,LOS1,MYB62,OPR2,ADH1,GSTU19,TPS1,AT1G79090,ACO3,PAP10,LYK4,PLA2A,UBA1,LOS2,LCD1,RPL23AA,CYT1,NAC042,AT2G46140,APX2,HCHIB,PA200,AT3G14100,AT3G14470,AT3G14840,TCTP,CERK1,CYP82G1,SUS4,ATMIN7,LOX2,PSK4,ABCG37,EP3,SIB1,AT3G57540,NTMC2T4,MSRB3,CRK25,OSM34,AT4G16260,ERF-1,ChiC,PIP1;5,SUMO1,MKK2,AT4G30380,SIP3,CYP83B1,CYP…
GO:0019752	Carboxylic acid metabolic process	36	896	0.43	7.93e-05	3702.AT1G01090.1,3702.AT1G12000.1,3702.AT1G15550.1,3702.AT1G21400.1,3702.AT1G22170.1,3702.AT1G27980.1,3702.AT1G68320.1,3702.AT1G72550.1,3702.AT1G76690.1,3702.AT1G78680.1,3702.AT2G05710.1,3702.AT2G20610.1,3702.AT2G26560.1,3702.AT2G36530.1,3702.AT2G39770.1,3702.AT2G43000.1,3702.AT3G12120.1,3702.AT3G15850.1,3702.AT3G45140.1,3702.AT3G47930.1,3702.AT3G53480.1,3702.AT4G02780.1,3702.AT4G05160.1,3702.AT4…	At1g01090,AT1G12000,GA3OX1,AT1G21400,AT1G22170,DPL1,MYB62,AT1G72550,OPR2,GGH2,ACO3,SUR1,PLA2A,LOS2,CYT1,NAC042,FAD2,FAD5,LOX2,GLDH,ABCG37,GA1,AT4G05160,CLA1,CYP707A1,CYP83B1,RSR4,ASP3,AK2,DMR6,KASI,ACAT2,OVA2,DXR,CYP94B1,ACX2
GO:0009628	Response to abiotic stimulus	55	1785	0.32	0.00016	3702.AT1G07890.8,3702.AT1G08830.1,3702.AT1G15550.1,3702.AT1G20440.1,3702.AT1G21400.1,3702.AT1G26910.1,3702.AT1G34370.2,3702.AT1G35680.1,3702.AT1G50500.2,3702.AT1G53910.1,3702.AT1G56070.1,3702.AT1G77120.1,3702.AT1G78380.1,3702.AT1G78600.2,3702.AT2G26560.1,3702.AT2G30490.1,3702.AT2G36530.1,3702.AT2G36890.1,3702.AT2G37860.3,3702.AT2G39460.2,3702.AT2G39770.1,3702.AT2G43000.1,3702.AT2G46140.1,3702.AT3…	APX1,CSD1,GA3OX1,COR47,AT1G21400,RPL10B,STOP1,RPL21C,HIT1,RAP2.12,LOS1,ADH1,GSTU19,LZF1,PLA2A,C4H,LOS2,RAX2,LCD1,RPL23AA,CYT1,NAC042,AT2G46140,AT3G14100,FAD5,TCTP,ACT2,ATCAD4,SUS4,PSK4,SIB1,AT3G57540,NTMC2T4,MSRB3,ChiC,PIP1;5,SUMO1,MKK2,AT4G30380,SIP3,CYP83B1,CYP82C2,UGT73B3,HSF4,ROC1,RSR4,TAAC,TUB6,UGT78D2,BCB,DMR6,PTR3,ERF5,PIF7,GTR2
GO:0051707	Response to other organism	43	1226	0.37	0.00016	3702.AT1G01580.1,3702.AT1G08830.1,3702.AT1G09770.1,3702.AT1G20440.1,3702.AT1G20840.1,3702.AT1G32960.1,3702.AT1G79090.2,3702.AT2G23770.1,3702.AT2G26560.1,3702.AT2G30110.1,3702.AT2G38290.1,3702.AT2G39770.1,3702.AT3G12500.1,3702.AT3G13100.1,3702.AT3G14840.2,3702.AT3G16640.1,3702.AT3G21630.1,3702.AT3G25180.1,3702.AT3G43300.1,3702.AT3G45140.1,3702.AT3G54420.1,3702.AT3G56710.1,3702.AT3G57240.1,3702.AT4…	FRO2,CSD1,CDC5,COR47,TMT1,SBT3.3,AT1G79090,LYK4,PLA2A,UBA1,AMT2,CYT1,HCHIB,ABCC7,AT3G14840,TCTP,CERK1,CYP82G1,ATMIN7,LOX2,EP3,SIB1,BG3,CRK25,OSM34,AT4G16260,ERF-1,MKK2,CYP83B1,CYP82C4,CYP82C2,UGT73B3,ROC1,RPN8A,PA2,AT5G10530,BCB,DMR6,PTR3,BIR1,DIR1,AT5G52450,ERF104
GO:0044237	Cellular metabolic process	145	6729	0.16	0.00019	3702.AT1G01090.1,3702.AT1G02500.1,3702.AT1G02840.1,3702.AT1G02950.2,3702.AT1G03330.1,3702.AT1G05890.2,3702.AT1G07890.8,3702.AT1G08830.1,3702.AT1G09770.1,3702.AT1G10360.1,3702.AT1G10840.1,3702.AT1G11330.2,3702.AT1G12000.1,3702.AT1G15550.1,3702.AT1G15920.2,3702.AT1G16890.3,3702.AT1G20780.1,3702.AT1G21400.1,3702.AT1G22170.1,3702.AT1G23210.1,3702.AT1G26910.1,3702.AT1G27980.1,3702.AT1G28110.2,3702.AT1…	At1g01090,SAM1,SR34,GSTF4,LSM2,ARI5,APX1,CSD1,CDC5,GSTU18,TIF3H1,AT1G11330,AT1G12000,GA3OX1,AT1G15920,UBC36,SAUL1,AT1G21400,AT1G22170,GH9B6,RPL10B,DPL1,SCPL45,XTH30,AT1G33750,AT1G34300,CDPK2,RPL21C,CH1,AT1G45000,MUM4,NRPB8A,LOS1,MYB62,AT1G72550,OPR2,ADH1,GSTU19,TPS1,GGH2,AT1G79090,PRP8A,ACO3,AT2G16250,PAP10,DSK2,HMG2,AT2G19130,SUR1,PSB29,LYK4,AT2G24360,PLA2A,GSTU7,GSTU6,GSTU1,UBA1,C4H,AT2G35840,L…
GO:0098754	Detoxification	16	224	0.68	0.00019	3702.AT1G02950.2,3702.AT1G07890.8,3702.AT1G08830.1,3702.AT1G10360.1,3702.AT1G77120.1,3702.AT1G78380.1,3702.AT2G29420.1,3702.AT2G29440.1,3702.AT2G29490.1,3702.AT3G09270.1,3702.AT3G09640.1,3702.AT3G53480.1,3702.AT5G05340.1,3702.AT5G06720.1,3702.AT5G34850.1,3702.AT5G58400.1	GSTF4,APX1,CSD1,GSTU18,ADH1,GSTU19,GSTU7,GSTU6,GSTU1,GSTU8,APX2,ABCG37,PRX52,PA2,PAP26,AT5G58400
GO:0009636	Response to toxic substance	17	261	0.64	0.00026	3702.AT1G02950.2,3702.AT1G07890.8,3702.AT1G08830.1,3702.AT1G10360.1,3702.AT1G77120.1,3702.AT1G78380.1,3702.AT2G29420.1,3702.AT2G29440.1,3702.AT2G29490.1,3702.AT3G09270.1,3702.AT3G09640.1,3702.AT3G53480.1,3702.AT5G05340.1,3702.AT5G06720.1,3702.AT5G34850.1,3702.AT5G58400.1,3702.ATCG00020.1	GSTF4,APX1,CSD1,GSTU18,ADH1,GSTU19,GSTU7,GSTU6,GSTU1,GSTU8,APX2,ABCG37,PRX52,PA2,PAP26,AT5G58400,PSBA
GO:1901700	Response to oxygen-containing compound	46	1414	0.34	0.00026	3702.AT1G07890.8,3702.AT1G08830.1,3702.AT1G10840.1,3702.AT1G12000.1,3702.AT1G15550.1,3702.AT1G20440.1,3702.AT1G21400.1,3702.AT1G68320.1,3702.AT1G77120.1,3702.AT1G78380.1,3702.AT1G78580.1,3702.AT2G05710.1,3702.AT2G20890.1,3702.AT2G23770.1,3702.AT2G26710.1,3702.AT2G29420.1,3702.AT2G36530.1,3702.AT2G37860.3,3702.AT2G39770.1,3702.AT2G46140.1,3702.AT3G02410.1,3702.AT3G09640.1,3702.AT3G16640.1,3702.AT3…	APX1,CSD1,TIF3H1,AT1G12000,GA3OX1,COR47,AT1G21400,MYB62,ADH1,GSTU19,TPS1,ACO3,PSB29,LYK4,BAS1,GSTU7,LOS2,LCD1,CYT1,AT2G46140,ICME-LIKE2,APX2,TCTP,CERK1,LOX2,ABCG37,AT3G57540,NTMC2T4,MARD1,GA1,EXO,ERF-1,ChiC,PIP1;5,AMY1,SIP3,GAMMA-VPE,ROC1,RSR4,AT5G20700,DMR6,PTR3,ERF5,DIR1,AT5G51190,IPK2BETA
GO:0009056	Catabolic process	49	1576	0.32	0.00036	3702.AT1G01090.1,3702.AT1G02950.2,3702.AT1G05890.2,3702.AT1G07890.8,3702.AT1G10360.1,3702.AT1G12000.1,3702.AT1G15920.2,3702.AT1G21400.1,3702.AT1G22170.1,3702.AT1G23210.1,3702.AT1G27980.1,3702.AT1G28110.2,3702.AT1G28590.1,3702.AT1G45000.1,3702.AT1G77120.1,3702.AT1G78380.1,3702.AT1G79090.2,3702.AT2G17200.1,3702.AT2G20890.1,3702.AT2G26560.1,3702.AT2G29420.1,3702.AT2G29440.1,3702.AT2G29490.1,3702.AT2…	At1g01090,GSTF4,ARI5,APX1,GSTU18,AT1G12000,AT1G15920,AT1G21400,AT1G22170,GH9B6,DPL1,SCPL45,AT1G28590,AT1G45000,ADH1,GSTU19,AT1G79090,DSK2,PSB29,PLA2A,GSTU7,GSTU6,GSTU1,UBA1,LOS2,ICME-LIKE2,GSTU8,APX2,ASD1,HCHIB,PA200,ATPMEPCRC,AT3G27950,EP3,scpl40,NCED4,CYP707A1,ChiC,GAMMA-VPE,PRX52,EMB2771,RPN8A,PA2,DMR6,PAP26,ACAT2,AT5G58400,ALP,ACX2
GO:0006955	Immune response	18	308	0.59	0.00042	3702.AT1G09770.1,3702.AT1G11330.2,3702.AT1G32960.1,3702.AT1G79090.2,3702.AT2G23770.1,3702.AT2G26560.1,3702.AT3G12500.1,3702.AT3G14840.2,3702.AT3G21630.1,3702.AT3G43300.1,3702.AT3G56710.1,3702.AT4G11650.1,3702.AT4G16260.1,3702.AT4G29810.2,3702.AT4G31500.1,3702.AT4G38740.1,3702.AT5G05780.1,3702.AT5G48485.1	CDC5,AT1G11330,SBT3.3,AT1G79090,LYK4,PLA2A,HCHIB,AT3G14840,CERK1,ATMIN7,SIB1,OSM34,AT4G16260,MKK2,CYP83B1,ROC1,RPN8A,DIR1
GO:0009987	Cellular process	211	11004	0.11	0.00042	3702.AT1G01090.1,3702.AT1G02500.1,3702.AT1G02840.1,3702.AT1G02950.2,3702.AT1G03330.1,3702.AT1G05890.2,3702.AT1G07890.8,3702.AT1G08830.1,3702.AT1G09770.1,3702.AT1G10360.1,3702.AT1G10840.1,3702.AT1G11330.2,3702.AT1G12000.1,3702.AT1G15170.1,3702.AT1G15550.1,3702.AT1G15920.2,3702.AT1G16890.3,3702.AT1G20780.1,3702.AT1G20840.1,3702.AT1G21400.1,3702.AT1G22170.1,3702.AT1G23210.1,3702.AT1G26910.1,3702.AT1…	At1g01090,SAM1,SR34,GSTF4,LSM2,ARI5,APX1,CSD1,CDC5,GSTU18,TIF3H1,AT1G11330,AT1G12000,AT1G15170,GA3OX1,AT1G15920,UBC36,SAUL1,TMT1,AT1G21400,AT1G22170,GH9B6,RPL10B,DPL1,SCPL45,XTH30,AT1G33750,AT1G34300,CDPK2,RPL21C,CH1,AT1G45000,HIT1,MUM4,RAP2.12,NRPB8A,LOS1,CDI,LINC1,MYB62,EXPA1,AT1G72550,OPR2,ADH1,GSTU19,TPS1,GGH2,AT1G79090,PRP8A,ACO3,AT2G16250,PAP10,DSK2,HMG2,AT2G19130,SUR1,PSB29,LYK4,AT2G24360,…
GO:0010038	Response to metal ion	20	374	0.56	0.00042	3702.AT1G02500.1,3702.AT1G07890.8,3702.AT1G08830.1,3702.AT1G12000.1,3702.AT1G34370.2,3702.AT1G77120.1,3702.AT1G78380.1,3702.AT2G05710.1,3702.AT2G26560.1,3702.AT2G30110.1,3702.AT2G35840.3,3702.AT2G36530.1,3702.AT3G09270.1,3702.AT3G12500.1,3702.AT3G16640.1,3702.AT3G22490.1,3702.AT4G31940.1,3702.AT4G38740.1,3702.AT4G39230.1,3702.AT5G39000.1	SAM1,APX1,CSD1,AT1G12000,STOP1,ADH1,GSTU19,ACO3,PLA2A,UBA1,AT2G35840,LOS2,GSTU8,HCHIB,TCTP,AT3G22490,CYP82C4,ROC1,AT4G39230,AT5G39000
GO:0032787	Monocarboxylic acid metabolic process	22	456	0.51	0.00056	3702.AT1G01090.1,3702.AT1G12000.1,3702.AT1G22170.1,3702.AT1G76690.1,3702.AT2G05710.1,3702.AT2G20610.1,3702.AT2G26560.1,3702.AT2G36530.1,3702.AT3G12120.1,3702.AT3G15850.1,3702.AT3G45140.1,3702.AT3G53480.1,3702.AT4G05160.1,3702.AT4G15560.1,3702.AT4G19230.2,3702.AT4G31500.1,3702.AT5G24530.1,3702.AT5G46290.3,3702.AT5G48230.2,3702.AT5G62790.2,3702.AT5G63450.1,3702.AT5G65110.1	At1g01090,AT1G12000,AT1G22170,OPR2,ACO3,SUR1,PLA2A,LOS2,FAD2,FAD5,LOX2,ABCG37,AT4G05160,CLA1,CYP707A1,CYP83B1,DMR6,KASI,ACAT2,DXR,CYP94B1,ACX2
GO:0044248	Cellular catabolic process	39	1167	0.35	0.00068	3702.AT1G02950.2,3702.AT1G05890.2,3702.AT1G07890.8,3702.AT1G10360.1,3702.AT1G15920.2,3702.AT1G21400.1,3702.AT1G23210.1,3702.AT1G27980.1,3702.AT1G28110.2,3702.AT1G45000.1,3702.AT1G77120.1,3702.AT1G78380.1,3702.AT1G79090.2,3702.AT2G17200.1,3702.AT2G20890.1,3702.AT2G29420.1,3702.AT2G29440.1,3702.AT2G29490.1,3702.AT2G30110.1,3702.AT3G09270.1,3702.AT3G09640.1,3702.AT3G10740.1,3702.AT3G12500.1,3702.AT3…	GSTF4,ARI5,APX1,GSTU18,AT1G15920,AT1G21400,GH9B6,DPL1,SCPL45,AT1G45000,ADH1,GSTU19,AT1G79090,DSK2,PSB29,GSTU7,GSTU6,GSTU1,UBA1,GSTU8,APX2,ASD1,HCHIB,PA200,EP3,scpl40,NCED4,CYP707A1,GAMMA-VPE,PRX52,EMB2771,RPN8A,PA2,DMR6,PAP26,ACAT2,AT5G58400,ALP,ACX2
GO:0009404	Toxin metabolic process	8	57	0.97	0.00085	3702.AT1G02950.2,3702.AT1G10360.1,3702.AT1G78380.1,3702.AT2G29420.1,3702.AT2G29440.1,3702.AT2G29490.1,3702.AT2G43000.1,3702.AT3G09270.1	GSTF4,GSTU18,GSTU19,GSTU7,GSTU6,GSTU1,NAC042,GSTU8
GO:0045087	Innate immune response	17	302	0.58	0.00096	3702.AT1G09770.1,3702.AT1G32960.1,3702.AT1G79090.2,3702.AT2G23770.1,3702.AT2G26560.1,3702.AT3G12500.1,3702.AT3G14840.2,3702.AT3G21630.1,3702.AT3G43300.1,3702.AT3G56710.1,3702.AT4G11650.1,3702.AT4G16260.1,3702.AT4G29810.2,3702.AT4G31500.1,3702.AT4G38740.1,3702.AT5G05780.1,3702.AT5G48485.1	CDC5,SBT3.3,AT1G79090,LYK4,PLA2A,HCHIB,AT3G14840,CERK1,ATMIN7,SIB1,OSM34,AT4G16260,MKK2,CYP83B1,ROC1,RPN8A,DIR1
GO:0006720	Isoprenoid metabolic process	13	183	0.68	0.0012	3702.AT1G15550.1,3702.AT1G33750.1,3702.AT1G68320.1,3702.AT2G17370.1,3702.AT3G14520.1,3702.AT3G14540.1,3702.AT3G25180.1,3702.AT4G02780.1,3702.AT4G15560.1,3702.AT4G19170.1,3702.AT4G19230.2,3702.AT5G48230.2,3702.AT5G62790.2	GA3OX1,AT1G33750,MYB62,HMG2,AT3G14520,AT3G14540,CYP82G1,GA1,CLA1,NCED4,CYP707A1,ACAT2,DXR
GO:0009617	Response to bacterium	21	449	0.5	0.0012	3702.AT1G01580.1,3702.AT1G08830.1,3702.AT1G09770.1,3702.AT1G32960.1,3702.AT2G23770.1,3702.AT2G39770.1,3702.AT3G16640.1,3702.AT3G21630.1,3702.AT3G25180.1,3702.AT3G43300.1,3702.AT3G45140.1,3702.AT3G54420.1,3702.AT3G56710.1,3702.AT3G57240.1,3702.AT4G05200.1,3702.AT4G11650.1,3702.AT4G31500.1,3702.AT5G10530.1,3702.AT5G24530.1,3702.AT5G46050.1,3702.AT5G48380.1	FRO2,CSD1,CDC5,SBT3.3,LYK4,CYT1,TCTP,CERK1,CYP82G1,ATMIN7,LOX2,EP3,SIB1,BG3,CRK25,OSM34,CYP83B1,AT5G10530,DMR6,PTR3,BIR1
GO:0009407	Toxin catabolic process	7	46	1.01	0.0017	3702.AT1G02950.2,3702.AT1G10360.1,3702.AT1G78380.1,3702.AT2G29420.1,3702.AT2G29440.1,3702.AT2G29490.1,3702.AT3G09270.1	GSTF4,GSTU18,GSTU19,GSTU7,GSTU6,GSTU1,GSTU8
GO:0044281	Small molecule metabolic process	45	1509	0.3	0.0017	3702.AT1G01090.1,3702.AT1G02500.1,3702.AT1G12000.1,3702.AT1G15550.1,3702.AT1G21400.1,3702.AT1G22170.1,3702.AT1G27980.1,3702.AT1G53500.1,3702.AT1G68320.1,3702.AT1G72550.1,3702.AT1G76690.1,3702.AT1G77120.1,3702.AT1G78680.1,3702.AT2G05710.1,3702.AT2G17370.1,3702.AT2G20610.1,3702.AT2G26560.1,3702.AT2G30490.1,3702.AT2G36530.1,3702.AT2G39770.1,3702.AT2G43000.1,3702.AT3G10740.1,3702.AT3G12120.1,3702.AT3…	At1g01090,SAM1,AT1G12000,GA3OX1,AT1G21400,AT1G22170,DPL1,MUM4,MYB62,AT1G72550,OPR2,ADH1,GGH2,ACO3,HMG2,SUR1,PLA2A,C4H,LOS2,CYT1,NAC042,ASD1,FAD2,FAD5,PUR7,LOX2,GLDH,ABCG37,GA1,AT4G05160,CLA1,CYP707A1,DIR6,CYP83B1,RSR4,ASP3,AK2,DMR6,KASI,ACAT2,OVA2,IPK2BETA,DXR,CYP94B1,ACX2
GO:0009698	Phenylpropanoid metabolic process	10	116	0.76	0.0024	3702.AT1G07890.8,3702.AT2G30490.1,3702.AT3G19450.1,3702.AT3G53480.1,3702.AT4G14090.1,3702.AT4G23690.1,3702.AT4G30210.1,3702.AT4G39230.1,3702.AT5G05340.1,3702.AT5G17050.1	APX1,C4H,ATCAD4,ABCG37,AT4G14090,DIR6,ATR2,AT4G39230,PRX52,UGT78D2
GO:0009743	Response to carbohydrate	11	143	0.71	0.0024	3702.AT1G08830.1,3702.AT1G10840.1,3702.AT1G12000.1,3702.AT1G21400.1,3702.AT1G77120.1,3702.AT1G78580.1,3702.AT2G20890.1,3702.AT3G57540.1,3702.AT3G63210.1,3702.AT5G20700.1,3702.AT5G61760.1	CSD1,TIF3H1,AT1G12000,AT1G21400,ADH1,TPS1,PSB29,AT3G57540,MARD1,AT5G20700,IPK2BETA
GO:0046686	Response to cadmium ion	15	269	0.57	0.0029	3702.AT1G02500.1,3702.AT1G07890.8,3702.AT1G12000.1,3702.AT1G77120.1,3702.AT1G78380.1,3702.AT2G05710.1,3702.AT2G26560.1,3702.AT2G30110.1,3702.AT2G35840.3,3702.AT2G36530.1,3702.AT3G09270.1,3702.AT3G12500.1,3702.AT3G16640.1,3702.AT4G38740.1,3702.AT4G39230.1	SAM1,APX1,AT1G12000,ADH1,GSTU19,ACO3,PLA2A,UBA1,AT2G35840,LOS2,GSTU8,HCHIB,TCTP,ROC1,AT4G39230
GO:0006721	Terpenoid metabolic process	11	152	0.69	0.0039	3702.AT1G15550.1,3702.AT1G33750.1,3702.AT1G68320.1,3702.AT2G17370.1,3702.AT3G14520.1,3702.AT3G14540.1,3702.AT3G25180.1,3702.AT4G02780.1,3702.AT4G15560.1,3702.AT4G19230.2,3702.AT5G62790.2	GA3OX1,AT1G33750,MYB62,HMG2,AT3G14520,AT3G14540,CYP82G1,GA1,CLA1,CYP707A1,DXR
GO:0016114	Terpenoid biosynthetic process	10	126	0.73	0.0042	3702.AT1G15550.1,3702.AT1G33750.1,3702.AT1G68320.1,3702.AT2G17370.1,3702.AT3G14520.1,3702.AT3G14540.1,3702.AT3G25180.1,3702.AT4G02780.1,3702.AT4G15560.1,3702.AT5G62790.2	GA3OX1,AT1G33750,MYB62,HMG2,AT3G14520,AT3G14540,CYP82G1,GA1,CLA1,DXR
GO:0006749	Glutathione metabolic process	7	56	0.92	0.0044	3702.AT1G02950.2,3702.AT1G10360.1,3702.AT1G78380.1,3702.AT2G29420.1,3702.AT2G29440.1,3702.AT2G29490.1,3702.AT3G09270.1	GSTF4,GSTU18,GSTU19,GSTU7,GSTU6,GSTU1,GSTU8
GO:0008299	Isoprenoid biosynthetic process	11	155	0.68	0.0044	3702.AT1G15550.1,3702.AT1G33750.1,3702.AT1G68320.1,3702.AT2G17370.1,3702.AT3G14520.1,3702.AT3G14540.1,3702.AT3G25180.1,3702.AT4G02780.1,3702.AT4G15560.1,3702.AT5G48230.2,3702.AT5G62790.2	GA3OX1,AT1G33750,MYB62,HMG2,AT3G14520,AT3G14540,CYP82G1,GA1,CLA1,ACAT2,DXR
GO:0031408	Oxylipin biosynthetic process	5	23	1.16	0.0056	3702.AT1G76690.1,3702.AT2G26560.1,3702.AT3G15850.1,3702.AT3G45140.1,3702.AT4G05160.1	OPR2,PLA2A,FAD5,LOX2,AT4G05160
GO:0044238	Primary metabolic process	130	6374	0.14	0.0056	3702.AT1G01090.1,3702.AT1G02840.1,3702.AT1G03330.1,3702.AT1G05890.2,3702.AT1G09770.1,3702.AT1G10670.3,3702.AT1G10840.1,3702.AT1G11330.2,3702.AT1G12000.1,3702.AT1G15550.1,3702.AT1G15920.2,3702.AT1G16890.3,3702.AT1G20780.1,3702.AT1G21400.1,3702.AT1G22170.1,3702.AT1G23210.1,3702.AT1G26910.1,3702.AT1G27980.1,3702.AT1G28110.2,3702.AT1G28590.1,3702.AT1G32170.1,3702.AT1G32960.1,3702.AT1G33750.1,3702.AT1…	At1g01090,SR34,LSM2,ARI5,CDC5,ACLA-1,TIF3H1,AT1G11330,AT1G12000,GA3OX1,AT1G15920,UBC36,SAUL1,AT1G21400,AT1G22170,GH9B6,RPL10B,DPL1,SCPL45,AT1G28590,XTH30,SBT3.3,AT1G33750,AT1G34300,CDPK2,RPL21C,AT1G45000,MUM4,NRPB8A,LOS1,MYB62,AT1G72550,scpl6,OPR2,TPS1,GGH2,AT1G79090,PRP8A,ACO3,AT2G16250,DSK2,HMG2,AT2G19130,SUR1,LYK4,AT2G24360,ftsh4,PLA2A,BAS1,UBA1,AT2G35840,LOS2,RPL23AA,CYT1,NAC042,ASD1,FAD2,HCH…
GO:0008610	Lipid biosynthetic process	20	478	0.45	0.006	3702.AT1G15550.1,3702.AT1G33750.1,3702.AT1G68320.1,3702.AT1G76690.1,3702.AT2G17370.1,3702.AT2G26560.1,3702.AT3G12120.1,3702.AT3G14520.1,3702.AT3G14540.1,3702.AT3G15850.1,3702.AT3G25180.1,3702.AT3G45140.1,3702.AT4G02780.1,3702.AT4G05160.1,3702.AT4G15130.1,3702.AT4G15560.1,3702.AT5G46290.3,3702.AT5G48230.2,3702.AT5G57800.1,3702.AT5G62790.2	GA3OX1,AT1G33750,MYB62,OPR2,HMG2,PLA2A,FAD2,AT3G14520,AT3G14540,FAD5,CYP82G1,LOX2,GA1,AT4G05160,CCT2,CLA1,KASI,ACAT2,CER3,DXR
GO:1901576	Organic substance biosynthetic process	59	2363	0.22	0.0083	3702.AT1G01090.1,3702.AT1G02500.1,3702.AT1G07890.8,3702.AT1G10840.1,3702.AT1G15550.1,3702.AT1G26910.1,3702.AT1G33750.1,3702.AT1G35680.1,3702.AT1G44446.1,3702.AT1G53500.1,3702.AT1G54250.1,3702.AT1G56070.1,3702.AT1G68320.1,3702.AT1G72550.1,3702.AT1G76690.1,3702.AT1G78580.1,3702.AT2G17370.1,3702.AT2G20610.1,3702.AT2G26560.1,3702.AT2G30490.1,3702.AT2G35840.3,3702.AT2G39460.2,3702.AT2G39770.1,3702.AT2…	At1g01090,SAM1,APX1,TIF3H1,GA3OX1,RPL10B,AT1G33750,RPL21C,CH1,MUM4,NRPB8A,LOS1,MYB62,AT1G72550,OPR2,TPS1,HMG2,SUR1,PLA2A,C4H,AT2G35840,RPL23AA,CYT1,NAC042,FAD2,AT3G14520,AT3G14540,FAD5,ATCAD4,PUR7,RPL36AA,CYP82G1,LOX2,GLDH,GAUT1,GA1,AT4G05160,AT4G14090,CCT2,CLA1,DIR6,CSLG3,CYP83B1,AT4G35160,AT4G39230,RSR4,PRX52,EIF2A,TT7,EMB3010,AK2,DMR6,KASI,ACAT2,OVA2,CER3,AT5G59850,IPK2BETA,DXR
GO:0010035	Response to inorganic substance	27	801	0.36	0.0109	3702.AT1G02500.1,3702.AT1G07890.8,3702.AT1G08830.1,3702.AT1G12000.1,3702.AT1G20440.1,3702.AT1G34370.2,3702.AT1G77120.1,3702.AT1G78380.1,3702.AT2G05710.1,3702.AT2G26560.1,3702.AT2G30110.1,3702.AT2G35840.3,3702.AT2G36530.1,3702.AT2G39770.1,3702.AT2G46140.1,3702.AT3G09270.1,3702.AT3G12500.1,3702.AT3G16640.1,3702.AT3G22490.1,3702.AT3G57540.1,3702.AT3G61050.2,3702.AT4G23400.1,3702.AT4G30960.1,3702.AT4…	SAM1,APX1,CSD1,AT1G12000,COR47,STOP1,ADH1,GSTU19,ACO3,PLA2A,UBA1,AT2G35840,LOS2,CYT1,AT2G46140,GSTU8,HCHIB,TCTP,AT3G22490,AT3G57540,NTMC2T4,PIP1;5,SIP3,CYP82C4,ROC1,AT4G39230,AT5G39000
GO:0120252	Hydrocarbon metabolic process	7	67	0.85	0.0109	3702.AT1G02500.1,3702.AT1G33750.1,3702.AT3G14520.1,3702.AT3G14540.1,3702.AT3G25180.1,3702.AT4G19170.1,3702.AT5G57800.1	SAM1,AT1G33750,AT3G14520,AT3G14540,CYP82G1,NCED4,CER3
GO:0098542	Defense response to other organism	31	991	0.32	0.0121	3702.AT1G08830.1,3702.AT1G09770.1,3702.AT1G20440.1,3702.AT1G32960.1,3702.AT1G79090.2,3702.AT2G23770.1,3702.AT2G26560.1,3702.AT2G39770.1,3702.AT3G12500.1,3702.AT3G14840.2,3702.AT3G16640.1,3702.AT3G21630.1,3702.AT3G25180.1,3702.AT3G43300.1,3702.AT3G56710.1,3702.AT4G05200.1,3702.AT4G11650.1,3702.AT4G16260.1,3702.AT4G29810.2,3702.AT4G31500.1,3702.AT4G31940.1,3702.AT4G31970.1,3702.AT4G38740.1,3702.AT5…	CSD1,CDC5,COR47,SBT3.3,AT1G79090,LYK4,PLA2A,CYT1,HCHIB,AT3G14840,TCTP,CERK1,CYP82G1,ATMIN7,SIB1,CRK25,OSM34,AT4G16260,MKK2,CYP83B1,CYP82C4,CYP82C2,ROC1,RPN8A,PA2,AT5G10530,DMR6,PTR3,BIR1,DIR1,ERF104
GO:0044255	Cellular lipid metabolic process	23	636	0.39	0.0124	3702.AT1G15550.1,3702.AT1G27980.1,3702.AT1G33750.1,3702.AT1G68320.1,3702.AT1G76690.1,3702.AT2G17370.1,3702.AT2G26560.1,3702.AT3G12120.1,3702.AT3G14520.1,3702.AT3G14540.1,3702.AT3G15850.1,3702.AT3G25180.1,3702.AT3G45140.1,3702.AT4G02780.1,3702.AT4G05160.1,3702.AT4G15130.1,3702.AT4G15560.1,3702.AT4G19170.1,3702.AT4G19230.2,3702.AT5G46290.3,3702.AT5G48230.2,3702.AT5G62790.2,3702.AT5G65110.1	GA3OX1,DPL1,AT1G33750,MYB62,OPR2,HMG2,PLA2A,FAD2,AT3G14520,AT3G14540,FAD5,CYP82G1,LOX2,GA1,AT4G05160,CCT2,CLA1,NCED4,CYP707A1,KASI,ACAT2,DXR,ACX2
GO:0001666	Response to hypoxia	11	181	0.61	0.0127	3702.AT1G53910.1,3702.AT1G77120.1,3702.AT2G26560.1,3702.AT3G14100.1,3702.AT3G43190.1,3702.AT3G49780.1,3702.AT4G30380.1,3702.AT4G31970.1,3702.AT4G34131.1,3702.AT5G20230.1,3702.AT5G24530.1	RAP2.12,ADH1,PLA2A,AT3G14100,SUS4,PSK4,AT4G30380,CYP82C2,UGT73B3,BCB,DMR6
GO:0033554	Cellular response to stress	30	956	0.32	0.0139	3702.AT1G07890.8,3702.AT1G08830.1,3702.AT1G09770.1,3702.AT1G16890.3,3702.AT1G21400.1,3702.AT1G45000.1,3702.AT1G68320.1,3702.AT1G77120.1,3702.AT1G78380.1,3702.AT1G78580.1,3702.AT2G16430.2,3702.AT2G26560.1,3702.AT2G30110.1,3702.AT3G09640.1,3702.AT3G12500.1,3702.AT3G13330.1,3702.AT3G14100.1,3702.AT3G43190.1,3702.AT3G49780.1,3702.AT4G04800.1,3702.AT4G29810.2,3702.AT4G30380.1,3702.AT4G31500.1,3702.AT4…	APX1,CSD1,CDC5,UBC36,AT1G21400,AT1G45000,MYB62,ADH1,GSTU19,TPS1,PAP10,PLA2A,UBA1,APX2,HCHIB,PA200,AT3G14100,SUS4,PSK4,MSRB3,MKK2,AT4G30380,CYP83B1,CYP82C2,UGT73B3,HSF4,ROC1,BCB,PDR2,DMR6
GO:0009058	Biosynthetic process	60	2480	0.21	0.0144	3702.AT1G01090.1,3702.AT1G02500.1,3702.AT1G07890.8,3702.AT1G10840.1,3702.AT1G15550.1,3702.AT1G26910.1,3702.AT1G33750.1,3702.AT1G35680.1,3702.AT1G44446.1,3702.AT1G53500.1,3702.AT1G54250.1,3702.AT1G56070.1,3702.AT1G68320.1,3702.AT1G72550.1,3702.AT1G76690.1,3702.AT1G78580.1,3702.AT2G17370.1,3702.AT2G20610.1,3702.AT2G26560.1,3702.AT2G30490.1,3702.AT2G35840.3,3702.AT2G39460.2,3702.AT2G39770.1,3702.AT2…	At1g01090,SAM1,APX1,TIF3H1,GA3OX1,RPL10B,AT1G33750,RPL21C,CH1,MUM4,NRPB8A,LOS1,MYB62,AT1G72550,OPR2,TPS1,HMG2,SUR1,PLA2A,C4H,AT2G35840,RPL23AA,CYT1,NAC042,FAD2,AT3G14520,AT3G14540,FAD5,ATCAD4,PUR7,RPL36AA,CYP82G1,LOX2,GLDH,GAUT1,GA1,AT4G05160,AT4G14090,CCT2,CLA1,DIR6,CSLG3,CYP83B1,AT4G35160,AT4G39230,RSR4,PRX52,EIF2A,TT7,EMB3010,ASP3,AK2,DMR6,KASI,ACAT2,OVA2,CER3,AT5G59850,IPK2BETA,DXR
GO:0071456	Cellular response to hypoxia	10	157	0.63	0.0162	3702.AT1G77120.1,3702.AT2G26560.1,3702.AT3G14100.1,3702.AT3G43190.1,3702.AT3G49780.1,3702.AT4G30380.1,3702.AT4G31970.1,3702.AT4G34131.1,3702.AT5G20230.1,3702.AT5G24530.1	ADH1,PLA2A,AT3G14100,SUS4,PSK4,AT4G30380,CYP82C2,UGT73B3,BCB,DMR6
GO:0010033	Response to organic substance	45	1719	0.25	0.018	3702.AT1G08830.1,3702.AT1G10840.1,3702.AT1G12000.1,3702.AT1G15550.1,3702.AT1G20440.1,3702.AT1G21400.1,3702.AT1G45000.1,3702.AT1G53910.1,3702.AT1G68320.1,3702.AT1G77120.1,3702.AT1G78580.1,3702.AT2G05710.1,3702.AT2G20890.1,3702.AT2G23770.1,3702.AT2G26710.1,3702.AT2G29420.1,3702.AT2G36530.1,3702.AT2G39770.1,3702.AT3G02410.1,3702.AT3G07390.1,3702.AT3G18780.2,3702.AT3G21110.1,3702.AT3G21630.1,3702.AT3…	CSD1,TIF3H1,AT1G12000,GA3OX1,COR47,AT1G21400,AT1G45000,RAP2.12,MYB62,ADH1,TPS1,ACO3,PSB29,LYK4,BAS1,GSTU7,LOS2,CYT1,ICME-LIKE2,AIR12,ACT2,PUR7,CERK1,LOX2,ABCG37,AT3G57540,MARD1,GA1,EXO,ERF-1,ChiC,AMY1,GAMMA-VPE,ROC1,RSR4,TT7,AT5G20700,AT5G21090,DMR6,PTR3,ERF5,DIR1,AT5G51190,ERF104,IPK2BETA
GO:0006629	Lipid metabolic process	28	887	0.33	0.0181	3702.AT1G10670.3,3702.AT1G15550.1,3702.AT1G27980.1,3702.AT1G28590.1,3702.AT1G33750.1,3702.AT1G68320.1,3702.AT1G76690.1,3702.AT2G17370.1,3702.AT2G26560.1,3702.AT2G26710.1,3702.AT3G12120.1,3702.AT3G14520.1,3702.AT3G14540.1,3702.AT3G15850.1,3702.AT3G25180.1,3702.AT3G27950.1,3702.AT3G45140.1,3702.AT4G02780.1,3702.AT4G05160.1,3702.AT4G15130.1,3702.AT4G15560.1,3702.AT4G19170.1,3702.AT4G19230.2,3702.AT5…	ACLA-1,GA3OX1,DPL1,AT1G28590,AT1G33750,MYB62,OPR2,HMG2,PLA2A,BAS1,FAD2,AT3G14520,AT3G14540,FAD5,CYP82G1,AT3G27950,LOX2,GA1,AT4G05160,CCT2,CLA1,NCED4,CYP707A1,KASI,ACAT2,CER3,DXR,ACX2
GO:0006952	Defense response	38	1374	0.27	0.0197	3702.AT1G08830.1,3702.AT1G09770.1,3702.AT1G20440.1,3702.AT1G32960.1,3702.AT1G53350.1,3702.AT1G79090.2,3702.AT2G23770.1,3702.AT2G26560.1,3702.AT2G39770.1,3702.AT3G12500.1,3702.AT3G14470.1,3702.AT3G14840.2,3702.AT3G16640.1,3702.AT3G21630.1,3702.AT3G25180.1,3702.AT3G43300.1,3702.AT3G54420.1,3702.AT3G56710.1,3702.AT4G05200.1,3702.AT4G11650.1,3702.AT4G16260.1,3702.AT4G17500.1,3702.AT4G29810.2,3702.AT4…	CSD1,CDC5,COR47,SBT3.3,AT1G53350,AT1G79090,LYK4,PLA2A,CYT1,HCHIB,AT3G14470,AT3G14840,TCTP,CERK1,CYP82G1,ATMIN7,EP3,SIB1,CRK25,OSM34,AT4G16260,ERF-1,MKK2,CYP83B1,CYP82C4,CYP82C2,UGT73B3,ROC1,RPN8A,PA2,AT5G10530,AT5G21090,DMR6,PTR3,ERF5,BIR1,DIR1,ERF104
GO:0006575	Cellular modified amino acid metabolic process	8	105	0.71	0.0206	3702.AT1G02950.2,3702.AT1G10360.1,3702.AT1G78380.1,3702.AT1G78680.1,3702.AT2G29420.1,3702.AT2G29440.1,3702.AT2G29490.1,3702.AT3G09270.1	GSTF4,GSTU18,GSTU19,GGH2,GSTU7,GSTU6,GSTU1,GSTU8
GO:0051716	Cellular response to stimulus	62	2640	0.2	0.0206	3702.AT1G07890.8,3702.AT1G08830.1,3702.AT1G09770.1,3702.AT1G10840.1,3702.AT1G15550.1,3702.AT1G16890.3,3702.AT1G21400.1,3702.AT1G35670.1,3702.AT1G45000.1,3702.AT1G53910.1,3702.AT1G68320.1,3702.AT1G77120.1,3702.AT1G78380.1,3702.AT1G78580.1,3702.AT2G16430.2,3702.AT2G20610.1,3702.AT2G20890.1,3702.AT2G23770.1,3702.AT2G24360.1,3702.AT2G26560.1,3702.AT2G27030.3,3702.AT2G30110.1,3702.AT2G36890.1,3702.AT3…	APX1,CSD1,CDC5,TIF3H1,GA3OX1,UBC36,AT1G21400,CDPK2,AT1G45000,RAP2.12,MYB62,ADH1,GSTU19,TPS1,PAP10,SUR1,PSB29,LYK4,AT2G24360,PLA2A,CAM5,UBA1,RAX2,AIR12,APX2,HCHIB,PA200,AT3G14100,RAB7B,CERK1,SUS4,PSK4,ABCG37,SIB1,GDI2,GA1,MSRB3,ERF-1,MKK2,AT4G30380,SIP3,CYP83B1,CYP82C4,CYP82C2,UGT73B3,HSF4,ROC1,PRX52,PA2,AT5G10530,BCB,AT5G21090,CAM6,PDR2,DMR6,PAP26,ERF5,DIR1,AT5G51190,AT5G58400,PIF7,ERF104
GO:1901564	Organonitrogen compound metabolic process	87	4053	0.16	0.0207	3702.AT1G01090.1,3702.AT1G02950.2,3702.AT1G05890.2,3702.AT1G10360.1,3702.AT1G10840.1,3702.AT1G11330.2,3702.AT1G12000.1,3702.AT1G16890.3,3702.AT1G20780.1,3702.AT1G21400.1,3702.AT1G22170.1,3702.AT1G26910.1,3702.AT1G27980.1,3702.AT1G28110.2,3702.AT1G32960.1,3702.AT1G34300.1,3702.AT1G35670.1,3702.AT1G35680.1,3702.AT1G44446.1,3702.AT1G45000.1,3702.AT1G56070.1,3702.AT1G72550.1,3702.AT1G73270.1,3702.AT1…	At1g01090,GSTF4,ARI5,GSTU18,TIF3H1,AT1G11330,AT1G12000,UBC36,SAUL1,AT1G21400,AT1G22170,RPL10B,DPL1,SCPL45,SBT3.3,AT1G34300,CDPK2,RPL21C,CH1,AT1G45000,LOS1,AT1G72550,scpl6,GSTU19,GGH2,AT2G16250,DSK2,HMG2,AT2G19130,SUR1,PSB29,LYK4,AT2G24360,ftsh4,GSTU7,GSTU6,GSTU1,UBA1,LOS2,RPL23AA,NAC042,GSTU8,HCHIB,PA200,AT3G14840,FYPP3,PUR7,CERK1,RPL36AA,NEK6,EP3,CCR3,AT3G56050,scpl40,ATSTE24,MSRB3,CRK25,CCT2,CL…
GO:0043603	Cellular amide metabolic process	22	632	0.37	0.0221	3702.AT1G01090.1,3702.AT1G02950.2,3702.AT1G10360.1,3702.AT1G10840.1,3702.AT1G26910.1,3702.AT1G35680.1,3702.AT1G56070.1,3702.AT1G72550.1,3702.AT1G78380.1,3702.AT1G78680.1,3702.AT2G29420.1,3702.AT2G29440.1,3702.AT2G29490.1,3702.AT2G39460.2,3702.AT3G09270.1,3702.AT3G23390.1,3702.AT4G35160.1,3702.AT5G05470.1,3702.AT5G10360.1,3702.AT5G27430.1,3702.AT5G49030.3,3702.AT5G59850.1	At1g01090,GSTF4,GSTU18,TIF3H1,RPL10B,RPL21C,LOS1,AT1G72550,GSTU19,GGH2,GSTU7,GSTU6,GSTU1,RPL23AA,GSTU8,RPL36AA,AT4G35160,EIF2A,EMB3010,AT5G27430,OVA2,AT5G59850
GO:0044249	Cellular biosynthetic process	55	2275	0.21	0.0226	3702.AT1G01090.1,3702.AT1G02500.1,3702.AT1G07890.8,3702.AT1G10840.1,3702.AT1G15550.1,3702.AT1G26910.1,3702.AT1G33750.1,3702.AT1G35680.1,3702.AT1G44446.1,3702.AT1G53500.1,3702.AT1G54250.1,3702.AT1G56070.1,3702.AT1G68320.1,3702.AT1G72550.1,3702.AT1G76690.1,3702.AT1G78580.1,3702.AT2G17370.1,3702.AT2G20610.1,3702.AT2G26560.1,3702.AT2G30490.1,3702.AT2G35840.3,3702.AT2G39460.2,3702.AT2G39770.1,3702.AT2…	At1g01090,SAM1,APX1,TIF3H1,GA3OX1,RPL10B,AT1G33750,RPL21C,CH1,MUM4,NRPB8A,LOS1,MYB62,AT1G72550,OPR2,TPS1,HMG2,SUR1,PLA2A,C4H,AT2G35840,RPL23AA,CYT1,NAC042,FAD2,AT3G14520,AT3G14540,FAD5,ATCAD4,PUR7,RPL36AA,CYP82G1,LOX2,GLDH,GAUT1,GA1,AT4G05160,CCT2,CLA1,DIR6,CSLG3,CYP83B1,AT4G35160,AT4G39230,RSR4,PRX52,EIF2A,EMB3010,AK2,KASI,ACAT2,OVA2,CER3,AT5G59850,DXR
GO:0120251	Hydrocarbon biosynthetic process	6	57	0.85	0.0229	3702.AT1G02500.1,3702.AT1G33750.1,3702.AT3G14520.1,3702.AT3G14540.1,3702.AT3G25180.1,3702.AT5G57800.1	SAM1,AT1G33750,AT3G14520,AT3G14540,CYP82G1,CER3
GO:0006518	Peptide metabolic process	19	510	0.4	0.0243	3702.AT1G02950.2,3702.AT1G10360.1,3702.AT1G10840.1,3702.AT1G26910.1,3702.AT1G35680.1,3702.AT1G56070.1,3702.AT1G72550.1,3702.AT1G78380.1,3702.AT2G29420.1,3702.AT2G29440.1,3702.AT2G29490.1,3702.AT2G39460.2,3702.AT3G09270.1,3702.AT3G23390.1,3702.AT5G05470.1,3702.AT5G10360.1,3702.AT5G27430.1,3702.AT5G49030.3,3702.AT5G59850.1	GSTF4,GSTU18,TIF3H1,RPL10B,RPL21C,LOS1,AT1G72550,GSTU19,GSTU7,GSTU6,GSTU1,RPL23AA,GSTU8,RPL36AA,EIF2A,EMB3010,AT5G27430,OVA2,AT5G59850
GO:1901141	Regulation of lignin biosynthetic process	3	7	1.46	0.0243	3702.AT5G05340.1,3702.AT5G20230.1,3702.AT5G52240.1	PRX52,BCB,MSBP1
GO:1990748	Cellular detoxification	10	171	0.59	0.0246	3702.AT1G07890.8,3702.AT1G08830.1,3702.AT1G77120.1,3702.AT1G78380.1,3702.AT3G09640.1,3702.AT3G53480.1,3702.AT5G05340.1,3702.AT5G06720.1,3702.AT5G34850.1,3702.AT5G58400.1	APX1,CSD1,ADH1,GSTU19,APX2,ABCG37,PRX52,PA2,PAP26,AT5G58400
GO:0070887	Cellular response to chemical stimulus	38	1409	0.26	0.0267	3702.AT1G07890.8,3702.AT1G08830.1,3702.AT1G10840.1,3702.AT1G15550.1,3702.AT1G53910.1,3702.AT1G68320.1,3702.AT1G77120.1,3702.AT1G78380.1,3702.AT1G78580.1,3702.AT2G20890.1,3702.AT2G23770.1,3702.AT2G26560.1,3702.AT3G07390.1,3702.AT3G09640.1,3702.AT3G14100.1,3702.AT3G21630.1,3702.AT3G43190.1,3702.AT3G49780.1,3702.AT3G53480.1,3702.AT4G02780.1,3702.AT4G04800.1,3702.AT4G17500.1,3702.AT4G30380.1,3702.AT4…	APX1,CSD1,TIF3H1,GA3OX1,RAP2.12,MYB62,ADH1,GSTU19,TPS1,PSB29,LYK4,PLA2A,AIR12,APX2,AT3G14100,CERK1,SUS4,PSK4,ABCG37,GA1,MSRB3,ERF-1,AT4G30380,CYP82C4,CYP82C2,UGT73B3,ROC1,PRX52,PA2,BCB,AT5G21090,DMR6,PAP26,ERF5,DIR1,AT5G51190,AT5G58400,ERF104
GO:0042214	Terpene metabolic process	5	40	0.92	0.0326	3702.AT1G33750.1,3702.AT3G14520.1,3702.AT3G14540.1,3702.AT3G25180.1,3702.AT4G19170.1	AT1G33750,AT3G14520,AT3G14540,CYP82G1,NCED4
GO:0042742	Defense response to bacterium	15	370	0.44	0.0404	3702.AT1G08830.1,3702.AT1G09770.1,3702.AT1G32960.1,3702.AT2G39770.1,3702.AT3G16640.1,3702.AT3G21630.1,3702.AT3G43300.1,3702.AT3G56710.1,3702.AT4G05200.1,3702.AT4G11650.1,3702.AT4G31500.1,3702.AT5G10530.1,3702.AT5G24530.1,3702.AT5G46050.1,3702.AT5G48380.1	CSD1,CDC5,SBT3.3,CYT1,TCTP,CERK1,ATMIN7,SIB1,CRK25,OSM34,CYP83B1,AT5G10530,DMR6,PTR3,BIR1

## Sheet: timepoint 4
#term ID	term description	observed gene count	background gene count	strength	false discovery rate	matching proteins in your network (IDs)	matching proteins in your network (labels)
GO:0042221	Response to chemical	152	2590	0.38	1.39e-19	3702.AT1G02500.1,3702.AT1G02950.2,3702.AT1G05560.1,3702.AT1G07890.8,3702.AT1G08830.1,3702.AT1G09570.1,3702.AT1G10360.1,3702.AT1G10840.1,3702.AT1G12000.1,3702.AT1G15550.1,3702.AT1G17550.1,3702.AT1G20440.1,3702.AT1G20925.1,3702.AT1G21400.1,3702.AT1G24020.2,3702.AT1G34370.2,3702.AT1G35710.1,3702.AT1G37130.1,3702.AT1G45000.1,3702.AT1G50480.1,3702.AT1G53910.1,3702.AT1G56450.1,3702.AT1G59860.1,3702.AT1…	SAM1,GSTF4,UGT75B1,APX1,CSD1,PHYA,GSTU18,TIF3H1,AT1G12000,GA3OX1,HAB2,COR47,AT1G20925,AT1G21400,MLP423,STOP1,AT1G35710,NIA2,AT1G45000,THFS,RAP2.12,PBG1,AT1G59860,ATB2,RBOHF,MYB62,PR5,GASA1,ADH1,GSTU20,GSTU19,ACO3,NIR1,AT2G17630,LYK4,PLA2A,BAS1,ARF10,GLR2.8,GSTU7,GSTU6,GSTU1,AT2G29500,UBA1,ASP1,PP2CG1,LEA18,AT2G35840,PUB23,PAL1,LRK1,CYT1,AT2G41480,HSFB3,PIP1B,AT2G46140,GBF3,DOX1,ICME-LIKE2,GAPC1,P…
GO:0008152	Metabolic process	308	7962	0.2	3.3e-16	3702.AT1G01050.1,3702.AT1G01090.1,3702.AT1G01580.1,3702.AT1G02500.1,3702.AT1G02560.1,3702.AT1G02780.1,3702.AT1G02840.1,3702.AT1G02950.2,3702.AT1G03330.1,3702.AT1G04350.1,3702.AT1G05560.1,3702.AT1G06620.1,3702.AT1G06780.2,3702.AT1G07890.8,3702.AT1G08080.1,3702.AT1G08830.1,3702.AT1G09570.1,3702.AT1G09770.1,3702.AT1G10360.1,3702.AT1G10670.3,3702.AT1G10840.1,3702.AT1G11300.1,3702.AT1G11790.1,3702.AT1…	PPa1,At1g01090,FRO2,SAM1,CLPP5,emb2386,SR34,GSTF4,LSM2,AT1G04350,UGT75B1,AT1G06620,GAUT6,APX1,ACA7,CSD1,PHYA,CDC5,GSTU18,ACLA-1,TIF3H1,AT1G11300,ADT1,AT1G12000,MAP1C,GA3OX1,AT1G15920,UBC36,SRG1,HAB2,SAUL1,AT1G21400,GH9B6,ALDH2B7,RPL10B,SCPL45,AT1G28390,AT1G28590,AT1G31850,XTH30,SBT3.3,AT1G33750,CDPK2,RPL21C,AT1G35710,NIA2,CH1,AT1G45000,AT1G49650,MTK,DWF5,THFS,AT1G53430,MUM4,RSH3,LOS1,PBG1,AT1G606…
GO:0055114	Oxidation-reduction process	96	1369	0.46	4.51e-16	3702.AT1G01090.1,3702.AT1G01580.1,3702.AT1G04350.1,3702.AT1G06620.1,3702.AT1G07890.8,3702.AT1G08830.1,3702.AT1G15550.1,3702.AT1G17020.1,3702.AT1G21400.1,3702.AT1G23800.1,3702.AT1G37130.1,3702.AT1G44446.1,3702.AT1G50430.1,3702.AT1G50480.1,3702.AT1G53500.1,3702.AT1G60680.1,3702.AT1G60710.1,3702.AT1G60750.1,3702.AT1G61720.1,3702.AT1G64060.1,3702.AT1G72680.1,3702.AT1G72970.1,3702.AT1G76690.1,3702.AT1…	At1g01090,FRO2,AT1G04350,AT1G06620,APX1,CSD1,GA3OX1,SRG1,AT1G21400,ALDH2B7,NIA2,CH1,DWF5,THFS,MUM4,AT1G60680,ATB2,AT1G60750,BAN,RBOHF,CADG,HTH,OPR2,ADH1,GSTU19,ACO3,NIR1,HMG2,AT2G24190,BAS1,C4H,CYP98A3,AT2G41480,BEN1,CYP76C2,DOX1,AT3G03070,GAPC1,LAC7,APX2,FAD2,AT3G12900,CYP72A14,FAD5,ATCAD4,ALDH2C4,CYP82G1,CYP71B34,CYP71B37,AT3G28480,LOX2,GLDH,AT3G49960,DWF4,MSRB3,AT4G09670,AT4G13010,LigB,CYP707A…
GO:0050896	Response to stimulus	226	5174	0.25	5.15e-16	3702.AT1G01580.1,3702.AT1G02500.1,3702.AT1G02950.2,3702.AT1G05560.1,3702.AT1G07890.8,3702.AT1G08830.1,3702.AT1G09570.1,3702.AT1G09630.1,3702.AT1G09770.1,3702.AT1G10360.1,3702.AT1G10840.1,3702.AT1G11000.1,3702.AT1G12000.1,3702.AT1G15550.1,3702.AT1G16890.3,3702.AT1G17550.1,3702.AT1G20440.1,3702.AT1G20840.1,3702.AT1G20925.1,3702.AT1G21400.1,3702.AT1G24020.2,3702.AT1G26910.1,3702.AT1G28390.2,3702.AT1…	FRO2,SAM1,GSTF4,UGT75B1,APX1,CSD1,PHYA,RAB11c,CDC5,GSTU18,TIF3H1,MLO4,AT1G12000,GA3OX1,UBC36,HAB2,COR47,TMT1,AT1G20925,AT1G21400,MLP423,RPL10B,AT1G28390,SBT3.3,STOP1,CDPK2,RPL21C,AT1G35710,NIA2,AT1G45000,HSFB4,THFS,HIT1,RAP2.12,LOS1,PBG1,AT1G59860,ATB2,RBOHF,MYB62,PDE337,PR5,GASA1,OPR2,ADH1,GSTU20,GSTU19,LZF1,AT2G01820,ACO3,NIR1,PAP10,LYM2,AT2G17630,SUR1,LYK4,AT2G24360,PLA2A,BAS1,CAM5,ARF10,GLR2.…
GO:0010035	Response to inorganic substance	64	801	0.51	1.57e-12	3702.AT1G02500.1,3702.AT1G07890.8,3702.AT1G08830.1,3702.AT1G12000.1,3702.AT1G20440.1,3702.AT1G34370.2,3702.AT1G50480.1,3702.AT1G56450.1,3702.AT1G59860.1,3702.AT1G60710.1,3702.AT1G75040.1,3702.AT1G77120.1,3702.AT1G78380.1,3702.AT2G05710.1,3702.AT2G15620.1,3702.AT2G17630.1,3702.AT2G26560.1,3702.AT2G29500.1,3702.AT2G30110.1,3702.AT2G30970.1,3702.AT2G33700.1,3702.AT2G35300.1,3702.AT2G35840.3,3702.AT2…	SAM1,APX1,CSD1,AT1G12000,COR47,STOP1,THFS,PBG1,AT1G59860,ATB2,PR5,ADH1,GSTU19,ACO3,NIR1,AT2G17630,PLA2A,AT2G29500,UBA1,ASP1,PP2CG1,LEA18,AT2G35840,PUB23,PAL1,CYT1,HSFB3,PIP1B,AT2G46140,DOX1,GAPC1,AT3G05700,MKP2,GSTU8,HCHIB,AT3G12900,TCTP,RR1,AT3G22490,TPI,NTMC2T4,SUS3,OASA1,PIP1;5,NLP7,YSL1,SIP3,CYP82C4,ROC1,AT4G39230,GSTL3,LEA4-5,FDH,AER,RAN2,SUS1,CHIA,YSL2,CYCH;1,AT5G39000,LTI65,SYNC1,HAI1,BT4
GO:0071704	Organic substance metabolic process	263	6962	0.19	1.01e-11	3702.AT1G01050.1,3702.AT1G01090.1,3702.AT1G02500.1,3702.AT1G02560.1,3702.AT1G02780.1,3702.AT1G02840.1,3702.AT1G02950.2,3702.AT1G03330.1,3702.AT1G05560.1,3702.AT1G06780.2,3702.AT1G07890.8,3702.AT1G09570.1,3702.AT1G09770.1,3702.AT1G10360.1,3702.AT1G10670.3,3702.AT1G10840.1,3702.AT1G11300.1,3702.AT1G11790.1,3702.AT1G12000.1,3702.AT1G13270.1,3702.AT1G15550.1,3702.AT1G15920.2,3702.AT1G16890.3,3702.AT1…	PPa1,At1g01090,SAM1,CLPP5,emb2386,SR34,GSTF4,LSM2,UGT75B1,GAUT6,APX1,PHYA,CDC5,GSTU18,ACLA-1,TIF3H1,AT1G11300,ADT1,AT1G12000,MAP1C,GA3OX1,AT1G15920,UBC36,HAB2,SAUL1,AT1G21400,GH9B6,RPL10B,SCPL45,AT1G28390,AT1G28590,XTH30,SBT3.3,AT1G33750,CDPK2,RPL21C,AT1G35710,NIA2,CH1,AT1G45000,MTK,DWF5,THFS,AT1G53430,MUM4,RSH3,LOS1,PBG1,BAN,STM,DIR5,AT1G66920,MYB62,SUC5,AT1G72550,CADG,HTH,scpl6,BEE3,GDPD5,OPR2,…
GO:1901700	Response to oxygen-containing compound	84	1414	0.38	2.78e-10	3702.AT1G05560.1,3702.AT1G07890.8,3702.AT1G08830.1,3702.AT1G10840.1,3702.AT1G12000.1,3702.AT1G15550.1,3702.AT1G17550.1,3702.AT1G20440.1,3702.AT1G21400.1,3702.AT1G24020.2,3702.AT1G59860.1,3702.AT1G64060.1,3702.AT1G68320.1,3702.AT1G75750.1,3702.AT1G77120.1,3702.AT1G78380.1,3702.AT2G05710.1,3702.AT2G15620.1,3702.AT2G23770.1,3702.AT2G26710.1,3702.AT2G28350.1,3702.AT2G29110.1,3702.AT2G29420.1,3702.AT2…	UGT75B1,APX1,CSD1,TIF3H1,AT1G12000,GA3OX1,HAB2,COR47,AT1G21400,MLP423,AT1G59860,RBOHF,MYB62,GASA1,ADH1,GSTU19,ACO3,NIR1,LYK4,BAS1,ARF10,GLR2.8,GSTU7,AT2G29500,PP2CG1,LEA18,PUB23,PAL1,LRK1,CYT1,PIP1B,AT2G46140,GBF3,DOX1,ICME-LIKE2,GAPC1,AT3G05700,MKP2,APX2,TCTP,RR1,CERK1,AT3G22060,ERF1,LOX2,DWF4,YLS2,ABCG37,NTMC2T4,GLB1,SUS3,GA1,EXO,SWEET17,ERF-1,ChiC,AT4G20860,PIP1;5,NLP7,AMY1,SIP3,GAMMA-VPE,ROC1…
GO:0010038	Response to metal ion	38	374	0.62	1.02e-09	3702.AT1G02500.1,3702.AT1G07890.8,3702.AT1G08830.1,3702.AT1G12000.1,3702.AT1G34370.2,3702.AT1G50480.1,3702.AT1G56450.1,3702.AT1G60710.1,3702.AT1G75040.1,3702.AT1G77120.1,3702.AT1G78380.1,3702.AT2G05710.1,3702.AT2G17630.1,3702.AT2G26560.1,3702.AT2G30110.1,3702.AT2G30970.1,3702.AT2G35840.3,3702.AT2G41690.1,3702.AT3G04120.1,3702.AT3G09270.1,3702.AT3G12500.1,3702.AT3G12900.1,3702.AT3G16640.1,3702.AT3…	SAM1,APX1,CSD1,AT1G12000,STOP1,THFS,PBG1,ATB2,PR5,ADH1,GSTU19,ACO3,AT2G17630,PLA2A,UBA1,ASP1,AT2G35840,HSFB3,GAPC1,GSTU8,HCHIB,AT3G12900,TCTP,AT3G22490,TPI,OASA1,YSL1,CYP82C4,ROC1,AT4G39230,GSTL3,FDH,AER,RAN2,SUS1,YSL2,AT5G39000,SYNC1
GO:0009698	Phenylpropanoid metabolic process	22	116	0.89	1.15e-09	3702.AT1G07890.8,3702.AT1G64160.1,3702.AT1G72680.1,3702.AT2G30490.1,3702.AT2G37040.1,3702.AT2G40890.1,3702.AT3G09220.1,3702.AT3G12900.1,3702.AT3G19450.1,3702.AT3G24503.1,3702.AT3G53480.1,3702.AT3G59030.1,3702.AT4G01070.1,3702.AT4G14090.1,3702.AT4G23690.1,3702.AT4G26220.1,3702.AT4G39230.1,3702.AT5G05340.1,3702.AT5G09360.1,3702.AT5G17050.1,3702.AT5G22500.1,3702.AT5G54160.1	APX1,DIR5,CADG,C4H,PAL1,CYP98A3,LAC7,AT3G12900,ATCAD4,ALDH2C4,ABCG37,TT12,GT72B1,AT4G14090,DIR6,AT4G26220,AT4G39230,PRX52,LAC14,UGT78D2,At5g22500,OMT1
GO:0009628	Response to abiotic stimulus	95	1785	0.34	2e-09	3702.AT1G07890.8,3702.AT1G08830.1,3702.AT1G09570.1,3702.AT1G15550.1,3702.AT1G20440.1,3702.AT1G21400.1,3702.AT1G26910.1,3702.AT1G34370.2,3702.AT1G35680.1,3702.AT1G37130.1,3702.AT1G46264.1,3702.AT1G50500.2,3702.AT1G53910.1,3702.AT1G56070.1,3702.AT1G59860.1,3702.AT1G64060.1,3702.AT1G75040.1,3702.AT1G77120.1,3702.AT1G78370.1,3702.AT1G78380.1,3702.AT1G78600.2,3702.AT2G26560.1,3702.AT2G29500.1,3702.AT2…	APX1,CSD1,PHYA,GA3OX1,COR47,AT1G21400,RPL10B,STOP1,RPL21C,NIA2,HSFB4,HIT1,RAP2.12,LOS1,AT1G59860,RBOHF,PR5,ADH1,GSTU20,GSTU19,LZF1,PLA2A,AT2G29500,C4H,PP2CG1,LEA18,PUB23,RAX2,PAL1,RPL23AA,CYT1,HSFB3,BEN1,PIP1B,AT2G46140,LRB1,GAPC1,AT3G05700,AT3G14100,FAD5,TCTP,RR1,ACT2,ATCAD4,SUS4,PSK4,MES10,SIP2,NTMC2T4,GLB1,SUS3,MSRB3,SWEET17,HB-2,ChiC,AT4G20860,PIP1;5,NLP7,SUMO1,FADA,HSP21,MKK2,AT4G30380,SIP3,…
GO:0019748	Secondary metabolic process	33	300	0.65	3.17e-09	3702.AT1G02950.2,3702.AT1G07890.8,3702.AT1G10360.1,3702.AT1G64160.1,3702.AT1G72680.1,3702.AT1G73270.1,3702.AT1G78370.1,3702.AT1G78380.1,3702.AT2G20610.1,3702.AT2G29420.1,3702.AT2G29440.1,3702.AT2G29490.1,3702.AT2G30490.1,3702.AT2G37040.1,3702.AT2G40890.1,3702.AT3G09220.1,3702.AT3G09270.1,3702.AT3G12900.1,3702.AT3G19450.1,3702.AT3G24503.1,3702.AT3G53480.1,3702.AT3G59030.1,3702.AT4G01070.1,3702.AT4…	GSTF4,APX1,GSTU18,DIR5,CADG,scpl6,GSTU20,GSTU19,SUR1,GSTU7,GSTU6,GSTU1,C4H,PAL1,CYP98A3,LAC7,GSTU8,AT3G12900,ATCAD4,ALDH2C4,ABCG37,TT12,GT72B1,AT4G14090,DIR6,AT4G26220,CYP83B1,AT4G39230,PRX52,LAC14,UGT78D2,At5g22500,OMT1
GO:0006950	Response to stress	137	3081	0.26	5e-09	3702.AT1G07890.8,3702.AT1G08830.1,3702.AT1G09770.1,3702.AT1G11000.1,3702.AT1G16890.3,3702.AT1G20440.1,3702.AT1G21400.1,3702.AT1G24020.2,3702.AT1G32960.1,3702.AT1G35680.1,3702.AT1G37130.1,3702.AT1G45000.1,3702.AT1G46264.1,3702.AT1G50500.2,3702.AT1G53910.1,3702.AT1G56070.1,3702.AT1G59860.1,3702.AT1G64060.1,3702.AT1G68320.1,3702.AT1G75040.1,3702.AT1G76690.1,3702.AT1G77120.1,3702.AT1G78380.1,3702.AT2…	APX1,CSD1,CDC5,MLO4,UBC36,COR47,AT1G21400,MLP423,SBT3.3,RPL21C,NIA2,AT1G45000,HSFB4,HIT1,RAP2.12,LOS1,AT1G59860,RBOHF,MYB62,PR5,OPR2,ADH1,GSTU19,ACO3,PAP10,LYM2,LYK4,PLA2A,AT2G29500,UBA1,PP2CG1,LEA18,PUB23,PAL1,LRK1,MLO12,RPL23AA,CYT1,AT2G41480,HSFB3,PIP1B,AT2G46140,DOX1,GAPC1,PR4,AT3G05700,MKP2,APX2,AT3G10190,UGT76B1,HCHIB,AT3G14100,AT3G14840,TCTP,RR1,AT3G19400,CERK1,ERF1,CYP82G1,SUS4,ATMIN7,LOX…
GO:0044237	Cellular metabolic process	243	6729	0.17	1.23e-08	3702.AT1G01050.1,3702.AT1G01090.1,3702.AT1G02500.1,3702.AT1G02560.1,3702.AT1G02780.1,3702.AT1G02840.1,3702.AT1G02950.2,3702.AT1G03330.1,3702.AT1G05560.1,3702.AT1G07890.8,3702.AT1G08080.1,3702.AT1G08830.1,3702.AT1G09570.1,3702.AT1G09770.1,3702.AT1G10360.1,3702.AT1G10840.1,3702.AT1G11300.1,3702.AT1G11790.1,3702.AT1G12000.1,3702.AT1G13270.1,3702.AT1G15550.1,3702.AT1G15920.2,3702.AT1G16890.3,3702.AT1…	PPa1,At1g01090,SAM1,CLPP5,emb2386,SR34,GSTF4,LSM2,UGT75B1,APX1,ACA7,CSD1,PHYA,CDC5,GSTU18,TIF3H1,AT1G11300,ADT1,AT1G12000,MAP1C,GA3OX1,AT1G15920,UBC36,HAB2,SAUL1,AT1G21400,GH9B6,RPL10B,SCPL45,AT1G28390,XTH30,AT1G33750,CDPK2,RPL21C,AT1G35710,NIA2,CH1,AT1G45000,MTK,THFS,AT1G53430,MUM4,RSH3,LOS1,PBG1,STM,RBOHF,DIR5,AT1G66920,MYB62,SUC5,AT1G72550,CADG,HTH,BEE3,GDPD5,OPR2,LSM3B,AT1G77030,ADH1,GSTU20,G…
GO:0046686	Response to cadmium ion	30	269	0.66	1.66e-08	3702.AT1G02500.1,3702.AT1G07890.8,3702.AT1G12000.1,3702.AT1G50480.1,3702.AT1G56450.1,3702.AT1G60710.1,3702.AT1G75040.1,3702.AT1G77120.1,3702.AT1G78380.1,3702.AT2G05710.1,3702.AT2G17630.1,3702.AT2G26560.1,3702.AT2G30110.1,3702.AT2G30970.1,3702.AT2G35840.3,3702.AT2G41690.1,3702.AT3G04120.1,3702.AT3G09270.1,3702.AT3G12500.1,3702.AT3G16640.1,3702.AT3G55440.1,3702.AT4G14880.4,3702.AT4G38740.1,3702.AT4…	SAM1,APX1,AT1G12000,THFS,PBG1,ATB2,PR5,ADH1,GSTU19,ACO3,AT2G17630,PLA2A,UBA1,ASP1,AT2G35840,HSFB3,GAPC1,GSTU8,HCHIB,TCTP,TPI,OASA1,ROC1,AT4G39230,GSTL3,FDH,AER,RAN2,SUS1,SYNC1
GO:0009636	Response to toxic substance	28	261	0.64	1.53e-07	3702.AT1G02950.2,3702.AT1G07890.8,3702.AT1G08830.1,3702.AT1G10360.1,3702.AT1G37130.1,3702.AT1G64060.1,3702.AT1G77120.1,3702.AT1G78370.1,3702.AT1G78380.1,3702.AT2G29420.1,3702.AT2G29440.1,3702.AT2G29490.1,3702.AT2G41480.1,3702.AT3G01420.1,3702.AT3G09270.1,3702.AT3G09640.1,3702.AT3G48560.1,3702.AT3G49960.1,3702.AT3G53480.1,3702.AT4G01070.1,3702.AT5G02790.1,3702.AT5G05340.1,3702.AT5G05600.1,3702.AT5…	GSTF4,APX1,CSD1,GSTU18,NIA2,RBOHF,ADH1,GSTU20,GSTU19,GSTU7,GSTU6,GSTU1,AT2G41480,DOX1,GSTU8,APX2,CSR1,AT3G49960,ABCG37,GT72B1,GSTL3,PRX52,AT5G05600,PA2,PAP26,AT5G58400,RHS19,PSBA
GO:0009058	Biosynthetic process	112	2480	0.26	1.84e-07	3702.AT1G01090.1,3702.AT1G02500.1,3702.AT1G02780.1,3702.AT1G06780.2,3702.AT1G07890.8,3702.AT1G10840.1,3702.AT1G11790.1,3702.AT1G15550.1,3702.AT1G26910.1,3702.AT1G33750.1,3702.AT1G35680.1,3702.AT1G37130.1,3702.AT1G44446.1,3702.AT1G49820.1,3702.AT1G50430.1,3702.AT1G50480.1,3702.AT1G53500.1,3702.AT1G54130.1,3702.AT1G56070.1,3702.AT1G61720.1,3702.AT1G62360.1,3702.AT1G64060.1,3702.AT1G64160.1,3702.AT1…	At1g01090,SAM1,emb2386,GAUT6,APX1,TIF3H1,ADT1,GA3OX1,RPL10B,AT1G33750,RPL21C,NIA2,CH1,MTK,DWF5,THFS,MUM4,RSH3,LOS1,BAN,STM,RBOHF,DIR5,MYB62,AT1G72550,CADG,BEE3,OPR2,CAMS1,HMG2,AT2G17630,SUR1,PLA2A,LOG1,C4H,ASP1,AT2G35840,GSL8,PAL1,RPL23AA,CYT1,CYP98A3,BEN1,MTO1,DOX1,DJ1D,GAPC1,AT3G05560,FAD2,AT3G12900,MYB5,AT3G14520,AT3G14540,FAD5,ATCAD4,PUR7,ALDH2C4,CYP82G1,LOX2,GLDH,CSR1,DWF4,YLS2,TPI,TT12,AT3G…
GO:0009699	Phenylpropanoid biosynthetic process	16	80	0.91	3.13e-07	3702.AT1G07890.8,3702.AT1G64160.1,3702.AT1G72680.1,3702.AT2G37040.1,3702.AT2G40890.1,3702.AT3G12900.1,3702.AT3G19450.1,3702.AT3G24503.1,3702.AT3G59030.1,3702.AT4G01070.1,3702.AT4G23690.1,3702.AT4G26220.1,3702.AT4G39230.1,3702.AT5G05340.1,3702.AT5G22500.1,3702.AT5G54160.1	APX1,DIR5,CADG,PAL1,CYP98A3,AT3G12900,ATCAD4,ALDH2C4,TT12,GT72B1,DIR6,AT4G26220,AT4G39230,PRX52,At5g22500,OMT1
GO:0009987	Cellular process	346	11004	0.11	1.13e-06	3702.AT1G01050.1,3702.AT1G01090.1,3702.AT1G02500.1,3702.AT1G02560.1,3702.AT1G02780.1,3702.AT1G02840.1,3702.AT1G02950.2,3702.AT1G03330.1,3702.AT1G05560.1,3702.AT1G06780.2,3702.AT1G07890.8,3702.AT1G08080.1,3702.AT1G08830.1,3702.AT1G09570.1,3702.AT1G09630.1,3702.AT1G09770.1,3702.AT1G10200.1,3702.AT1G10360.1,3702.AT1G10840.1,3702.AT1G11300.1,3702.AT1G11790.1,3702.AT1G12000.1,3702.AT1G13270.1,3702.AT1…	PPa1,At1g01090,SAM1,CLPP5,emb2386,SR34,GSTF4,LSM2,UGT75B1,GAUT6,APX1,ACA7,CSD1,PHYA,RAB11c,CDC5,WLIM1,GSTU18,TIF3H1,AT1G11300,ADT1,AT1G12000,MAP1C,GA3OX1,AT1G15920,UBC36,HAB2,AT1G19450,SAUL1,TMT1,AT1G20925,EXT3,AT1G21400,GH9B6,MLP423,RPL10B,AT1G27695,SCPL45,AT1G28390,XTH30,AT1G33750,CDPK2,RPL21C,AT1G35710,NIA2,CH1,AT1G45000,HSFB4,AT1G47670,MTK,THFS,HIT1,AT1G52190,AT1G53430,MUM4,RAP2.12,RSH3,GAMMA…
GO:1901576	Organic substance biosynthetic process	104	2363	0.25	2.62e-06	3702.AT1G01090.1,3702.AT1G02500.1,3702.AT1G02780.1,3702.AT1G06780.2,3702.AT1G07890.8,3702.AT1G10840.1,3702.AT1G11790.1,3702.AT1G15550.1,3702.AT1G26910.1,3702.AT1G33750.1,3702.AT1G35680.1,3702.AT1G44446.1,3702.AT1G49820.1,3702.AT1G50430.1,3702.AT1G50480.1,3702.AT1G53500.1,3702.AT1G54130.1,3702.AT1G56070.1,3702.AT1G61720.1,3702.AT1G64160.1,3702.AT1G68320.1,3702.AT1G72550.1,3702.AT1G72680.1,3702.AT1…	At1g01090,SAM1,emb2386,GAUT6,APX1,TIF3H1,ADT1,GA3OX1,RPL10B,AT1G33750,RPL21C,CH1,MTK,DWF5,THFS,MUM4,RSH3,LOS1,BAN,DIR5,MYB62,AT1G72550,CADG,BEE3,OPR2,CAMS1,HMG2,AT2G17630,SUR1,PLA2A,C4H,AT2G35840,GSL8,PAL1,RPL23AA,CYT1,CYP98A3,BEN1,MTO1,DOX1,DJ1D,GAPC1,AT3G05560,FAD2,AT3G12900,AT3G14520,AT3G14540,FAD5,ATCAD4,PUR7,ALDH2C4,CYP82G1,LOX2,GLDH,CSR1,DWF4,TPI,TT12,AT3G60800,RS27A,GAUT1,APG1,GT72B1,GLB1,…
GO:0019752	Carboxylic acid metabolic process	53	896	0.38	3.16e-06	3702.AT1G01090.1,3702.AT1G05560.1,3702.AT1G11790.1,3702.AT1G12000.1,3702.AT1G15550.1,3702.AT1G21400.1,3702.AT1G49820.1,3702.AT1G50480.1,3702.AT1G68320.1,3702.AT1G72550.1,3702.AT1G72970.1,3702.AT1G76690.1,3702.AT2G05710.1,3702.AT2G16790.1,3702.AT2G17630.1,3702.AT2G20610.1,3702.AT2G23610.1,3702.AT2G26560.1,3702.AT2G30970.1,3702.AT2G37040.1,3702.AT2G39770.1,3702.AT3G01120.1,3702.AT3G01420.1,3702.AT3…	At1g01090,UGT75B1,ADT1,AT1G12000,GA3OX1,AT1G21400,MTK,THFS,MYB62,AT1G72550,HTH,OPR2,ACO3,AT2G16790,AT2G17630,SUR1,MES3,PLA2A,ASP1,PAL1,CYT1,MTO1,DOX1,DJ1D,GAPC1,FAD2,FAD5,LOX2,GLDH,CSR1,MES10,ABCG37,TPI,GA1,AT4G05160,OASA1,CLA1,CYP707A1,AT4G26390,CLO1,FADA,CYP83B1,AT4G33760,HDR,RSR4,FDH,DMR6,GA3,AT5G36160,AOS,KASI,SYNC1,DXR
GO:0044550	Secondary metabolite biosynthetic process	18	130	0.75	4.22e-06	3702.AT1G07890.8,3702.AT1G64160.1,3702.AT1G72680.1,3702.AT2G20610.1,3702.AT2G37040.1,3702.AT2G40890.1,3702.AT3G12900.1,3702.AT3G19450.1,3702.AT3G24503.1,3702.AT3G59030.1,3702.AT4G01070.1,3702.AT4G23690.1,3702.AT4G26220.1,3702.AT4G31500.1,3702.AT4G39230.1,3702.AT5G05340.1,3702.AT5G22500.1,3702.AT5G54160.1	APX1,DIR5,CADG,SUR1,PAL1,CYP98A3,AT3G12900,ATCAD4,ALDH2C4,TT12,GT72B1,DIR6,AT4G26220,CYP83B1,AT4G39230,PRX52,At5g22500,OMT1
GO:0043436	Oxoacid metabolic process	57	1019	0.36	5.07e-06	3702.AT1G01090.1,3702.AT1G05560.1,3702.AT1G11790.1,3702.AT1G12000.1,3702.AT1G15550.1,3702.AT1G21400.1,3702.AT1G37130.1,3702.AT1G49820.1,3702.AT1G50480.1,3702.AT1G68320.1,3702.AT1G72550.1,3702.AT1G72970.1,3702.AT1G76690.1,3702.AT2G05710.1,3702.AT2G15620.1,3702.AT2G16790.1,3702.AT2G17630.1,3702.AT2G20610.1,3702.AT2G23610.1,3702.AT2G26560.1,3702.AT2G30970.1,3702.AT2G37040.1,3702.AT2G39770.1,3702.AT3…	At1g01090,UGT75B1,ADT1,AT1G12000,GA3OX1,AT1G21400,NIA2,MTK,THFS,MYB62,AT1G72550,HTH,OPR2,ACO3,NIR1,AT2G16790,AT2G17630,SUR1,MES3,PLA2A,ASP1,PAL1,CYT1,MTO1,DOX1,DJ1D,GAPC1,FAD2,FAD5,LOX2,AT3G45660,GLDH,CSR1,MES10,ABCG37,TPI,GA1,AT4G05160,OASA1,CLA1,CYP707A1,NLP7,AT4G26390,CLO1,FADA,CYP83B1,AT4G33760,HDR,RSR4,FDH,DMR6,GA3,AT5G36160,AOS,KASI,SYNC1,DXR
GO:0032787	Monocarboxylic acid metabolic process	33	456	0.47	2.38e-05	3702.AT1G01090.1,3702.AT1G05560.1,3702.AT1G12000.1,3702.AT1G72970.1,3702.AT1G76690.1,3702.AT2G05710.1,3702.AT2G16790.1,3702.AT2G20610.1,3702.AT2G23610.1,3702.AT2G26560.1,3702.AT2G37040.1,3702.AT3G01420.1,3702.AT3G02720.1,3702.AT3G04120.1,3702.AT3G12120.1,3702.AT3G15850.1,3702.AT3G45140.1,3702.AT3G50440.1,3702.AT3G53480.1,3702.AT3G55440.1,3702.AT4G05160.1,3702.AT4G15560.1,3702.AT4G19230.2,3702.AT4…	At1g01090,UGT75B1,AT1G12000,HTH,OPR2,ACO3,AT2G16790,SUR1,MES3,PLA2A,PAL1,DOX1,DJ1D,GAPC1,FAD2,FAD5,LOX2,MES10,ABCG37,TPI,AT4G05160,CLA1,CYP707A1,AT4G26390,CLO1,FADA,CYP83B1,HDR,FDH,DMR6,AOS,KASI,DXR
GO:0044281	Small molecule metabolic process	72	1509	0.29	2.74e-05	3702.AT1G01090.1,3702.AT1G02500.1,3702.AT1G05560.1,3702.AT1G08080.1,3702.AT1G11790.1,3702.AT1G12000.1,3702.AT1G15550.1,3702.AT1G21400.1,3702.AT1G37130.1,3702.AT1G49820.1,3702.AT1G50430.1,3702.AT1G50480.1,3702.AT1G53500.1,3702.AT1G54130.1,3702.AT1G64160.1,3702.AT1G68320.1,3702.AT1G72550.1,3702.AT1G72970.1,3702.AT1G74210.1,3702.AT1G76690.1,3702.AT1G77120.1,3702.AT2G05710.1,3702.AT2G15620.1,3702.AT2…	At1g01090,SAM1,UGT75B1,ACA7,ADT1,AT1G12000,GA3OX1,AT1G21400,NIA2,MTK,DWF5,THFS,MUM4,RSH3,DIR5,MYB62,AT1G72550,HTH,GDPD5,OPR2,ADH1,ACO3,NIR1,AT2G16790,HMG2,AT2G17630,SUR1,MES3,PLA2A,C4H,ASP1,PAL1,CYT1,MTO1,DOX1,DJ1D,GAPC1,ASD1,FAD2,FAD5,PUR7,LOX2,AT3G45660,GLDH,CSR1,MES10,ABCG37,TPI,APG1,GA1,AT4G05160,OASA1,CLA1,CYP707A1,DIR6,NLP7,AT4G26390,CLO1,FADA,CYP83B1,AT4G33760,HDR,RSR4,FDH,At5g22500,DMR6,G…
GO:0098754	Detoxification	22	224	0.6	2.74e-05	3702.AT1G02950.2,3702.AT1G07890.8,3702.AT1G08830.1,3702.AT1G10360.1,3702.AT1G64060.1,3702.AT1G77120.1,3702.AT1G78370.1,3702.AT1G78380.1,3702.AT2G29420.1,3702.AT2G29440.1,3702.AT2G29490.1,3702.AT2G41480.1,3702.AT3G01420.1,3702.AT3G09270.1,3702.AT3G09640.1,3702.AT3G49960.1,3702.AT3G53480.1,3702.AT5G05340.1,3702.AT5G06720.1,3702.AT5G34850.1,3702.AT5G58400.1,3702.AT5G67400.1	GSTF4,APX1,CSD1,GSTU18,RBOHF,ADH1,GSTU20,GSTU19,GSTU7,GSTU6,GSTU1,AT2G41480,DOX1,GSTU8,APX2,AT3G49960,ABCG37,PRX52,PA2,PAP26,AT5G58400,RHS19
GO:0009808	Lignin metabolic process	12	61	0.9	2.78e-05	3702.AT1G07890.8,3702.AT1G72680.1,3702.AT2G30490.1,3702.AT2G37040.1,3702.AT2G40890.1,3702.AT3G09220.1,3702.AT3G19450.1,3702.AT4G01070.1,3702.AT4G26220.1,3702.AT5G05340.1,3702.AT5G09360.1,3702.AT5G54160.1	APX1,CADG,C4H,PAL1,CYP98A3,LAC7,ATCAD4,GT72B1,AT4G26220,PRX52,LAC14,OMT1
GO:0044249	Cellular biosynthetic process	96	2275	0.23	4.69e-05	3702.AT1G01090.1,3702.AT1G02500.1,3702.AT1G02780.1,3702.AT1G07890.8,3702.AT1G10840.1,3702.AT1G11790.1,3702.AT1G15550.1,3702.AT1G26910.1,3702.AT1G33750.1,3702.AT1G35680.1,3702.AT1G37130.1,3702.AT1G44446.1,3702.AT1G49820.1,3702.AT1G50480.1,3702.AT1G53500.1,3702.AT1G54130.1,3702.AT1G56070.1,3702.AT1G62360.1,3702.AT1G64060.1,3702.AT1G64160.1,3702.AT1G68320.1,3702.AT1G72550.1,3702.AT1G72680.1,3702.AT1…	At1g01090,SAM1,emb2386,APX1,TIF3H1,ADT1,GA3OX1,RPL10B,AT1G33750,RPL21C,NIA2,CH1,MTK,THFS,MUM4,RSH3,LOS1,STM,RBOHF,DIR5,MYB62,AT1G72550,CADG,BEE3,OPR2,CAMS1,HMG2,AT2G17630,SUR1,PLA2A,LOG1,C4H,AT2G35840,GSL8,PAL1,RPL23AA,CYT1,CYP98A3,MTO1,DOX1,DJ1D,AT3G05560,FAD2,AT3G12900,MYB5,AT3G14520,AT3G14540,FAD5,ATCAD4,PUR7,ALDH2C4,CYP82G1,LOX2,GLDH,CSR1,TPI,TT12,AT3G60800,RS27A,GAUT1,APG1,GT72B1,GA1,AT4G051…
GO:0010033	Response to organic substance	78	1719	0.27	4.8e-05	3702.AT1G05560.1,3702.AT1G08830.1,3702.AT1G10840.1,3702.AT1G12000.1,3702.AT1G15550.1,3702.AT1G17550.1,3702.AT1G20440.1,3702.AT1G20925.1,3702.AT1G21400.1,3702.AT1G24020.2,3702.AT1G35710.1,3702.AT1G45000.1,3702.AT1G53910.1,3702.AT1G64060.1,3702.AT1G68320.1,3702.AT1G75750.1,3702.AT1G77120.1,3702.AT2G05710.1,3702.AT2G23770.1,3702.AT2G26710.1,3702.AT2G28350.1,3702.AT2G29110.1,3702.AT2G29420.1,3702.AT2…	UGT75B1,CSD1,TIF3H1,AT1G12000,GA3OX1,HAB2,COR47,AT1G20925,AT1G21400,MLP423,AT1G35710,AT1G45000,RAP2.12,RBOHF,MYB62,GASA1,ADH1,ACO3,LYK4,BAS1,ARF10,GLR2.8,GSTU7,PP2CG1,PUB23,LRK1,CYT1,GBF3,DOX1,ICME-LIKE2,GAPC1,PR4,AT3G05700,RR1,ACT2,PUR7,CERK1,AT3G22060,ERF1,LOX2,DWF4,YLS2,ABCG37,GLB1,SUS3,GA1,EXO,SWEET17,HB-2,ERF-1,ChiC,AT4G20860,AMY1,GAMMA-VPE,ROC1,RSR4,TT7,FLS1,NAC083,AT5G20700,SUS1,AT5G21090,…
GO:1901615	Organic hydroxy compound metabolic process	25	299	0.53	5.63e-05	3702.AT1G50430.1,3702.AT1G64160.1,3702.AT1G74210.1,3702.AT2G05710.1,3702.AT2G17370.1,3702.AT2G23610.1,3702.AT2G26710.1,3702.AT2G37040.1,3702.AT2G45400.1,3702.AT3G01420.1,3702.AT3G02720.1,3702.AT3G50440.1,3702.AT3G50660.1,3702.AT3G55440.1,3702.AT3G59030.1,3702.AT3G63410.1,3702.AT4G19230.2,3702.AT4G23690.1,3702.AT5G01410.1,3702.AT5G08640.1,3702.AT5G24530.1,3702.AT5G36110.1,3702.AT5G36140.1,3702.AT5…	DWF5,DIR5,GDPD5,ACO3,HMG2,MES3,BAS1,PAL1,BEN1,DOX1,DJ1D,MES10,DWF4,TPI,TT12,APG1,CYP707A1,DIR6,RSR4,FLS1,DMR6,CYP716A1,CYP716A2,AOS,OMT1
GO:0044238	Primary metabolic process	214	6374	0.14	6.09e-05	3702.AT1G01050.1,3702.AT1G01090.1,3702.AT1G02560.1,3702.AT1G02780.1,3702.AT1G02840.1,3702.AT1G03330.1,3702.AT1G05560.1,3702.AT1G06780.2,3702.AT1G09570.1,3702.AT1G09770.1,3702.AT1G10670.3,3702.AT1G10840.1,3702.AT1G11300.1,3702.AT1G11790.1,3702.AT1G12000.1,3702.AT1G13270.1,3702.AT1G15550.1,3702.AT1G15920.2,3702.AT1G16890.3,3702.AT1G17550.1,3702.AT1G20780.1,3702.AT1G21400.1,3702.AT1G23210.1,3702.AT1…	PPa1,At1g01090,CLPP5,emb2386,SR34,LSM2,UGT75B1,GAUT6,PHYA,CDC5,ACLA-1,TIF3H1,AT1G11300,ADT1,AT1G12000,MAP1C,GA3OX1,AT1G15920,UBC36,HAB2,SAUL1,AT1G21400,GH9B6,RPL10B,SCPL45,AT1G28390,AT1G28590,XTH30,SBT3.3,AT1G33750,CDPK2,RPL21C,AT1G35710,AT1G45000,MTK,DWF5,THFS,AT1G53430,MUM4,RSH3,LOS1,PBG1,AT1G66920,MYB62,SUC5,AT1G72550,HTH,scpl6,BEE3,GDPD5,OPR2,LSM3B,AT1G77030,CAMS1,MC5,PP2-B11,AT1G80750,AT1G80…
GO:0031408	Oxylipin biosynthetic process	8	23	1.15	7.51e-05	3702.AT1G76690.1,3702.AT2G26560.1,3702.AT3G01420.1,3702.AT3G15850.1,3702.AT3G45140.1,3702.AT4G05160.1,3702.AT4G26740.1,3702.AT5G42650.1	OPR2,PLA2A,DOX1,FAD5,LOX2,AT4G05160,CLO1,AOS
GO:0008610	Lipid biosynthetic process	31	478	0.42	0.00035	3702.AT1G15550.1,3702.AT1G33750.1,3702.AT1G50430.1,3702.AT1G68320.1,3702.AT1G76690.1,3702.AT1G78955.1,3702.AT2G17370.1,3702.AT2G26560.1,3702.AT2G45400.1,3702.AT3G01420.1,3702.AT3G12120.1,3702.AT3G14520.1,3702.AT3G14540.1,3702.AT3G15850.1,3702.AT3G25180.1,3702.AT3G45140.1,3702.AT3G50660.1,3702.AT4G02780.1,3702.AT4G05160.1,3702.AT4G15130.1,3702.AT4G15560.1,3702.AT4G26740.1,3702.AT4G27030.1,3702.AT4…	GA3OX1,AT1G33750,DWF5,MYB62,OPR2,CAMS1,HMG2,PLA2A,BEN1,DOX1,FAD2,AT3G14520,AT3G14540,FAD5,CYP82G1,LOX2,DWF4,GA1,AT4G05160,CCT2,CLA1,CLO1,FADA,HDR,IPP1,GA3,AOS,KASI,AT5G50700.1,CER3,DXR
GO:0009813	Flavonoid biosynthetic process	10	55	0.87	0.00043	3702.AT1G61720.1,3702.AT2G40890.1,3702.AT3G59030.1,3702.AT4G01900.1,3702.AT4G14090.1,3702.AT5G05600.1,3702.AT5G07990.1,3702.AT5G08640.1,3702.AT5G24530.1,3702.AT5G54160.1	BAN,CYP98A3,TT12,GLB1,AT4G14090,AT5G05600,TT7,FLS1,DMR6,OMT1
GO:0044283	Small molecule biosynthetic process	36	619	0.37	0.00056	3702.AT1G11790.1,3702.AT1G15550.1,3702.AT1G49820.1,3702.AT1G50430.1,3702.AT1G50480.1,3702.AT1G54130.1,3702.AT1G68320.1,3702.AT1G76690.1,3702.AT2G17630.1,3702.AT2G20610.1,3702.AT2G26560.1,3702.AT2G30490.1,3702.AT2G37040.1,3702.AT2G39770.1,3702.AT3G01120.1,3702.AT3G01420.1,3702.AT3G02720.1,3702.AT3G04120.1,3702.AT3G12120.1,3702.AT3G15850.1,3702.AT3G45140.1,3702.AT3G47930.1,3702.AT3G48560.1,3702.AT3…	ADT1,GA3OX1,MTK,DWF5,THFS,RSH3,MYB62,OPR2,AT2G17630,SUR1,PLA2A,C4H,PAL1,CYT1,MTO1,DOX1,DJ1D,GAPC1,FAD2,FAD5,LOX2,GLDH,CSR1,TPI,APG1,GA1,AT4G05160,OASA1,CLA1,CLO1,FADA,CYP83B1,RSR4,GA3,AOS,KASI
GO:0009056	Catabolic process	69	1576	0.25	0.00062	3702.AT1G01090.1,3702.AT1G02560.1,3702.AT1G02950.2,3702.AT1G07890.8,3702.AT1G10360.1,3702.AT1G12000.1,3702.AT1G15920.2,3702.AT1G21400.1,3702.AT1G23210.1,3702.AT1G28110.2,3702.AT1G28590.1,3702.AT1G45000.1,3702.AT1G49650.1,3702.AT1G56450.1,3702.AT1G76860.1,3702.AT1G77120.1,3702.AT1G78370.1,3702.AT1G78380.1,3702.AT1G80780.3,3702.AT2G16790.1,3702.AT2G17200.1,3702.AT2G26560.1,3702.AT2G29420.1,3702.AT2…	At1g01090,CLPP5,GSTF4,APX1,GSTU18,AT1G12000,AT1G15920,AT1G21400,GH9B6,SCPL45,AT1G28590,AT1G45000,AT1G49650,PBG1,LSM3B,ADH1,GSTU20,GSTU19,AT1G80780,AT2G16790,DSK2,PLA2A,GSTU7,GSTU6,GSTU1,UBA1,PAL1,AT2G41480,DOX1,ICME-LIKE2,DJ1D,GAPC1,LAC7,GSTU8,APX2,ASD1,HCHIB,AT3G19400,AT3G27950,AT3G49960,PAD1,EP3,TPI,SIP2,scpl40,GT72B1,RHF1A,CYP707A1,ChiC,AT4G26390,GAMMA-VPE,AT4G37880,AT5G01720,PRX52,EMB2771,RPN…
GO:0001101	Response to acid chemical	25	355	0.46	0.00079	3702.AT1G20440.1,3702.AT1G77120.1,3702.AT1G78380.1,3702.AT2G29110.1,3702.AT2G33700.1,3702.AT2G35300.1,3702.AT2G35930.1,3702.AT2G37040.1,3702.AT2G45960.3,3702.AT2G46140.1,3702.AT3G05700.1,3702.AT3G16640.1,3702.AT3G16857.2,3702.AT3G61050.2,3702.AT4G02280.1,3702.AT4G23400.1,3702.AT4G24020.1,3702.AT4G30960.1,3702.AT5G06760.1,3702.AT5G20830.1,3702.AT5G24090.1,3702.AT5G27620.1,3702.AT5G46050.1,3702.AT5…	COR47,ADH1,GSTU19,GLR2.8,PP2CG1,LEA18,PUB23,PAL1,PIP1B,AT2G46140,AT3G05700,TCTP,RR1,NTMC2T4,SUS3,PIP1;5,NLP7,SIP3,LEA4-5,SUS1,CHIA,CYCH;1,PTR3,LTI65,HAI1
GO:0044248	Cellular catabolic process	55	1167	0.28	0.0008	3702.AT1G02560.1,3702.AT1G02950.2,3702.AT1G07890.8,3702.AT1G10360.1,3702.AT1G15920.2,3702.AT1G21400.1,3702.AT1G23210.1,3702.AT1G28110.2,3702.AT1G45000.1,3702.AT1G56450.1,3702.AT1G76860.1,3702.AT1G77120.1,3702.AT1G78370.1,3702.AT1G78380.1,3702.AT1G80780.3,3702.AT2G16790.1,3702.AT2G17200.1,3702.AT2G29420.1,3702.AT2G29440.1,3702.AT2G29490.1,3702.AT2G30110.1,3702.AT2G37040.1,3702.AT2G41480.1,3702.AT3…	CLPP5,GSTF4,APX1,GSTU18,AT1G15920,AT1G21400,GH9B6,SCPL45,AT1G45000,PBG1,LSM3B,ADH1,GSTU20,GSTU19,AT1G80780,AT2G16790,DSK2,GSTU7,GSTU6,GSTU1,UBA1,PAL1,AT2G41480,DOX1,DJ1D,LAC7,GSTU8,APX2,ASD1,HCHIB,AT3G19400,AT3G49960,PAD1,EP3,TPI,scpl40,GT72B1,RHF1A,CYP707A1,GAMMA-VPE,AT4G37880,AT5G01720,PRX52,EMB2771,RPN8A,PA2,LAC14,NRPB4,FDH,DMR6,PAP26,AT5G36160,BRG1,AT5G58400,RHS19
GO:0006720	Isoprenoid metabolic process	17	183	0.58	0.00087	3702.AT1G15550.1,3702.AT1G33750.1,3702.AT1G68320.1,3702.AT1G78955.1,3702.AT2G17370.1,3702.AT3G14520.1,3702.AT3G14540.1,3702.AT3G25180.1,3702.AT4G02780.1,3702.AT4G15560.1,3702.AT4G19230.2,3702.AT4G34350.1,3702.AT5G16440.1,3702.AT5G25900.1,3702.AT5G36110.1,3702.AT5G36140.1,3702.AT5G62790.2	GA3OX1,AT1G33750,MYB62,CAMS1,HMG2,AT3G14520,AT3G14540,CYP82G1,GA1,CLA1,CYP707A1,HDR,IPP1,GA3,CYP716A1,CYP716A2,DXR
GO:0009414	Response to water deprivation	23	315	0.47	0.00099	3702.AT1G20440.1,3702.AT1G77120.1,3702.AT1G78380.1,3702.AT2G33700.1,3702.AT2G35300.1,3702.AT2G35930.1,3702.AT2G37040.1,3702.AT2G45960.3,3702.AT2G46140.1,3702.AT3G05700.1,3702.AT3G16640.1,3702.AT3G16857.2,3702.AT3G61050.2,3702.AT4G02280.1,3702.AT4G23400.1,3702.AT4G24020.1,3702.AT4G30960.1,3702.AT5G06760.1,3702.AT5G20830.1,3702.AT5G24090.1,3702.AT5G27620.1,3702.AT5G52300.1,3702.AT5G59220.1	COR47,ADH1,GSTU19,PP2CG1,LEA18,PUB23,PAL1,PIP1B,AT2G46140,AT3G05700,TCTP,RR1,NTMC2T4,SUS3,PIP1;5,NLP7,SIP3,LEA4-5,SUS1,CHIA,CYCH;1,LTI65,HAI1
GO:0006721	Terpenoid metabolic process	15	152	0.6	0.0014	3702.AT1G15550.1,3702.AT1G33750.1,3702.AT1G68320.1,3702.AT1G78955.1,3702.AT2G17370.1,3702.AT3G14520.1,3702.AT3G14540.1,3702.AT3G25180.1,3702.AT4G02780.1,3702.AT4G15560.1,3702.AT4G19230.2,3702.AT5G25900.1,3702.AT5G36110.1,3702.AT5G36140.1,3702.AT5G62790.2	GA3OX1,AT1G33750,MYB62,CAMS1,HMG2,AT3G14520,AT3G14540,CYP82G1,GA1,CLA1,CYP707A1,GA3,CYP716A1,CYP716A2,DXR
GO:0009809	Lignin biosynthetic process	8	39	0.92	0.0014	3702.AT1G07890.8,3702.AT1G72680.1,3702.AT2G40890.1,3702.AT3G19450.1,3702.AT4G01070.1,3702.AT4G26220.1,3702.AT5G05340.1,3702.AT5G54160.1	APX1,CADG,CYP98A3,ATCAD4,GT72B1,AT4G26220,PRX52,OMT1
GO:0010150	Leaf senescence	12	97	0.7	0.0014	3702.AT1G17020.1,3702.AT1G20780.1,3702.AT1G54130.1,3702.AT2G39200.1,3702.AT3G11340.1,3702.AT3G60800.1,3702.AT4G30910.1,3702.AT4G32940.1,3702.AT5G13180.1,3702.AT5G24530.1,3702.AT5G52300.1,3702.AT5G59220.1	SRG1,SAUL1,RSH3,MLO12,UGT76B1,AT3G60800,AT4G30910,GAMMA-VPE,NAC083,DMR6,LTI65,HAI1
GO:0045087	Innate immune response	22	302	0.47	0.0014	3702.AT1G09770.1,3702.AT1G32960.1,3702.AT1G75040.1,3702.AT2G23770.1,3702.AT2G26560.1,3702.AT2G39200.1,3702.AT3G01420.1,3702.AT3G04720.1,3702.AT3G12500.1,3702.AT3G14840.2,3702.AT3G19400.1,3702.AT3G21630.1,3702.AT3G43300.1,3702.AT3G62800.1,3702.AT4G11650.1,3702.AT4G16260.1,3702.AT4G29810.2,3702.AT4G31500.1,3702.AT4G38740.1,3702.AT5G05780.1,3702.AT5G52640.1,3702.AT5G65600.1	CDC5,SBT3.3,PR5,LYK4,PLA2A,MLO12,DOX1,PR4,HCHIB,AT3G14840,AT3G19400,CERK1,ATMIN7,DRB4,OSM34,AT4G16260,MKK2,CYP83B1,ROC1,RPN8A,HSP90.1,AT5G65600
GO:0072593	Reactive oxygen species metabolic process	14	133	0.63	0.0014	3702.AT1G07890.8,3702.AT1G08830.1,3702.AT1G37130.1,3702.AT1G64060.1,3702.AT2G41480.1,3702.AT3G09640.1,3702.AT3G49960.1,3702.AT5G05340.1,3702.AT5G06720.1,3702.AT5G27620.1,3702.AT5G34850.1,3702.AT5G58400.1,3702.AT5G62520.1,3702.AT5G67400.1	APX1,CSD1,NIA2,RBOHF,AT2G41480,APX2,AT3G49960,PRX52,PA2,CYCH;1,PAP26,AT5G58400,SRO5,RHS19
GO:0097237	Cellular response to toxic substance	16	172	0.58	0.0014	3702.AT1G07890.8,3702.AT1G08830.1,3702.AT1G64060.1,3702.AT1G77120.1,3702.AT1G78380.1,3702.AT2G41480.1,3702.AT3G01420.1,3702.AT3G09640.1,3702.AT3G49960.1,3702.AT3G53480.1,3702.AT5G05340.1,3702.AT5G05600.1,3702.AT5G06720.1,3702.AT5G34850.1,3702.AT5G58400.1,3702.AT5G67400.1	APX1,CSD1,RBOHF,ADH1,GSTU19,AT2G41480,DOX1,APX2,AT3G49960,ABCG37,PRX52,AT5G05600,PA2,PAP26,AT5G58400,RHS19
GO:1901564	Organonitrogen compound metabolic process	141	4053	0.15	0.0014	3702.AT1G01090.1,3702.AT1G02560.1,3702.AT1G02780.1,3702.AT1G02950.2,3702.AT1G05560.1,3702.AT1G09570.1,3702.AT1G10360.1,3702.AT1G10840.1,3702.AT1G11300.1,3702.AT1G11790.1,3702.AT1G12000.1,3702.AT1G13270.1,3702.AT1G16890.3,3702.AT1G17550.1,3702.AT1G20780.1,3702.AT1G21400.1,3702.AT1G26910.1,3702.AT1G28110.2,3702.AT1G28390.2,3702.AT1G32960.1,3702.AT1G35670.1,3702.AT1G35680.1,3702.AT1G35710.1,3702.AT1…	At1g01090,CLPP5,emb2386,GSTF4,UGT75B1,PHYA,GSTU18,TIF3H1,AT1G11300,ADT1,AT1G12000,MAP1C,UBC36,HAB2,SAUL1,AT1G21400,RPL10B,SCPL45,AT1G28390,SBT3.3,CDPK2,RPL21C,AT1G35710,CH1,AT1G45000,MTK,THFS,AT1G53430,RSH3,LOS1,PBG1,STM,AT1G66920,AT1G72550,scpl6,GSTU20,GSTU19,MC5,PP2-B11,AT2G01820,AT2G16250,DSK2,HMG2,AT2G17630,SLP3,SUR1,LYK4,AT2G24360,LOG1,GSTU7,GSTU6,GSTU1,UBA1,ASP1,PP2CG1,PUB23,PAL1,LRK1,RPL23…
GO:0002376	Immune system process	24	354	0.44	0.0015	3702.AT1G09770.1,3702.AT1G32960.1,3702.AT1G64060.1,3702.AT1G75040.1,3702.AT2G23770.1,3702.AT2G26560.1,3702.AT2G35930.1,3702.AT2G39200.1,3702.AT3G01420.1,3702.AT3G04720.1,3702.AT3G12500.1,3702.AT3G14840.2,3702.AT3G19400.1,3702.AT3G21630.1,3702.AT3G43300.1,3702.AT3G62800.1,3702.AT4G11650.1,3702.AT4G16260.1,3702.AT4G29810.2,3702.AT4G31500.1,3702.AT4G38740.1,3702.AT5G05780.1,3702.AT5G52640.1,3702.AT5…	CDC5,SBT3.3,RBOHF,PR5,LYK4,PLA2A,PUB23,MLO12,DOX1,PR4,HCHIB,AT3G14840,AT3G19400,CERK1,ATMIN7,DRB4,OSM34,AT4G16260,MKK2,CYP83B1,ROC1,RPN8A,HSP90.1,AT5G65600
GO:0006629	Lipid metabolic process	44	887	0.3	0.0015	3702.AT1G10670.3,3702.AT1G15550.1,3702.AT1G28590.1,3702.AT1G33750.1,3702.AT1G50430.1,3702.AT1G68320.1,3702.AT1G72970.1,3702.AT1G74210.1,3702.AT1G76690.1,3702.AT1G78955.1,3702.AT2G17370.1,3702.AT2G26560.1,3702.AT2G26710.1,3702.AT2G45400.1,3702.AT3G01420.1,3702.AT3G12120.1,3702.AT3G14520.1,3702.AT3G14540.1,3702.AT3G15850.1,3702.AT3G25180.1,3702.AT3G27950.1,3702.AT3G45140.1,3702.AT3G50660.1,3702.AT4…	ACLA-1,GA3OX1,AT1G28590,AT1G33750,DWF5,MYB62,HTH,GDPD5,OPR2,CAMS1,HMG2,PLA2A,BAS1,BEN1,DOX1,FAD2,AT3G14520,AT3G14540,FAD5,CYP82G1,AT3G27950,LOX2,DWF4,GA1,AT4G05160,CCT2,CLA1,CYP707A1,VEP1,CLO1,FADA,HDR,AT5G04980,IPP1,At5g22500,AT5G24240,GA3,CYP716A1,CYP716A2,AOS,KASI,AT5G50700.1,CER3,DXR
GO:0007568	Aging	13	118	0.65	0.0015	3702.AT1G17020.1,3702.AT1G20780.1,3702.AT1G54130.1,3702.AT2G39200.1,3702.AT3G11340.1,3702.AT3G60800.1,3702.AT4G14880.4,3702.AT4G30910.1,3702.AT4G32940.1,3702.AT5G13180.1,3702.AT5G24530.1,3702.AT5G52300.1,3702.AT5G59220.1	SRG1,SAUL1,RSH3,MLO12,UGT76B1,AT3G60800,OASA1,AT4G30910,GAMMA-VPE,NAC083,DMR6,LTI65,HAI1
GO:0008202	Steroid metabolic process	11	83	0.73	0.0015	3702.AT1G50430.1,3702.AT2G17370.1,3702.AT2G26710.1,3702.AT2G45400.1,3702.AT3G50660.1,3702.AT4G19230.2,3702.AT4G24220.1,3702.AT5G36110.1,3702.AT5G36140.1,3702.AT5G42650.1,3702.AT5G50700.1	DWF5,HMG2,BAS1,BEN1,DWF4,CYP707A1,VEP1,CYP716A1,CYP716A2,AOS,AT5G50700.1
GO:0006979	Response to oxidative stress	25	380	0.43	0.0016	3702.AT1G07890.8,3702.AT1G08830.1,3702.AT1G59860.1,3702.AT1G77120.1,3702.AT1G78380.1,3702.AT2G05710.1,3702.AT2G29500.1,3702.AT2G37040.1,3702.AT2G39460.2,3702.AT2G39770.1,3702.AT2G41480.1,3702.AT3G01420.1,3702.AT3G04120.1,3702.AT3G06110.3,3702.AT3G09640.1,3702.AT3G49960.1,3702.AT3G57520.1,3702.AT4G04800.1,3702.AT5G01410.1,3702.AT5G05340.1,3702.AT5G06720.1,3702.AT5G16970.1,3702.AT5G58400.1,3702.AT5…	APX1,CSD1,AT1G59860,ADH1,GSTU19,ACO3,AT2G29500,PAL1,RPL23AA,CYT1,AT2G41480,DOX1,GAPC1,MKP2,APX2,AT3G49960,SIP2,MSRB3,RSR4,PRX52,PA2,AER,AT5G58400,RHS19,BT4
GO:0070887	Cellular response to chemical stimulus	61	1409	0.25	0.002	3702.AT1G07890.8,3702.AT1G08830.1,3702.AT1G10840.1,3702.AT1G15550.1,3702.AT1G17550.1,3702.AT1G20925.1,3702.AT1G24020.2,3702.AT1G35710.1,3702.AT1G53910.1,3702.AT1G59860.1,3702.AT1G64060.1,3702.AT1G68320.1,3702.AT1G75750.1,3702.AT1G77120.1,3702.AT1G78380.1,3702.AT2G23770.1,3702.AT2G26560.1,3702.AT2G28350.1,3702.AT2G29110.1,3702.AT2G41480.1,3702.AT3G01420.1,3702.AT3G06110.3,3702.AT3G09640.1,3702.AT3…	APX1,CSD1,TIF3H1,GA3OX1,HAB2,AT1G20925,MLP423,AT1G35710,RAP2.12,AT1G59860,RBOHF,MYB62,GASA1,ADH1,GSTU19,LYK4,PLA2A,ARF10,GLR2.8,AT2G41480,DOX1,MKP2,APX2,AT3G14100,RR1,CERK1,ERF1,SUS4,PSK4,AT3G49960,MES10,DWF4,ABCG37,GT72B1,GA1,MSRB3,ERF-1,AT4G20860,AT4G30380,CYP82C4,ROC1,PRX52,AT5G05600,PA2,SPX1,SUS1,AT5G21090,CHIA,DMR6,GA3,PAP26,ERF5,AT5G51190,LTI65,CIPK21,AT5G58400,ERF104,SRO5,AT5G65600,DEAR2,R…
GO:0046394	Carboxylic acid biosynthetic process	28	468	0.39	0.0024	3702.AT1G11790.1,3702.AT1G15550.1,3702.AT1G49820.1,3702.AT1G50480.1,3702.AT1G68320.1,3702.AT1G76690.1,3702.AT2G17630.1,3702.AT2G20610.1,3702.AT2G26560.1,3702.AT2G37040.1,3702.AT2G39770.1,3702.AT3G01120.1,3702.AT3G01420.1,3702.AT3G02720.1,3702.AT3G12120.1,3702.AT3G15850.1,3702.AT3G45140.1,3702.AT3G47930.1,3702.AT3G48560.1,3702.AT4G02780.1,3702.AT4G05160.1,3702.AT4G14880.4,3702.AT4G26740.1,3702.AT4…	ADT1,GA3OX1,MTK,THFS,MYB62,OPR2,AT2G17630,SUR1,PLA2A,PAL1,CYT1,MTO1,DOX1,DJ1D,FAD2,FAD5,LOX2,GLDH,CSR1,GA1,AT4G05160,OASA1,CLO1,FADA,CYP83B1,GA3,AOS,KASI
GO:0006970	Response to osmotic stress	28	472	0.38	0.0027	3702.AT1G08830.1,3702.AT1G20440.1,3702.AT1G50500.2,3702.AT1G59860.1,3702.AT1G64060.1,3702.AT1G77120.1,3702.AT2G29500.1,3702.AT2G33700.1,3702.AT2G35300.1,3702.AT2G39770.1,3702.AT3G05700.1,3702.AT3G61050.2,3702.AT4G19810.1,3702.AT4G29810.2,3702.AT4G30960.1,3702.AT5G01410.1,3702.AT5G06760.1,3702.AT5G13180.1,3702.AT5G20830.1,3702.AT5G22500.1,3702.AT5G24090.1,3702.AT5G25610.1,3702.AT5G44440.1,3702.AT5…	CSD1,COR47,HIT1,AT1G59860,RBOHF,ADH1,AT2G29500,PP2CG1,LEA18,CYT1,AT3G05700,NTMC2T4,ChiC,MKK2,SIP3,RSR4,LEA4-5,NAC083,SUS1,At5g22500,CHIA,RD22,AT5G44440,PTR3,LTI65,CIPK21,SRO5,BT4
GO:0009407	Toxin catabolic process	8	46	0.85	0.0031	3702.AT1G02950.2,3702.AT1G10360.1,3702.AT1G78370.1,3702.AT1G78380.1,3702.AT2G29420.1,3702.AT2G29440.1,3702.AT2G29490.1,3702.AT3G09270.1	GSTF4,GSTU18,GSTU20,GSTU19,GSTU7,GSTU6,GSTU1,GSTU8
GO:1990748	Cellular detoxification	15	171	0.55	0.0035	3702.AT1G07890.8,3702.AT1G08830.1,3702.AT1G64060.1,3702.AT1G77120.1,3702.AT1G78380.1,3702.AT2G41480.1,3702.AT3G01420.1,3702.AT3G09640.1,3702.AT3G49960.1,3702.AT3G53480.1,3702.AT5G05340.1,3702.AT5G06720.1,3702.AT5G34850.1,3702.AT5G58400.1,3702.AT5G67400.1	APX1,CSD1,RBOHF,ADH1,GSTU19,AT2G41480,DOX1,APX2,AT3G49960,ABCG37,PRX52,PA2,PAP26,AT5G58400,RHS19
GO:0008299	Isoprenoid biosynthetic process	14	155	0.57	0.0045	3702.AT1G15550.1,3702.AT1G33750.1,3702.AT1G68320.1,3702.AT1G78955.1,3702.AT2G17370.1,3702.AT3G14520.1,3702.AT3G14540.1,3702.AT3G25180.1,3702.AT4G02780.1,3702.AT4G15560.1,3702.AT4G34350.1,3702.AT5G16440.1,3702.AT5G25900.1,3702.AT5G62790.2	GA3OX1,AT1G33750,MYB62,CAMS1,HMG2,AT3G14520,AT3G14540,CYP82G1,GA1,CLA1,HDR,IPP1,GA3,DXR
GO:0009719	Response to endogenous stimulus	58	1363	0.24	0.0045	3702.AT1G10840.1,3702.AT1G15550.1,3702.AT1G17550.1,3702.AT1G20440.1,3702.AT1G20925.1,3702.AT1G24020.2,3702.AT1G35710.1,3702.AT1G53910.1,3702.AT1G64060.1,3702.AT1G68320.1,3702.AT1G75750.1,3702.AT1G77120.1,3702.AT2G05710.1,3702.AT2G23770.1,3702.AT2G26710.1,3702.AT2G28350.1,3702.AT2G29110.1,3702.AT2G33700.1,3702.AT2G39770.1,3702.AT2G46270.1,3702.AT3G01420.1,3702.AT3G02410.1,3702.AT3G04720.1,3702.AT3…	TIF3H1,GA3OX1,HAB2,COR47,AT1G20925,MLP423,AT1G35710,RAP2.12,RBOHF,MYB62,GASA1,ADH1,ACO3,LYK4,BAS1,ARF10,GLR2.8,PP2CG1,CYT1,GBF3,DOX1,ICME-LIKE2,PR4,AT3G05700,RR1,ACT2,PUR7,CERK1,AT3G22060,ERF1,LOX2,DWF4,YLS2,ABCG37,GA1,EXO,HB-2,ERF-1,ChiC,AT4G20860,AMY1,GAMMA-VPE,ROC1,TT7,FLS1,NAC083,AT5G21090,AT5G24240,GA3,AOS,PTR3,ERF5,AT5G51190,LTI65,HAI1,ERF104,DEAR2,BT4
GO:0051716	Cellular response to stimulus	96	2640	0.17	0.007	3702.AT1G07890.8,3702.AT1G08830.1,3702.AT1G09570.1,3702.AT1G09630.1,3702.AT1G09770.1,3702.AT1G10840.1,3702.AT1G15550.1,3702.AT1G16890.3,3702.AT1G17550.1,3702.AT1G20925.1,3702.AT1G21400.1,3702.AT1G24020.2,3702.AT1G28390.2,3702.AT1G35670.1,3702.AT1G35710.1,3702.AT1G45000.1,3702.AT1G46264.1,3702.AT1G53910.1,3702.AT1G59860.1,3702.AT1G64060.1,3702.AT1G68320.1,3702.AT1G68450.1,3702.AT1G75750.1,3702.AT1…	APX1,CSD1,PHYA,RAB11c,CDC5,TIF3H1,GA3OX1,UBC36,HAB2,AT1G20925,AT1G21400,MLP423,AT1G28390,CDPK2,AT1G35710,AT1G45000,HSFB4,RAP2.12,AT1G59860,RBOHF,MYB62,PDE337,GASA1,ADH1,GSTU19,AT2G01820,PAP10,SUR1,LYK4,AT2G24360,PLA2A,CAM5,ARF10,GLR2.8,UBA1,RAX2,LRK1,AT2G41480,HSFB3,DOX1,ATSK12,MKP2,APX2,HCHIB,AT3G14100,RR1,AT3G19400,CERK1,ERF1,SUS4,PSK4,AT3G49960,MES10,DWF4,ABCG37,GDI2,GT72B1,GA1,MSRB3,SWEET17,H…
GO:0006081	Cellular aldehyde metabolic process	8	53	0.79	0.0071	3702.AT1G77120.1,3702.AT2G05710.1,3702.AT3G02720.1,3702.AT3G55440.1,3702.AT4G15560.1,3702.AT4G34350.1,3702.AT5G01410.1,3702.AT5G62790.2	ADH1,ACO3,DJ1D,TPI,CLA1,HDR,RSR4,DXR
GO:0016114	Terpenoid biosynthetic process	12	126	0.59	0.0089	3702.AT1G15550.1,3702.AT1G33750.1,3702.AT1G68320.1,3702.AT1G78955.1,3702.AT2G17370.1,3702.AT3G14520.1,3702.AT3G14540.1,3702.AT3G25180.1,3702.AT4G02780.1,3702.AT4G15560.1,3702.AT5G25900.1,3702.AT5G62790.2	GA3OX1,AT1G33750,MYB62,CAMS1,HMG2,AT3G14520,AT3G14540,CYP82G1,GA1,CLA1,GA3,DXR
GO:0006749	Glutathione metabolic process	8	56	0.76	0.0097	3702.AT1G02950.2,3702.AT1G10360.1,3702.AT1G78370.1,3702.AT1G78380.1,3702.AT2G29420.1,3702.AT2G29440.1,3702.AT2G29490.1,3702.AT3G09270.1	GSTF4,GSTU18,GSTU20,GSTU19,GSTU7,GSTU6,GSTU1,GSTU8
GO:0014070	Response to organic cyclic compound	18	260	0.45	0.0099	3702.AT1G05560.1,3702.AT1G75750.1,3702.AT1G77120.1,3702.AT2G26710.1,3702.AT2G29420.1,3702.AT2G37710.1,3702.AT3G01420.1,3702.AT3G50660.1,3702.AT3G51430.1,3702.AT3G53480.1,3702.AT4G08950.1,3702.AT4G32940.1,3702.AT4G38740.1,3702.AT5G24530.1,3702.AT5G46050.1,3702.AT5G57710.1,3702.AT5G65600.1,3702.AT5G67480.2	UGT75B1,GASA1,ADH1,BAS1,GSTU7,LRK1,DOX1,DWF4,YLS2,ABCG37,EXO,GAMMA-VPE,ROC1,DMR6,PTR3,AT5G57710,AT5G65600,BT4
GO:1901362	Organic cyclic compound biosynthetic process	38	798	0.29	0.0099	3702.AT1G01090.1,3702.AT1G07890.8,3702.AT1G11790.1,3702.AT1G44446.1,3702.AT1G50430.1,3702.AT1G50480.1,3702.AT1G53500.1,3702.AT1G54130.1,3702.AT1G64160.1,3702.AT1G72680.1,3702.AT1G73830.1,3702.AT2G17370.1,3702.AT2G20610.1,3702.AT2G37040.1,3702.AT2G39770.1,3702.AT2G40890.1,3702.AT2G45400.1,3702.AT3G12900.1,3702.AT3G19450.1,3702.AT3G21110.1,3702.AT3G24503.1,3702.AT3G50660.1,3702.AT3G59030.1,3702.AT3…	At1g01090,APX1,ADT1,CH1,DWF5,THFS,MUM4,RSH3,DIR5,CADG,BEE3,HMG2,SUR1,PAL1,CYT1,CYP98A3,BEN1,AT3G12900,ATCAD4,PUR7,ALDH2C4,DWF4,TT12,APG1,GT72B1,CLA1,DIR6,AT4G26220,CYP83B1,AT4G35160,AT4G39230,RSR4,PRX52,NRPB4,IPP1,At5g22500,AT5G50700.1,OMT1
GO:0042537	Benzene-containing compound metabolic process	8	57	0.76	0.0104	3702.AT1G05560.1,3702.AT1G64160.1,3702.AT2G23610.1,3702.AT2G37040.1,3702.AT3G50440.1,3702.AT3G53480.1,3702.AT4G23690.1,3702.AT5G24530.1	UGT75B1,DIR5,MES3,PAL1,MES10,ABCG37,DIR6,DMR6
GO:0009266	Response to temperature stimulus	29	549	0.33	0.0112	3702.AT1G07890.8,3702.AT1G20440.1,3702.AT1G35680.1,3702.AT1G46264.1,3702.AT1G50500.2,3702.AT1G56070.1,3702.AT1G59860.1,3702.AT1G77120.1,3702.AT2G29500.1,3702.AT2G39460.2,3702.AT2G39770.1,3702.AT2G41690.1,3702.AT3G04120.1,3702.AT4G04800.1,3702.AT4G15920.1,3702.AT4G26840.1,3702.AT4G27670.1,3702.AT4G29810.2,3702.AT5G06760.1,3702.AT5G09920.1,3702.AT5G12250.1,3702.AT5G20830.1,3702.AT5G24090.1,3702.AT5…	APX1,COR47,RPL21C,HSFB4,HIT1,LOS1,AT1G59860,ADH1,AT2G29500,RPL23AA,CYT1,HSFB3,GAPC1,MSRB3,SWEET17,SUMO1,HSP21,MKK2,LEA4-5,NRPB4,TUB6,SUS1,CHIA,ERF5,AT5G47550,LTI65,HCF106,BOB1,HSFB2A
GO:0018958	Phenol-containing compound metabolic process	7	43	0.82	0.0114	3702.AT1G64160.1,3702.AT2G23610.1,3702.AT2G37040.1,3702.AT3G50440.1,3702.AT3G59030.1,3702.AT4G23690.1,3702.AT5G24530.1	DIR5,MES3,PAL1,MES10,TT12,DIR6,DMR6
GO:0009725	Response to hormone	55	1329	0.23	0.0116	3702.AT1G10840.1,3702.AT1G15550.1,3702.AT1G17550.1,3702.AT1G20440.1,3702.AT1G20925.1,3702.AT1G24020.2,3702.AT1G35710.1,3702.AT1G53910.1,3702.AT1G64060.1,3702.AT1G68320.1,3702.AT1G75750.1,3702.AT1G77120.1,3702.AT2G05710.1,3702.AT2G26710.1,3702.AT2G28350.1,3702.AT2G33700.1,3702.AT2G39770.1,3702.AT2G46270.1,3702.AT3G01420.1,3702.AT3G02410.1,3702.AT3G04720.1,3702.AT3G05700.1,3702.AT3G16857.2,3702.AT3…	TIF3H1,GA3OX1,HAB2,COR47,AT1G20925,MLP423,AT1G35710,RAP2.12,RBOHF,MYB62,GASA1,ADH1,ACO3,BAS1,ARF10,PP2CG1,CYT1,GBF3,DOX1,ICME-LIKE2,PR4,AT3G05700,RR1,ACT2,PUR7,AT3G22060,ERF1,LOX2,DWF4,YLS2,ABCG37,GA1,EXO,HB-2,ERF-1,ChiC,AT4G20860,AMY1,GAMMA-VPE,ROC1,TT7,FLS1,NAC083,AT5G21090,AT5G24240,GA3,AOS,PTR3,ERF5,AT5G51190,LTI65,HAI1,ERF104,DEAR2,BT4
GO:0044255	Cellular lipid metabolic process	32	636	0.31	0.0118	3702.AT1G15550.1,3702.AT1G33750.1,3702.AT1G68320.1,3702.AT1G72970.1,3702.AT1G76690.1,3702.AT1G78955.1,3702.AT2G17370.1,3702.AT2G26560.1,3702.AT3G01420.1,3702.AT3G12120.1,3702.AT3G14520.1,3702.AT3G14540.1,3702.AT3G15850.1,3702.AT3G25180.1,3702.AT3G45140.1,3702.AT4G02780.1,3702.AT4G05160.1,3702.AT4G15130.1,3702.AT4G15560.1,3702.AT4G19230.2,3702.AT4G26740.1,3702.AT4G27030.1,3702.AT4G34350.1,3702.AT5…	GA3OX1,AT1G33750,MYB62,HTH,OPR2,CAMS1,HMG2,PLA2A,DOX1,FAD2,AT3G14520,AT3G14540,FAD5,CYP82G1,LOX2,GA1,AT4G05160,CCT2,CLA1,CYP707A1,CLO1,FADA,HDR,AT5G04980,IPP1,AT5G24240,GA3,CYP716A1,CYP716A2,AOS,KASI,DXR
GO:0009617	Response to bacterium	25	449	0.35	0.0139	3702.AT1G01580.1,3702.AT1G08830.1,3702.AT1G09770.1,3702.AT1G32960.1,3702.AT2G23770.1,3702.AT2G37710.1,3702.AT2G39770.1,3702.AT3G01420.1,3702.AT3G04720.1,3702.AT3G16640.1,3702.AT3G21630.1,3702.AT3G25180.1,3702.AT3G43300.1,3702.AT3G45140.1,3702.AT3G54420.1,3702.AT3G57240.1,3702.AT4G05200.1,3702.AT4G11650.1,3702.AT4G31500.1,3702.AT5G10530.1,3702.AT5G24530.1,3702.AT5G46050.1,3702.AT5G48380.1,3702.AT5…	FRO2,CSD1,CDC5,SBT3.3,LYK4,LRK1,CYT1,DOX1,PR4,TCTP,CERK1,CYP82G1,ATMIN7,LOX2,EP3,BG3,CRK25,OSM34,CYP83B1,AT5G10530,DMR6,PTR3,BIR1,HSP90.1,AT5G65600
GO:0006952	Defense response	56	1374	0.22	0.0142	3702.AT1G08830.1,3702.AT1G09770.1,3702.AT1G11000.1,3702.AT1G20440.1,3702.AT1G24020.2,3702.AT1G32960.1,3702.AT1G64060.1,3702.AT1G75040.1,3702.AT2G17120.1,3702.AT2G23770.1,3702.AT2G26560.1,3702.AT2G35930.1,3702.AT2G37040.1,3702.AT2G37710.1,3702.AT2G39200.1,3702.AT2G39770.1,3702.AT3G01420.1,3702.AT3G04720.1,3702.AT3G10190.1,3702.AT3G11340.1,3702.AT3G12500.1,3702.AT3G14840.2,3702.AT3G16640.1,3702.AT3…	CSD1,CDC5,MLO4,COR47,MLP423,SBT3.3,RBOHF,PR5,LYM2,LYK4,PLA2A,PUB23,PAL1,LRK1,MLO12,CYT1,DOX1,PR4,AT3G10190,UGT76B1,HCHIB,AT3G14840,TCTP,AT3G19400,CERK1,ERF1,CYP82G1,ATMIN7,EP3,DRB4,CRK25,OSM34,AT4G16260,ERF-1,FIB2,CLO1,AT4G27190,AT4G29140,MKK2,CYP83B1,CYP82C4,ROC1,RPN8A,PA2,AT5G10530,AT5G21090,DMR6,AOS,BRG1,PTR3,ERF5,AT5G47550,BIR1,HSP90.1,ERF104,AT5G65600
GO:0071456	Cellular response to hypoxia	13	157	0.53	0.0146	3702.AT1G59860.1,3702.AT1G77120.1,3702.AT2G26560.1,3702.AT3G14100.1,3702.AT3G43190.1,3702.AT3G49780.1,3702.AT3G50440.1,3702.AT4G20860.1,3702.AT4G30380.1,3702.AT5G20150.1,3702.AT5G20830.1,3702.AT5G24530.1,3702.AT5G62520.1	AT1G59860,ADH1,PLA2A,AT3G14100,SUS4,PSK4,MES10,AT4G20860,AT4G30380,SPX1,SUS1,DMR6,SRO5
GO:0010726	Positive regulation of hydrogen peroxide metabolic process	3	3	1.61	0.0149	3702.AT4G20860.1,3702.AT5G10530.1,3702.AT5G65600.1	AT4G20860,AT5G10530,AT5G65600
GO:1901503	Ether biosynthetic process	3	3	1.61	0.0149	3702.AT1G64160.1,3702.AT4G23690.1,3702.AT4G27030.1	DIR5,DIR6,FADA
GO:0001666	Response to hypoxia	14	181	0.5	0.0152	3702.AT1G53910.1,3702.AT1G59860.1,3702.AT1G77120.1,3702.AT2G26560.1,3702.AT3G14100.1,3702.AT3G43190.1,3702.AT3G49780.1,3702.AT3G50440.1,3702.AT4G20860.1,3702.AT4G30380.1,3702.AT5G20150.1,3702.AT5G20830.1,3702.AT5G24530.1,3702.AT5G62520.1	RAP2.12,AT1G59860,ADH1,PLA2A,AT3G14100,SUS4,PSK4,MES10,AT4G20860,AT4G30380,SPX1,SUS1,DMR6,SRO5
GO:0009605	Response to external stimulus	63	1608	0.2	0.0152	3702.AT1G01580.1,3702.AT1G08830.1,3702.AT1G09570.1,3702.AT1G09770.1,3702.AT1G20440.1,3702.AT1G20840.1,3702.AT1G21400.1,3702.AT1G32960.1,3702.AT1G37130.1,3702.AT1G68320.1,3702.AT1G75040.1,3702.AT1G78380.1,3702.AT2G05710.1,3702.AT2G16430.2,3702.AT2G20610.1,3702.AT2G23770.1,3702.AT2G26560.1,3702.AT2G30110.1,3702.AT2G37710.1,3702.AT2G39200.1,3702.AT2G39770.1,3702.AT3G01420.1,3702.AT3G04720.1,3702.AT3…	FRO2,CSD1,PHYA,CDC5,COR47,TMT1,AT1G21400,SBT3.3,NIA2,MYB62,PR5,GSTU19,ACO3,PAP10,SUR1,LYK4,PLA2A,UBA1,LRK1,MLO12,CYT1,DOX1,PR4,MKP2,AT3G10190,UGT76B1,HCHIB,AT3G14840,TCTP,AT3G19400,CERK1,CYP82G1,ATMIN7,LOX2,YLS2,ABCG37,EP3,BG3,NTMC2T4,DRB4,CRK25,OSM34,SWEET17,AT4G16260,HB-2,ERF-1,MKK2,CYP83B1,CYP82C4,ROC1,RPN8A,PA2,AT5G10530,SPX1,AT5G20700,CHIA,DMR6,AOS,PTR3,BIR1,HSP90.1,ERF104,AT5G65600
GO:0019682	glyceraldehyde-3-phosphate metabolic process	4	10	1.21	0.0152	3702.AT3G55440.1,3702.AT4G15560.1,3702.AT4G34350.1,3702.AT5G62790.2	TPI,CLA1,HDR,DXR
GO:0080167	Response to karrikin	10	99	0.61	0.0158	3702.AT2G30490.1,3702.AT2G37040.1,3702.AT3G19450.1,3702.AT3G57520.1,3702.AT4G27030.1,3702.AT5G05600.1,3702.AT5G08640.1,3702.AT5G17050.1,3702.AT5G57710.1,3702.AT5G62680.1	C4H,PAL1,ATCAD4,SIP2,FADA,AT5G05600,FLS1,UGT78D2,AT5G57710,GTR2
GO:0033554	Cellular response to stress	42	956	0.25	0.0179	3702.AT1G07890.8,3702.AT1G08830.1,3702.AT1G09770.1,3702.AT1G16890.3,3702.AT1G21400.1,3702.AT1G45000.1,3702.AT1G46264.1,3702.AT1G59860.1,3702.AT1G64060.1,3702.AT1G68320.1,3702.AT1G77120.1,3702.AT1G78380.1,3702.AT2G16430.2,3702.AT2G26560.1,3702.AT2G30110.1,3702.AT2G41690.1,3702.AT3G01420.1,3702.AT3G06110.3,3702.AT3G09640.1,3702.AT3G12500.1,3702.AT3G14100.1,3702.AT3G19400.1,3702.AT3G43190.1,3702.AT3…	APX1,CSD1,CDC5,UBC36,AT1G21400,AT1G45000,HSFB4,AT1G59860,RBOHF,MYB62,ADH1,GSTU19,PAP10,PLA2A,UBA1,HSFB3,DOX1,MKP2,APX2,HCHIB,AT3G14100,AT3G19400,SUS4,PSK4,MES10,MSRB3,SWEET17,AT4G20860,MKK2,AT4G30380,CYP83B1,ROC1,NRPB4,WRKY75,SPX1,SUS1,CHIA,DMR6,AT5G47550,CIPK21,HSFB2A,SRO5
GO:0009408	Response to heat	15	209	0.47	0.0185	3702.AT1G07890.8,3702.AT1G20440.1,3702.AT1G46264.1,3702.AT1G50500.2,3702.AT1G59860.1,3702.AT2G29500.1,3702.AT2G39770.1,3702.AT2G41690.1,3702.AT3G04120.1,3702.AT4G26840.1,3702.AT4G27670.1,3702.AT5G09920.1,3702.AT5G47550.1,3702.AT5G53400.1,3702.AT5G62020.1	APX1,COR47,HSFB4,HIT1,AT1G59860,AT2G29500,CYT1,HSFB3,GAPC1,SUMO1,HSP21,NRPB4,AT5G47550,BOB1,HSFB2A
GO:0042743	Hydrogen peroxide metabolic process	10	102	0.6	0.0185	3702.AT1G07890.8,3702.AT1G64060.1,3702.AT2G41480.1,3702.AT3G09640.1,3702.AT3G49960.1,3702.AT5G05340.1,3702.AT5G06720.1,3702.AT5G34850.1,3702.AT5G58400.1,3702.AT5G67400.1	APX1,RBOHF,AT2G41480,APX2,AT3G49960,PRX52,PA2,PAP26,AT5G58400,RHS19
GO:1901360	Organic cyclic compound metabolic process	81	2229	0.17	0.0185	3702.AT1G01090.1,3702.AT1G02840.1,3702.AT1G03330.1,3702.AT1G05560.1,3702.AT1G07890.8,3702.AT1G09770.1,3702.AT1G11790.1,3702.AT1G12000.1,3702.AT1G15920.2,3702.AT1G16890.3,3702.AT1G44446.1,3702.AT1G50430.1,3702.AT1G50480.1,3702.AT1G53500.1,3702.AT1G54130.1,3702.AT1G64160.1,3702.AT1G72550.1,3702.AT1G72680.1,3702.AT1G73830.1,3702.AT1G76860.1,3702.AT1G77030.1,3702.AT1G80750.1,3702.AT1G80780.3,3702.AT2…	At1g01090,SR34,LSM2,UGT75B1,APX1,CDC5,ADT1,AT1G12000,AT1G15920,UBC36,CH1,DWF5,THFS,MUM4,RSH3,DIR5,AT1G72550,CADG,BEE3,LSM3B,AT1G77030,AT1G80750,AT1G80780,HMG2,SUR1,MES3,BAS1,C4H,PAL1,CYT1,AT2G40650,CYP98A3,BEN1,GAPC1,PR4,LAC7,AT3G12900,AT3G14100,ATCAD4,PUR7,ALDH2C4,AT3G50420,MES10,DWF4,AT3G51950,ABCG37,TPI,TT12,DRB4,APG1,GT72B1,AT4G14090,AT4G14300,CLA1,CYP707A1,DIR6,VEP1,FIB2,AT4G26220,AT4G26390,…
GO:0009743	Response to carbohydrate	12	143	0.53	0.0186	3702.AT1G08830.1,3702.AT1G10840.1,3702.AT1G12000.1,3702.AT1G21400.1,3702.AT1G77120.1,3702.AT2G28350.1,3702.AT3G04120.1,3702.AT4G01900.1,3702.AT4G02280.1,3702.AT4G15920.1,3702.AT5G20700.1,3702.AT5G20830.1	CSD1,TIF3H1,AT1G12000,AT1G21400,ADH1,ARF10,GAPC1,GLB1,SUS3,SWEET17,AT5G20700,SUS1
GO:1901617	Organic hydroxy compound biosynthetic process	13	165	0.51	0.0188	3702.AT1G50430.1,3702.AT1G64160.1,3702.AT2G17370.1,3702.AT2G45400.1,3702.AT3G01420.1,3702.AT3G02720.1,3702.AT3G50660.1,3702.AT3G59030.1,3702.AT3G63410.1,3702.AT4G23690.1,3702.AT5G01410.1,3702.AT5G08640.1,3702.AT5G54160.1	DWF5,DIR5,HMG2,BEN1,DOX1,DJ1D,DWF4,TT12,APG1,DIR6,RSR4,FLS1,OMT1
GO:0010039	Response to iron ion	5	22	0.97	0.0196	3702.AT1G08830.1,3702.AT3G12900.1,3702.AT4G24120.1,3702.AT4G31940.1,3702.AT5G24380.1	CSD1,AT3G12900,YSL1,CYP82C4,YSL2
GO:1901698	Response to nitrogen compound	17	261	0.42	0.0208	3702.AT1G45000.1,3702.AT1G77120.1,3702.AT2G15620.1,3702.AT2G23770.1,3702.AT2G29110.1,3702.AT2G35930.1,3702.AT2G39770.1,3702.AT3G01420.1,3702.AT3G21630.1,3702.AT3G53480.1,3702.AT4G17500.1,3702.AT4G24020.1,3702.AT5G46050.1,3702.AT5G47230.1,3702.AT5G51190.1,3702.AT5G56960.1,3702.AT5G62020.1	AT1G45000,ADH1,NIR1,LYK4,GLR2.8,PUB23,CYT1,DOX1,CERK1,ABCG37,ERF-1,NLP7,PTR3,ERF5,AT5G51190,AT5G56960,HSFB2A
GO:0006032	Chitin catabolic process	4	12	1.13	0.0221	3702.AT3G12500.1,3702.AT3G54420.1,3702.AT4G19810.1,3702.AT5G24090.1	HCHIB,EP3,ChiC,CHIA
GO:0006807	Nitrogen compound metabolic process	167	5335	0.1	0.0221	3702.AT1G01090.1,3702.AT1G02560.1,3702.AT1G02780.1,3702.AT1G02840.1,3702.AT1G02950.2,3702.AT1G03330.1,3702.AT1G05560.1,3702.AT1G09570.1,3702.AT1G09770.1,3702.AT1G10360.1,3702.AT1G10840.1,3702.AT1G11300.1,3702.AT1G11790.1,3702.AT1G12000.1,3702.AT1G13270.1,3702.AT1G15920.2,3702.AT1G16890.3,3702.AT1G17550.1,3702.AT1G20780.1,3702.AT1G21400.1,3702.AT1G26910.1,3702.AT1G28110.2,3702.AT1G28390.2,3702.AT1…	At1g01090,CLPP5,emb2386,SR34,GSTF4,LSM2,UGT75B1,PHYA,CDC5,GSTU18,TIF3H1,AT1G11300,ADT1,AT1G12000,MAP1C,AT1G15920,UBC36,HAB2,SAUL1,AT1G21400,RPL10B,SCPL45,AT1G28390,SBT3.3,CDPK2,RPL21C,AT1G35710,NIA2,CH1,AT1G45000,MTK,THFS,AT1G53430,MUM4,RSH3,LOS1,PBG1,STM,AT1G66920,AT1G72550,scpl6,BEE3,LSM3B,AT1G77030,GSTU20,GSTU19,MC5,PP2-B11,AT1G80750,AT1G80780,AT2G01820,NIR1,AT2G16250,DSK2,HMG2,AT2G17630,SLP3,…
GO:0018904	Ether metabolic process	4	12	1.13	0.0221	3702.AT1G64160.1,3702.AT3G53480.1,3702.AT4G23690.1,3702.AT4G27030.1	DIR5,ABCG37,DIR6,FADA
GO:0033559	Unsaturated fatty acid metabolic process	5	23	0.95	0.0221	3702.AT3G01420.1,3702.AT3G12120.1,3702.AT3G15850.1,3702.AT4G27030.1,3702.AT5G42650.1	DOX1,FAD2,FAD5,FADA,AOS
GO:0033993	Response to lipid	32	673	0.29	0.0221	3702.AT1G10840.1,3702.AT1G15550.1,3702.AT1G17550.1,3702.AT1G20440.1,3702.AT1G24020.2,3702.AT1G64060.1,3702.AT1G68320.1,3702.AT1G75750.1,3702.AT1G77120.1,3702.AT2G05710.1,3702.AT2G26710.1,3702.AT2G28350.1,3702.AT2G33700.1,3702.AT2G46270.1,3702.AT3G01420.1,3702.AT3G02410.1,3702.AT3G05700.1,3702.AT3G22060.1,3702.AT3G50660.1,3702.AT4G02780.1,3702.AT4G08950.1,3702.AT4G19810.1,3702.AT4G25000.1,3702.AT4…	TIF3H1,GA3OX1,HAB2,COR47,MLP423,RBOHF,MYB62,GASA1,ADH1,ACO3,BAS1,ARF10,PP2CG1,GBF3,DOX1,ICME-LIKE2,AT3G05700,AT3G22060,DWF4,GA1,EXO,ChiC,AMY1,ROC1,NAC083,AT5G24240,GA3,PTR3,LTI65,AT5G57710,HAI1,BT4
GO:0042446	Hormone biosynthetic process	9	86	0.63	0.0221	3702.AT1G50430.1,3702.AT1G62360.1,3702.AT2G20610.1,3702.AT2G28305.1,3702.AT2G45400.1,3702.AT3G50660.1,3702.AT4G31500.1,3702.AT4G35160.1,3702.AT5G54160.1	DWF5,STM,SUR1,LOG1,BEN1,DWF4,CYP83B1,AT4G35160,OMT1
GO:0048366	Leaf development	18	290	0.4	0.0221	3702.AT1G17020.1,3702.AT1G20780.1,3702.AT1G54130.1,3702.AT2G28350.1,3702.AT2G39200.1,3702.AT3G11340.1,3702.AT3G50660.1,3702.AT3G60800.1,3702.AT4G30910.1,3702.AT4G31820.1,3702.AT4G32940.1,3702.AT5G05780.1,3702.AT5G13180.1,3702.AT5G20490.1,3702.AT5G24530.1,3702.AT5G52300.1,3702.AT5G53400.1,3702.AT5G59220.1	SRG1,SAUL1,RSH3,ARF10,MLO12,UGT76B1,DWF4,AT3G60800,AT4G30910,ENP,GAMMA-VPE,RPN8A,NAC083,XIK,DMR6,LTI65,BOB1,HAI1
GO:0009651	Response to salt stress	22	397	0.35	0.0239	3702.AT1G08830.1,3702.AT1G59860.1,3702.AT1G77120.1,3702.AT2G29500.1,3702.AT2G33700.1,3702.AT2G39770.1,3702.AT3G05700.1,3702.AT3G61050.2,3702.AT4G19810.1,3702.AT4G29810.2,3702.AT4G30960.1,3702.AT5G01410.1,3702.AT5G13180.1,3702.AT5G22500.1,3702.AT5G24090.1,3702.AT5G25610.1,3702.AT5G44440.1,3702.AT5G46050.1,3702.AT5G52300.1,3702.AT5G57630.1,3702.AT5G62520.1,3702.AT5G67480.2	CSD1,AT1G59860,ADH1,AT2G29500,PP2CG1,CYT1,AT3G05700,NTMC2T4,ChiC,MKK2,SIP3,RSR4,NAC083,At5g22500,CHIA,RD22,AT5G44440,PTR3,LTI65,CIPK21,SRO5,BT4
GO:0009744	Response to sucrose	8	70	0.67	0.0239	3702.AT1G08830.1,3702.AT1G10840.1,3702.AT1G21400.1,3702.AT1G77120.1,3702.AT3G04120.1,3702.AT4G01900.1,3702.AT5G20700.1,3702.AT5G20830.1	CSD1,TIF3H1,AT1G21400,ADH1,GAPC1,GLB1,AT5G20700,SUS1
GO:0072330	Monocarboxylic acid biosynthetic process	15	220	0.44	0.025	3702.AT1G76690.1,3702.AT2G20610.1,3702.AT2G26560.1,3702.AT2G37040.1,3702.AT3G01420.1,3702.AT3G02720.1,3702.AT3G12120.1,3702.AT3G15850.1,3702.AT3G45140.1,3702.AT4G05160.1,3702.AT4G26740.1,3702.AT4G27030.1,3702.AT4G31500.1,3702.AT5G42650.1,3702.AT5G46290.3	OPR2,SUR1,PLA2A,PAL1,DOX1,DJ1D,FAD2,FAD5,LOX2,AT4G05160,CLO1,FADA,CYP83B1,AOS,KASI
GO:0009607	Response to biotic stimulus	50	1239	0.22	0.0258	3702.AT1G01580.1,3702.AT1G08830.1,3702.AT1G09770.1,3702.AT1G11000.1,3702.AT1G20440.1,3702.AT1G20840.1,3702.AT1G32960.1,3702.AT1G37130.1,3702.AT1G75040.1,3702.AT2G23770.1,3702.AT2G26560.1,3702.AT2G30110.1,3702.AT2G37710.1,3702.AT2G39200.1,3702.AT2G39770.1,3702.AT3G01420.1,3702.AT3G04720.1,3702.AT3G06110.3,3702.AT3G10190.1,3702.AT3G11340.1,3702.AT3G12500.1,3702.AT3G14840.2,3702.AT3G16640.1,3702.AT3…	FRO2,CSD1,CDC5,MLO4,COR47,TMT1,SBT3.3,NIA2,PR5,LYK4,PLA2A,UBA1,LRK1,MLO12,CYT1,DOX1,PR4,MKP2,AT3G10190,UGT76B1,HCHIB,AT3G14840,TCTP,AT3G19400,CERK1,CYP82G1,ATMIN7,LOX2,YLS2,EP3,BG3,DRB4,CRK25,OSM34,AT4G16260,ERF-1,MKK2,CYP83B1,CYP82C4,ROC1,RPN8A,PA2,AT5G10530,DMR6,AOS,PTR3,BIR1,HSP90.1,ERF104,AT5G65600
GO:0043603	Cellular amide metabolic process	30	632	0.29	0.03	3702.AT1G01090.1,3702.AT1G02780.1,3702.AT1G02950.2,3702.AT1G10360.1,3702.AT1G10840.1,3702.AT1G26910.1,3702.AT1G35680.1,3702.AT1G50480.1,3702.AT1G56070.1,3702.AT1G72550.1,3702.AT1G78370.1,3702.AT1G78380.1,3702.AT2G29420.1,3702.AT2G29440.1,3702.AT2G29490.1,3702.AT2G39460.2,3702.AT3G05560.3,3702.AT3G09270.1,3702.AT3G61110.1,3702.AT4G33760.1,3702.AT4G35160.1,3702.AT5G05470.1,3702.AT5G10360.1,3702.AT5…	At1g01090,emb2386,GSTF4,GSTU18,TIF3H1,RPL10B,RPL21C,THFS,LOS1,AT1G72550,GSTU20,GSTU19,GSTU7,GSTU6,GSTU1,RPL23AA,AT3G05560,GSTU8,RS27A,AT4G33760,AT4G35160,EIF2A,EMB3010,At5g22500,AT5G28060,AT5G35530,OMT1,SYNC1,AT5G59850,AT5G61170
GO:0019438	Aromatic compound biosynthetic process	32	692	0.27	0.0305	3702.AT1G01090.1,3702.AT1G07890.8,3702.AT1G11790.1,3702.AT1G44446.1,3702.AT1G50480.1,3702.AT1G53500.1,3702.AT1G54130.1,3702.AT1G64160.1,3702.AT1G72680.1,3702.AT1G73830.1,3702.AT2G20610.1,3702.AT2G37040.1,3702.AT2G39770.1,3702.AT2G40890.1,3702.AT3G12900.1,3702.AT3G19450.1,3702.AT3G21110.1,3702.AT3G24503.1,3702.AT3G59030.1,3702.AT4G01070.1,3702.AT4G15560.1,3702.AT4G23690.1,3702.AT4G26220.1,3702.AT4…	At1g01090,APX1,ADT1,CH1,THFS,MUM4,RSH3,DIR5,CADG,BEE3,SUR1,PAL1,CYT1,CYP98A3,AT3G12900,ATCAD4,PUR7,ALDH2C4,TT12,GT72B1,CLA1,DIR6,AT4G26220,CYP83B1,AT4G35160,AT4G39230,RSR4,PRX52,NRPB4,IPP1,At5g22500,OMT1
GO:0006633	Fatty acid biosynthetic process	11	134	0.52	0.0307	3702.AT1G76690.1,3702.AT2G26560.1,3702.AT3G01420.1,3702.AT3G12120.1,3702.AT3G15850.1,3702.AT3G45140.1,3702.AT4G05160.1,3702.AT4G26740.1,3702.AT4G27030.1,3702.AT5G42650.1,3702.AT5G46290.3	OPR2,PLA2A,DOX1,FAD2,FAD5,LOX2,AT4G05160,CLO1,FADA,AOS,KASI
GO:0042744	Hydrogen peroxide catabolic process	9	94	0.59	0.0332	3702.AT1G07890.8,3702.AT2G41480.1,3702.AT3G09640.1,3702.AT3G49960.1,3702.AT5G05340.1,3702.AT5G06720.1,3702.AT5G34850.1,3702.AT5G58400.1,3702.AT5G67400.1	APX1,AT2G41480,APX2,AT3G49960,PRX52,PA2,PAP26,AT5G58400,RHS19
GO:0010817	Regulation of hormone levels	15	229	0.43	0.0338	3702.AT1G25330.1,3702.AT1G50430.1,3702.AT1G62360.1,3702.AT2G20610.1,3702.AT2G26710.1,3702.AT2G28305.1,3702.AT2G45400.1,3702.AT3G50660.1,3702.AT3G53480.1,3702.AT4G29810.2,3702.AT4G30960.1,3702.AT4G31500.1,3702.AT4G31820.1,3702.AT4G35160.1,3702.AT5G54160.1	CES,DWF5,STM,SUR1,BAS1,LOG1,BEN1,DWF4,ABCG37,MKK2,SIP3,CYP83B1,ENP,AT4G35160,OMT1
GO:0051707	Response to other organism	49	1226	0.21	0.0338	3702.AT1G01580.1,3702.AT1G08830.1,3702.AT1G09770.1,3702.AT1G20440.1,3702.AT1G20840.1,3702.AT1G32960.1,3702.AT1G37130.1,3702.AT1G75040.1,3702.AT2G23770.1,3702.AT2G26560.1,3702.AT2G30110.1,3702.AT2G37710.1,3702.AT2G39200.1,3702.AT2G39770.1,3702.AT3G01420.1,3702.AT3G04720.1,3702.AT3G06110.3,3702.AT3G10190.1,3702.AT3G11340.1,3702.AT3G12500.1,3702.AT3G14840.2,3702.AT3G16640.1,3702.AT3G19400.1,3702.AT3…	FRO2,CSD1,CDC5,COR47,TMT1,SBT3.3,NIA2,PR5,LYK4,PLA2A,UBA1,LRK1,MLO12,CYT1,DOX1,PR4,MKP2,AT3G10190,UGT76B1,HCHIB,AT3G14840,TCTP,AT3G19400,CERK1,CYP82G1,ATMIN7,LOX2,YLS2,EP3,BG3,DRB4,CRK25,OSM34,AT4G16260,ERF-1,MKK2,CYP83B1,CYP82C4,ROC1,RPN8A,PA2,AT5G10530,DMR6,AOS,PTR3,BIR1,HSP90.1,ERF104,AT5G65600
GO:0009694	Jasmonic acid metabolic process	6	42	0.76	0.0369	3702.AT1G76690.1,3702.AT2G23610.1,3702.AT3G45140.1,3702.AT3G50440.1,3702.AT4G05160.1,3702.AT5G42650.1	OPR2,MES3,LOX2,MES10,AT4G05160,AOS
GO:0006090	Pyruvate metabolic process	8	77	0.63	0.0377	3702.AT1G01090.1,3702.AT1G12000.1,3702.AT3G04120.1,3702.AT3G55440.1,3702.AT4G15560.1,3702.AT4G26390.1,3702.AT4G34350.1,3702.AT5G62790.2	At1g01090,AT1G12000,GAPC1,TPI,CLA1,AT4G26390,HDR,DXR
GO:0009807	Lignan biosynthetic process	3	6	1.31	0.0387	3702.AT1G64160.1,3702.AT4G23690.1,3702.AT4G39230.1	DIR5,DIR6,AT4G39230
GO:0000302	Response to reactive oxygen species	11	140	0.5	0.0399	3702.AT1G07890.8,3702.AT1G08830.1,3702.AT1G59860.1,3702.AT1G77120.1,3702.AT2G29500.1,3702.AT2G39770.1,3702.AT3G01420.1,3702.AT3G04120.1,3702.AT3G06110.3,3702.AT3G09640.1,3702.AT5G67480.2	APX1,CSD1,AT1G59860,ADH1,AT2G29500,CYT1,DOX1,GAPC1,MKP2,APX2,BT4
GO:0044419	Interspecies interaction between organisms	50	1274	0.2	0.0409	3702.AT1G01580.1,3702.AT1G08830.1,3702.AT1G09770.1,3702.AT1G20440.1,3702.AT1G20840.1,3702.AT1G32960.1,3702.AT1G37130.1,3702.AT1G75040.1,3702.AT2G23770.1,3702.AT2G26560.1,3702.AT2G30110.1,3702.AT2G37710.1,3702.AT2G39200.1,3702.AT2G39770.1,3702.AT3G01420.1,3702.AT3G04720.1,3702.AT3G06110.3,3702.AT3G10190.1,3702.AT3G11340.1,3702.AT3G12500.1,3702.AT3G14840.2,3702.AT3G16640.1,3702.AT3G19400.1,3702.AT3…	FRO2,CSD1,CDC5,COR47,TMT1,SBT3.3,NIA2,PR5,LYK4,PLA2A,UBA1,LRK1,MLO12,CYT1,DOX1,PR4,MKP2,AT3G10190,UGT76B1,HCHIB,AT3G14840,TCTP,AT3G19400,CERK1,CYP82G1,ATMIN7,LOX2,YLS2,EP3,BG3,DRB4,CRK25,OSM34,AT4G16260,ERF-1,MKK2,CYP83B1,CYP82C4,ROC1,RPN8A,PA2,AT5G10530,NAC083,DMR6,AOS,PTR3,BIR1,HSP90.1,ERF104,AT5G65600
GO:0009240	Isopentenyl diphosphate biosynthetic process	4	16	1.01	0.0424	3702.AT4G15560.1,3702.AT4G34350.1,3702.AT5G16440.1,3702.AT5G62790.2	CLA1,HDR,IPP1,DXR
GO:0042445	Hormone metabolic process	10	121	0.53	0.0448	3702.AT1G50430.1,3702.AT1G62360.1,3702.AT2G20610.1,3702.AT2G26710.1,3702.AT2G28305.1,3702.AT2G45400.1,3702.AT3G50660.1,3702.AT4G31500.1,3702.AT4G35160.1,3702.AT5G54160.1	DWF5,STM,SUR1,BAS1,LOG1,BEN1,DWF4,CYP83B1,AT4G35160,OMT1
GO:0006518	Peptide metabolic process	25	510	0.3	0.0462	3702.AT1G02780.1,3702.AT1G02950.2,3702.AT1G10360.1,3702.AT1G10840.1,3702.AT1G26910.1,3702.AT1G35680.1,3702.AT1G56070.1,3702.AT1G72550.1,3702.AT1G78370.1,3702.AT1G78380.1,3702.AT2G29420.1,3702.AT2G29440.1,3702.AT2G29490.1,3702.AT2G39460.2,3702.AT3G05560.3,3702.AT3G09270.1,3702.AT3G61110.1,3702.AT4G33760.1,3702.AT5G05470.1,3702.AT5G10360.1,3702.AT5G28060.1,3702.AT5G35530.1,3702.AT5G56680.1,3702.AT5…	emb2386,GSTF4,GSTU18,TIF3H1,RPL10B,RPL21C,LOS1,AT1G72550,GSTU20,GSTU19,GSTU7,GSTU6,GSTU1,RPL23AA,AT3G05560,GSTU8,RS27A,AT4G33760,EIF2A,EMB3010,AT5G28060,AT5G35530,SYNC1,AT5G59850,AT5G61170
GO:0005985	Sucrose metabolic process	6	45	0.73	0.0468	3702.AT1G01050.1,3702.AT1G71890.1,3702.AT2G35840.3,3702.AT3G43190.1,3702.AT4G02280.1,3702.AT5G20830.1	PPa1,SUC5,AT2G35840,SUS4,SUS3,SUS1
